# Supplementary material for: Key Soybean Seedlings Drought-Responsive Genes and Pathways Revealed by Comparative Transcriptome Analyses of Two Cultivars
Source: Int J Mol Sci. 2022 Mar 7;23(5):2893. doi: 10.3390/ijms23052893 (PMC8911164; doi:10.3390/ijms23052893)
Supplement: Supplementary file 1 [file ijms-23-02893-s001.zip]

Archive with 13 entries (11 files):
- Supplemental Materials  20220211/Supplemental figure and table.pptx
- Supplemental Materials  20220211/
- Supplemental Materials  20220211/Supplemental data/
- Supplemental Materials  20220211/Supplemental data/Data S1 d-N1 vs ck-N1 DEGs.xlsx
- Supplemental Materials  20220211/Supplemental data/Data S10  d-N1 vs ck-N1 TF.xlsx
- Supplemental Materials  20220211/Supplemental data/Data S2 d-JD vs ck-JD DEGs.xlsx
- Supplemental Materials  20220211/Supplemental data/Data S3 ck-JD vs ck-N1 DEGs.xlsx
- Supplemental Materials  20220211/Supplemental data/Data S4 d-JD vs d-N1 DEGs.xlsx
- Supplemental Materials  20220211/Supplemental data/Data S5 d-N1 vs ck-N1  KEGG.xlsx
- Supplemental Materials  20220211/Supplemental data/Data S6 d-JD vs ck-JD  KEGG.xlsx
- Supplemental Materials  20220211/Supplemental data/Data S7  d-N1 vs ck-N1  TOP  KEGG.xls
- Supplemental Materials  20220211/Supplemental data/Data S8  d-JD vs ck-JD    TOP  KEGG.xls
- Supplemental Materials  20220211/Supplemental data/Data S9  d-JD vs ck-JD TF.xlsx
