# Supplementary material for: Key Soybean Seedlings Drought-Responsive Genes and Pathways Revealed by Comparative Transcriptome Analyses of Two Cultivars
Source: Int J Mol Sci. 2022 Mar 7;23(5):2893. doi: 10.3390/ijms23052893 (PMC8911164; doi:10.3390/ijms23052893)
Supplement: Supplementary file 1 [file ijms-23-02893-s001.zip › Supplemental Materials 20220211/Supplemental data/Data S1 d-N1 vs ck-N1 DEGs.xlsx]

## Sheet: Sheet1
gene_id	foldChange	log2FoldChange	pval	up_down	Description
Glyma.01G001200	0.349249	-1.51767	0.00117092	Down	TORTIFOLIA1-like protein 2 {ECO:0000303|PubMed:15324671}
Glyma.01G001500	0.0603262	-4.05107	6.03e-21	Down	Cycloartenol synthase
Glyma.01G002300	5.87813	2.55536	0.0099958	Up	Sodium transporter HKT1
Glyma.01G002400	0.38117	-1.39149	5.89e-05	Down	Phospholipase A2-alpha {ECO:0000303|PubMed:16140037}
Glyma.01G005000	2.26213	1.17768	0.0200801	Up	Zinc finger CCCH domain-containing protein 20
Glyma.01G005600	0.206617	-2.27497	1.32e-08	Down	Leucine-rich repeat extensin-like protein 4
Glyma.01G007300	0.44865	-1.15634	0.00612244	Down	Hexokinase-1
Glyma.01G007800	0.281688	-1.82783	1.5e-07	Down	DNA (cytosine-5)-methyltransferase CMT3
Glyma.01G008200	0.161938	-2.62649	1.92e-06	Down	Putative ABC transporter B family member 8
Glyma.01G009000	3.05728	1.61225	0.00132188	Up
Glyma.01G011900	0.480524	-1.05732	0.0012139	Down
Glyma.01G012200	0.0967136	-3.37014	8.09e-05	Down	Sn1-specific diacylglycerol lipase alpha
Glyma.01G013000	0.495557	-1.01288	0.0125862	Down	Ankyrin repeat-containing protein NPR4 {ECO:0000305}
Glyma.01G013100	0.300168	-1.73616	0.00222492	Down	Putative disease resistance protein RGA4
Glyma.01G013200	0.0994196	-3.33033	3.86e-09	Down	Sn1-specific diacylglycerol lipase alpha
Glyma.01G013300	0.301193	-1.73124	0.0031473	Down
Glyma.01G014100	0.483603	-1.04811	0.00181742	Down	Protein ABHD17A {ECO:0000305}
Glyma.01G017500	0.406054	-1.30026	0.00294377	Down	Protein TORNADO 2
Glyma.01G018800	0.32493	-1.6218	2.32e-06	Down	Abscisic acid receptor PYL1
Glyma.01G019700	0.445197	-1.16749	0.0238246	Down	Transcription factor bHLH93
Glyma.01G020100	0.333348	-1.5849	1.24e-06	Down	Nodulation receptor kinase
Glyma.01G020800	0.237019	-2.07692	0.039855	Down	Rhamnogalacturonate lyase
Glyma.01G021200	0.406634	-1.2982	0.000766484	Down	Kinesin-like protein KIN-14R {ECO:0000305}
Glyma.01G026200	0.439265	-1.18684	0.00403156	Down	Protein DETOXIFICATION 29 {ECO:0000303|PubMed:11739388}
Glyma.01G028500	6.95783	2.79864	6.32e-13	Up	Early nodulin-36A
Glyma.01G031300	0.397346	-1.33153	0.000162706	Down
Glyma.01G032000	0.429441	-1.21947	0.0012593	Down
Glyma.01G036300	0	#NAME?	1.94e-05	Down
Glyma.01G036600	0.389129	-1.36168	0.00554278	Down	Zinc finger protein GIS3 {ECO:0000305}
Glyma.01G037800	2.71518	1.44105	4.17e-05	Up	Germin-like protein subfamily 1 member 1
Glyma.01G039600	0.308946	-1.69457	3.97e-06	Down	MDIS1-interacting receptor like kinase 2 {ECO:0000303|PubMed:26863186}
Glyma.01G041200	0.290726	-1.78227	0.000115693	Down	Thioredoxin H2-1
Glyma.01G042100	2.29863	1.20078	0.0305406	Up	Protein NRT1/ PTR FAMILY 4.6
Glyma.01G043300	0.042339	-4.56187	2.32e-06	Down	Probable WRKY transcription factor 61
Glyma.01G043400	10.2008	3.35062	5.61e-09	Up	SNF1-related protein kinase regulatory subunit gamma-1-like
Glyma.01G045400	0.433517	-1.20584	0.00687849	Down	HVA22-like protein c
Glyma.01G046400	0.250249	-1.99857	9.76e-06	Down	Origin of replication complex subunit 6 {ECO:0000303|PubMed:16179646}
Glyma.01G048400	0.354243	-1.49719	0.00749336	Down	Ribonuclease 3
Glyma.01G050100	0.295914	-1.75675	2.34e-08	Down	Expansin-A1
Glyma.01G054100	0.193534	-2.36934	2.56e-05	Down	Mitotic checkpoint protein BUB3.3
Glyma.01G054400	0.404718	-1.30501	0.000268191	Down	Uncharacterized protein At5g01610
Glyma.01G058000	0.480513	-1.05735	0.00088339	Down	14-3-3-like protein GF14 iota
Glyma.01G060300	4.39179	2.13481	0.00834202	Up	Ninja-family protein AFP2
Glyma.01G061000	0.495671	-1.01254	0.00750899	Down
Glyma.01G062400	0.194678	-2.36084	0.000306289	Down	Primary amine oxidase
Glyma.01G062900	0.302351	-1.7257	0.0086617	Down	Receptor-like protein kinase 2
Glyma.01G064600	0.485176	-1.04342	0.0057454	Down	ACT domain-containing protein ACR4 {ECO:0000305}
Glyma.01G073200	0.123814	-3.01376	0.00460275	Down	Carotenoid cleavage dioxygenase 7, chloroplastic
Glyma.01G074200	0.0576196	-4.1173	0.00151148	Down	Ethylene-responsive transcription factor ERF034
Glyma.01G077000	0.110328	-3.18013	1.43e-19	Down	Putative expansin-B2
Glyma.01G077100	3.78165	1.91902	1.37e-06	Up	CASP-like protein 2D1
Glyma.01G083300	0.219116	-2.19023	3.76e-08	Down	Endonuclease 2
Glyma.01G083700	2.18431	1.12718	0.00522429	Up	Aluminum-activated malate transporter 4
Glyma.01G089800	0.0457377	-4.45047	0.0161372	Down	Clavaminate synthase-like protein At3g21360
Glyma.01G090200	0.102338	-3.28859	0.000312983	Down	Piriformospora indica-insensitive protein 2
Glyma.01G091100	12.8497	3.68366	4.07e-06	Up	ABC transporter G family member 21
Glyma.01G097400	0.157782	-2.66399	0.0141891	Down	Phosphoenolpyruvate carboxykinase (ATP)
Glyma.01G098700	2.22051	1.15089	0.040396	Up	Uncharacterized protein C24B11.05
Glyma.01G101800	0.361186	-1.46919	0.00224257	Down	Zinc finger protein 10 {ECO:0000305}
Glyma.01G104600	0.384641	-1.37842	0.00494398	Down
Glyma.01G106800	28.382	4.82691	5.39e-20	Up	17.3 kDa class I heat shock protein
Glyma.01G109800	2.18963	1.13069	0.00743675	Up	Uncharacterized protein At1g04910
Glyma.01G111900	0.486614	-1.03915	0.00358063	Down	UPF0503 protein At3g09070, chloroplastic
Glyma.01G112200	0.329826	-1.60022	0.00357536	Down	TMV resistance protein N
Glyma.01G112900	2.13222	1.09236	0.000475499	Up	BAHD acyltransferase DCR
Glyma.01G114900	0.238261	-2.06939	2.76e-05	Down	Uncharacterized protein At4g19900
Glyma.01G115500	0.23242	-2.1052	2.2e-06	Down
Glyma.01G115600	0.180251	-2.47192	3.36e-06	Down	UPF0481 protein At3g47200
Glyma.01G115700	0.108224	-3.20791	0.00588929	Down	UPF0481 protein At3g47200
Glyma.01G116300	0.0970421	-3.36525	1.13e-12	Down	Alcohol dehydrogenase-like 3
Glyma.01G119300	0.478753	-1.06265	0.00132888	Down	Ran-binding protein 1 homolog c
Glyma.01G121200	6.8533	2.7768	0.0177896	Up
Glyma.01G123000	0	#NAME?	0.0286584	Down	Transcription factor bHLH140
Glyma.01G123100	3.61103	1.85241	0.000254964	Up	UPF0098 protein MTH_273
Glyma.01G123400	0.252502	-1.98563	0.0403522	Down	Ammonium transporter 2
Glyma.01G125400	0.126556	-2.98215	5.49e-07	Down	Disease resistance protein TAO1 {ECO:0000305}
Glyma.01G125800	0.356773	-1.48692	7.72e-05	Down	Probably inactive leucine-rich repeat receptor-like protein kinase IMK2
Glyma.01G126800	0.0373754	-4.74177	0.00454166	Down	Probable disease resistance protein At1g59620
Glyma.01G127900	0.421552	-1.24622	0.0113965	Down
Glyma.01G129000	0	#NAME?	0.0375292	Down	Protein LURP-one-related 15
Glyma.01G129400	2.97947	1.57506	0.000526312	Up	Alanine--glyoxylate aminotransferase 2 homolog 2, mitochondrial
Glyma.01G129700	0.168126	-2.57239	1.19e-07	Down
Glyma.01G130000	2.11346	1.07961	0.0314972	Up	Non-specific lipid-transfer protein
Glyma.01G130500	0.0488178	-4.35645	2.9e-06	Down	Peroxidase 52
Glyma.01G132700	0.273156	-1.8722	0.0110712	Down	Protein MAIN-LIKE 2 {ECO:0000303|PubMed:24635680}
Glyma.01G133300	0.441856	-1.17835	0.00235807	Down	Probable LRR receptor-like serine/threonine-protein kinase IRK {ECO:0000305}
Glyma.01G136400	0.20398	-2.2935	0.00245675	Down
Glyma.01G137000	0.363059	-1.46172	0.00657553	Down	Spindle and kinetochore-associated protein 1 homolog
Glyma.01G137700	0.0943842	-3.40531	1.3e-19	Down	Pectinesterase 2
Glyma.01G141100	0.195302	-2.35622	0.0468324	Down
Glyma.01G141900	3.16438	1.66192	0.0284645	Up
Glyma.01G144300	2.61689	1.38785	0.00142602	Up	Probable calcium-binding protein CML25
Glyma.01G144400	0.300578	-1.73419	0.000533064	Down	AT-hook motif nuclear-localized protein 22 {ECO:0000312|EMBL:FAA00293.1}
Glyma.01G144700	0.262946	-1.92716	0.000262845	Down	Protein LITTLE ZIPPER 2 {ECO:0000303|PubMed:18055602}
Glyma.01G149500	0.236436	-2.08048	0.000160611	Down
Glyma.01G150000	0.455074	-1.13583	0.018727	Down
Glyma.01G152500	2.53875	1.34412	0.0185856	Up
Glyma.01G155600	0.473841	-1.07753	0.00117186	Down	Probable L-type lectin-domain containing receptor kinase S.5
Glyma.01G157400	2.08882	1.06269	0.003528	Up	RING-H2 finger protein ATL8
Glyma.01G159700	0.439098	-1.18739	0.000448994	Down	G2/mitotic-specific cyclin-1
Glyma.01G160300	0.345396	-1.53368	3.72e-05	Down	DNA (cytosine-5)-methyltransferase CMT3 {ECO:0000305}
Glyma.01G161100	0.490531	-1.02758	0.00131193	Down	Lysine histidine transporter-like 8
Glyma.01G161300	2.74471	1.45665	0.0333585	Up
Glyma.01G162500	0.455111	-1.13571	0.000467223	Down
Glyma.01G163100	0.421688	-1.24575	6.99e-05	Down	Peroxidase 64
Glyma.01G165000	2.03286	1.02351	0.0281882	Up	Alpha-mannosidase, light subunit {ECO:0000303|PubMed:24221485}
Glyma.01G166300	0.289127	-1.79023	6.38e-06	Down
Glyma.01G167200	0.452224	-1.14489	0.014074	Down	Filament-like plant protein 5
Glyma.01G168100	0.422562	-1.24276	0.00168801	Down	Probable LRR receptor-like serine/threonine-protein kinase At4g36180
Glyma.01G171100	0.39342	-1.34586	5.75e-05	Down	Peroxidase 72
Glyma.01G171400	2.14188	1.09888	0.000626112	Up	AAA-ATPase At5g17760
Glyma.01G172600	0.45241	-1.1443	0.00129867	Down	Isoflavone reductase
Glyma.01G172700	0.276504	-1.85463	3e-05	Down	Isoflavone reductase homolog A622
Glyma.01G173900	0.0250686	-5.31798	2.44e-10	Down	Protein RADIALIS-like 6
Glyma.01G175200	0.491586	-1.02448	0.0170632	Down
Glyma.01G177900	0.129104	-2.9534	0.000432126	Down	UDP-glycosyltransferase 72E2
Glyma.01G178500	2.10141	1.07136	0.00181687	Up	Calcium uniporter protein 2, mitochondrial
Glyma.01G179000	0.249468	-2.00307	1.07e-05	Down	LysM domain receptor-like kinase 4
Glyma.01G179600	0.118638	-3.07536	5.69e-05	Down	Cytochrome P450 71D8
Glyma.01G181100	0.360176	-1.47323	0.00258844	Down	BTB/POZ domain-containing protein At5g66560
Glyma.01G181600	13.1956	3.72198	3.51e-07	Up	GDSL esterase/lipase At2g23540
Glyma.01G181700	0.304214	-1.71684	0.00308707	Down	Cell division cycle-associated 7-like protein
Glyma.01G181900	0.274657	-1.8643	1.92e-05	Down	Cytochrome P450 82A3
Glyma.01G183100	0.307983	-1.69908	7.32e-08	Down	L-ascorbate oxidase homolog
Glyma.01G183200	4.62392	2.20912	0.0229541	Up	Reticulon-like protein B13
Glyma.01G183900	0.446996	-1.16167	0.0317232	Down	LOB domain-containing protein 36
Glyma.01G184900	0.157976	-2.66222	0.047017	Down
Glyma.01G185500	0.232972	-2.10177	0.000957953	Down
Glyma.01G185800	2.89064	1.53139	0.0167929	Up	Heat shock factor protein HSF24
Glyma.01G186200	3.02764	1.59819	0.0451759	Up	Zeaxanthin epoxidase, chloroplastic
Glyma.01G186300	2.03613	1.02583	0.0025126	Up
Glyma.01G186800	0.397702	-1.33024	2.87e-05	Down	Protein RALF-like 34
Glyma.01G187400	0.399176	-1.3249	0.000123455	Down	DNA polymerase alpha catalytic subunit
Glyma.01G190000	0.378065	-1.40329	0.000132209	Down	Microtubule-associated protein RP/EB family member 1C
Glyma.01G190900	0.393572	-1.3453	0.000160496	Down
Glyma.01G192500	0.251837	-1.98944	4e-08	Down	Peroxidase 51
Glyma.01G193000	6.43429	2.68578	4.87e-06	Up	Probable N-acetyltransferase HLS1-like
Glyma.01G193100	0.138524	-2.85179	2.13e-05	Down	Glucan endo-1,3-beta-glucosidase 13
Glyma.01G193500	0.375493	-1.41314	0.000448348	Down	Condensin-2 complex subunit G2
Glyma.01G197900	0.195658	-2.3536	0.000382123	Down	Transcription factor bHLH25
Glyma.01G200100	2.46896	1.30391	6.8e-05	Up	Protein NRT1/ PTR FAMILY 7.3
Glyma.01G200400	3.33912	1.73947	0.000232596	Up	Peroxidase 20
Glyma.01G202700	2.30493	1.20472	0.0315572	Up	Histone-lysine N-methyltransferase, H3 lysine-9 specific SUVH6
Glyma.01G204700	4.20735	2.07291	0.0449652	Up	Light-harvesting complex-like protein 3 isotype 1, chloroplastic {ECO:0000305}
Glyma.01G204800	5.06067	2.33933	0.0105054	Up	Expansin-like B1
Glyma.01G206100	0.172333	-2.53673	8.05e-05	Down
Glyma.01G208200	0.169079	-2.56423	2.65e-15	Down	Probable aquaporin TIP-type RB7-5A
Glyma.01G208300	0.226635	-2.14155	0.00305625	Down
Glyma.01G209500	0.221527	-2.17445	0.000495132	Down	Probable pectinesterase 68
Glyma.01G210500	0.056188	-4.15359	1.78e-15	Down	Protein NRT1/ PTR FAMILY 6.3
Glyma.01G211300	2.43146	1.28182	0.0203399	Up	21 kDa protein
Glyma.01G211500	3.22101	1.68751	8.15e-07	Up	Protein ODORANT1
Glyma.01G212400	0.479065	-1.06171	0.00368136	Down
Glyma.01G213100	0.464371	-1.10665	0.00296297	Down	AT-hook motif nuclear-localized protein 22 {ECO:0000312|EMBL:FAA00293.1}
Glyma.01G215500	0.486196	-1.04039	0.000789863	Down	Hydroxymethylglutaryl-CoA synthase
Glyma.01G216600	3.8271	1.93625	0.00214644	Up	Protein DETOXIFICATION 49 {ECO:0000303|PubMed:11739388}
Glyma.01G219000	0.463045	-1.11078	0.000567459	Down	Probable copper-transporting ATPase HMA5
Glyma.01G219100	0.0625248	-3.99943	1.08e-20	Down	Probable copper-transporting ATPase HMA5
Glyma.01G219200	0.342528	-1.54571	0.035958	Down	FT-interacting protein 1 {ECO:0000303|PubMed:22529749}
Glyma.01G219300	7.78043	2.95985	0.0420049	Up	Xyloglucan-specific galacturonosyltransferase 1 {ECO:0000303|PubMed:23175743}
Glyma.01G220600	0.434963	-1.20103	0.000126948	Down	Probable aquaporin PIP1-4
Glyma.01G222000	0.475763	-1.07168	0.0155054	Down	Mitogen-activated protein kinase 4
Glyma.01G225100	11.105	3.47314	0.00102805	Up	Probable protein phosphatase 2C 8
Glyma.01G225800	2.75399	1.46152	3.52e-05	Up	UDP-glucose 4-epimerase GEPI48
Glyma.01G229600	0.24895	-2.00607	7.11e-08	Down	Cell division cycle 20.1, cofactor of APC complex
Glyma.01G231200	78.8002	6.30013	0.000908549	Up	Ethylene-responsive transcription factor ERF021
Glyma.01G233400	5.1181	2.35561	0.0236997	Up	Transcription factor MYB39
Glyma.01G237000	2.12325	1.08627	0.0262622	Up
Glyma.01G238600	3.94095	1.97854	0.00760479	Up	Heat shock 70 kDa protein 8
Glyma.01G239400	0.338924	-1.56097	0.0120956	Down	2-hydroxyisoflavanone dehydratase
Glyma.01G240800	0.158624	-2.65631	1.22e-06	Down	Cysteine-rich receptor-like protein kinase 10
Glyma.01G240900	0.0386413	-4.69371	5.41e-20	Down	Cysteine-rich receptor-like protein kinase 10
Glyma.01G241400	2.87467	1.52339	0.00551778	Up
Glyma.02G000700	0.409339	-1.28863	3.1e-05	Down	Protein SIEVE ELEMENT OCCLUSION B {ECO:0000303|PubMed:20932300}
Glyma.02G001800	2.73771	1.45297	0.0486753	Up
Glyma.02G003400	0.245294	-2.02742	0.00324097	Down	Protein NRT1/ PTR FAMILY 5.2
Glyma.02G003800	0.283414	-1.81902	0.000309259	Down	KIN14B-interacting protein At4g14310
Glyma.02G004800	3.049	1.60834	0.037334	Up
Glyma.02G004900	11.9567	3.57975	0.000938589	Up
Glyma.02G005800	0.00510028	-7.61521	2.29e-14	Down	Probable inorganic phosphate transporter 1-7
Glyma.02G010000	3.04874	1.60821	0.0432382	Up
Glyma.02G011500	0.212602	-2.23377	0.0182467	Down
Glyma.02G014300	0.352319	-1.50505	0.0079785	Down
Glyma.02G016400	0.242626	-2.04319	0.0143556	Down	Endoglucanase 17
Glyma.02G016500	0.383466	-1.38283	0.000167168	Down	Pectinesterase 40
Glyma.02G017100	0.346486	-1.52913	4.37e-06	Down	Indole-3-acetic acid-induced protein ARG2
Glyma.02G018900	0.270694	-1.88526	0.0228164	Down	Transcription factor PRE6
Glyma.02G020200	6.43769	2.68654	0.000435729	Up	SNF1-related protein kinase regulatory subunit gamma-1-like
Glyma.02G020500	29.2945	4.87256	2.76e-22	Up	Alpha-amylase 3, chloroplastic
Glyma.02G022300	2.04543	1.03241	0.0466323	Up	Homeobox-leucine zipper protein HAT5
Glyma.02G024000	0.0459984	-4.44227	2.05e-08	Down	TMV resistance protein N
Glyma.02G024600	0.327769	-1.60925	0.0156645	Down	Glutathione S-transferase U18
Glyma.02G027000	2.08087	1.05719	0.0025718	Up	Germin-like protein subfamily 1 member 1
Glyma.02G027800	0.454685	-1.13706	0.0113598	Down	Metalloendoproteinase 3-MMP {ECO:0000303|PubMed:10574937}
Glyma.02G028000	0.179783	-2.47567	0.00848062	Down	Metalloendoproteinase 5-MMP {ECO:0000303|PubMed:10574937}
Glyma.02G028800	0.303079	-1.72223	0.0350017	Down	Metalloendoproteinase 5-MMP {ECO:0000303|PubMed:10574937}
Glyma.02G031000	0.250709	-1.99592	0.00120733	Down	Nucleobase-ascorbate transporter 7
Glyma.02G034500	0.495598	-1.01276	0.0229415	Down
Glyma.02G036800	5.72603	2.51753	2.23e-14	Up	Early nodulin-36B
Glyma.02G041500	0.409634	-1.28759	6.54e-05	Down	MADS-box protein SVP {ECO:0000303|PubMed:10758486}
Glyma.02G042800	2.69585	1.43074	0.0247434	Up
Glyma.02G043200	0.308035	-1.69883	1.81e-06	Down	IST1-like protein
Glyma.02G045600	0.330524	-1.59717	0.0163588	Down
Glyma.02G046200	0.308228	-1.69793	0.0002326	Down	Protein POLLENLESS 3-LIKE 2 {ECO:0000303|Ref.5}
Glyma.02G047200	0.408717	-1.29083	0.00354681	Down	Oligopeptide transporter 7
Glyma.02G048700	0.291833	-1.77678	9.14e-06	Down
Glyma.02G051700	0.428808	-1.2216	0.000113258	Down	Beta-galactosidase 3
Glyma.02G052700	0.47738	-1.06679	0.00259958	Down	Peroxidase 72
Glyma.02G054400	0.467288	-1.09762	0.0258436	Down
Glyma.02G055000	0.31645	-1.65995	0.00720057	Down
Glyma.02G056100	0.454788	-1.13673	0.0295513	Down	Zinc-finger homeodomain protein 6
Glyma.02G056400	2.29619	1.19924	0.00145117	Up	Epoxide hydrolase 4
Glyma.02G057500	0.12716	-2.97528	0.0171194	Down	Cytochrome P450 90B1
Glyma.02G058000	2.91014	1.54109	6.13e-05	Up	Probable polyol transporter 3
Glyma.02G058400	0.374625	-1.41648	0.0230871	Down	Protein indeterminate-domain 2 {ECO:0000303|PubMed:16784536}
Glyma.02G058700	2.2764	1.18676	0.00049722	Up	Scarecrow-like protein 15
Glyma.02G059700	0.113498	-3.13926	0.00267571	Down	LysM domain receptor-like kinase 4
Glyma.02G061900	0.0376104	-4.73272	0.00291076	Down
Glyma.02G062100	0.059379	-4.0739	0.0483567	Down
Glyma.02G062600	2.55111	1.35113	0.0193668	Up	GDSL esterase/lipase At2g23540
Glyma.02G063800	0.0831202	-3.58866	0.000137639	Down	MLO-like protein 12
Glyma.02G063900	0.356606	-1.4876	0.000191776	Down	MLO-like protein 12
Glyma.02G064100	0.00407523	-7.9389	1.13e-55	Down	Ribonuclease 1
Glyma.02G064200	0	#NAME?	5.96e-14	Down	Ribonuclease 1
Glyma.02G064300	0.044302	-4.49649	5.91e-30	Down	Ribonuclease S-2
Glyma.02G064400	0.0503018	-4.31325	1.67e-25	Down	Ribonuclease 1
Glyma.02G067500	0.0419655	-4.57465	6.31e-09	Down	Nudix hydrolase 12, mitochondrial
Glyma.02G068900	0.421009	-1.24808	0.00368138	Down	Xyloglucan endotransglucosylase/hydrolase protein A
Glyma.02G069700	0.354754	-1.49511	4.02e-05	Down	Syntaxin-related protein KNOLLE
Glyma.02G069800	0.387516	-1.36767	0.0322349	Down	Probable aquaporin SIP1-2
Glyma.02G070500	0.489711	-1.03	0.00865763	Down	Glucan endo-1,3-beta-glucosidase 3
Glyma.02G072400	0.183422	-2.44676	4.29e-13	Down
Glyma.02G072800	0.0801553	-3.64106	2.94e-05	Down	Ethylene-responsive transcription factor RAP2-11
Glyma.02G074500	0.437095	-1.19398	0.00615637	Down	FHA domain-containing protein PS1 {ECO:0000305}
Glyma.02G075000	2.68522	1.42504	0.00874772	Up	Sucrose transport protein SUC8
Glyma.02G078900	4.20016	2.07045	0.000206847	Up
Glyma.02G079500	0.375933	-1.41145	0.0168757	Down
Glyma.02G080000	2.7517	1.46032	0.00488742	Up
Glyma.02G080700	0.364118	-1.45752	0.00536152	Down
Glyma.02G082500	0.20979	-2.25298	3.59e-10	Down	Vacuolar iron transporter homolog 4
Glyma.02G083600	0.298464	-1.74437	2.43e-05	Down
Glyma.02G086800	21.9301	4.45484	0.00040791	Up	Probable pectinesterase 29
Glyma.02G086900	35.7496	5.15986	1.21e-12	Up	Probable pectinesterase 29
Glyma.02G088400	18.4692	4.20705	0.000125657	Up	Bidirectional sugar transporter NEC1
Glyma.02G089400	0.151311	-2.72441	1.47e-07	Down
Glyma.02G089900	0.16535	-2.59641	0.0201984	Down	Protein DETOXIFICATION 2 {ECO:0000303|PubMed:11739388}
Glyma.02G095600	0.276143	-1.85651	0.00113666	Down	Histone-lysine N-methyltransferase ATXR6
Glyma.02G097100	4.96022	2.3104	0.00728378	Up	Protein LAZY 1 {ECO:0000305}
Glyma.02G097800	0.307836	-1.69977	0.0484411	Down
Glyma.02G099200	2.15379	1.10688	0.000516989	Up	Allene oxide cyclase, chloroplastic {ECO:0000303|Ref.1, ECO:0000303|Ref.2}
Glyma.02G100800	0.307022	-1.70359	0.000159518	Down	Aspartic proteinase nepenthesin-2
Glyma.02G105000	2.10007	1.07044	0.00164506	Up	Scopoletin glucosyltransferase
Glyma.02G105300	0.261578	-1.93469	2.03e-06	Down	Scopoletin glucosyltransferase
Glyma.02G106600	0.294541	-1.76346	0.000159454	Down	Origin of replication complex subunit 6 {ECO:0000303|PubMed:16179646}
Glyma.02G109100	0.458799	-1.12407	0.000233132	Down	Expansin-A1
Glyma.02G109600	0.456344	-1.13181	0.0183884	Down	CASP-like protein 7
Glyma.02G112900	0.389517	-1.36024	0.000726226	Down	Uncharacterized protein At5g01610
Glyma.02G118500	4.56336	2.1901	0.000552551	Up	Ninja-family protein AFP2
Glyma.02G120800	0.415516	-1.26702	0.0042967	Down	Receptor-like protein kinase 2
Glyma.02G122400	0.0314478	-4.9909	0.000901716	Down
Glyma.02G123000	2.28174	1.19013	0.0285646	Up	Lysosomal Pro-X carboxypeptidase
Glyma.02G127300	3.04776	1.60775	0.00110379	Up	Peroxidase 11
Glyma.02G128200	0.17182	-2.54103	0.0136641	Down
Glyma.02G130400	0.338415	-1.56313	0.0197192	Down	Chalcone synthase 6
Glyma.02G133200	0.0870839	-3.52145	4.19e-12	Down	Cell number regulator 1
Glyma.02G133300	0.191854	-2.38192	0.0369856	Down
Glyma.02G134100	0.413054	-1.2756	0.00314952	Down	2-hydroxyisoflavanone dehydratase
Glyma.02G135100	0.185574	-2.42993	6.79e-10	Down	Peroxidase 10
Glyma.02G135200	0.120656	-3.05103	3.9e-15	Down	Peroxidase 10
Glyma.02G135700	0.412711	-1.2768	0.000174209	Down	Kinesin-like protein KIN-12D {ECO:0000305}
Glyma.02G136900	0.279589	-1.83862	0.0102622	Down	Cell division cycle-associated 7-like protein
Glyma.02G138200	0.229183	-2.12543	0.00567357	Down
Glyma.02G138300	0.211854	-2.23886	9.21e-05	Down	Salutaridine reductase {ECO:0000312|EMBL:ABO93462.1}
Glyma.02G140100	0.288998	-1.79087	1.6e-07	Down	Protein trichome birefringence-like 38
Glyma.02G142200	0.130923	-2.93321	6.48e-12	Down	Phospholipase A1-Igamma1, chloroplastic
Glyma.02G143200	0.267695	-1.90134	0.00209005	Down	Probable histone H2A variant 3
Glyma.02G143600	0.255133	-1.97068	0.0189555	Down	Ammonium transporter 3 member 1
Glyma.02G143900	4.13248	2.04701	0.00396185	Up
Glyma.02G145000	0.493036	-1.02023	0.0293616	Down	Serine/threonine-protein kinase Nek2
Glyma.02G145100	2.34078	1.22699	8.65e-05	Up	Sulfate transporter 3.1
Glyma.02G146300	0.472883	-1.08045	0.0224015	Down
Glyma.02G147900	14.3583	3.84381	1.04e-06	Up	Aluminum-activated malate transporter 2
Glyma.02G148000	0.0990707	-3.3354	1.93e-07	Down	Antifungal protein ginkbilobin-2
Glyma.02G148200	2.94286	1.55722	0.0274551	Up	Basic 7S globulin low kDa subunit
Glyma.02G150900	0.461093	-1.11687	0.0129758	Down	LRR receptor-like serine/threonine-protein kinase ERECTA {ECO:0000303|PubMed:8624444}
Glyma.02G151700	0.137509	-2.8624	5.19e-09	Down	Peroxidase 3
Glyma.02G151800	0.391491	-1.35295	0.000263708	Down	Rho GTPase-activating protein 2
Glyma.02G156000	0.424958	-1.23461	0.0211428	Down	Cytochrome P450 71D8
Glyma.02G157700	0.29149	-1.77848	1.35e-05	Down	Condensin complex subunit 1
Glyma.02G158300	2.27553	1.1862	0.0213764	Up	Protein DETOXIFICATION 40 {ECO:0000303|PubMed:11739388}
Glyma.02G159900	0.196754	-2.34553	4.62e-10	Down	Pleiotropic drug resistance protein 2
Glyma.02G160900	0.265348	-1.91404	0.0144373	Down	Vacuolar amino acid transporter 1
Glyma.02G166800	0.354538	-1.49599	0.00654797	Down	Probable carboxylesterase 15
Glyma.02G169100	21.3503	4.41618	0.0189617	Up	Fatty acyl-CoA reductase 2
Glyma.02G171600	0.0395293	-4.66093	9.42e-24	Down	Peroxidase 53
Glyma.02G172200	0.224549	-2.1549	0.000450044	Down	Probable L-type lectin-domain containing receptor kinase S.5
Glyma.02G175500	0.271962	-1.87853	0.0225686	Down	Receptor protein kinase-like protein ZAR1 {ECO:0000303|PubMed:27014878}
Glyma.02G179100	3.07593	1.62102	0.0272968	Up	Vacuolar amino acid transporter 1
Glyma.02G179200	2.78915	1.47983	0.0353071	Up
Glyma.02G181800	0.419926	-1.25179	0.0131347	Down	Protein DETOXIFICATION 42 {ECO:0000303|PubMed:11739388}
Glyma.02G182300	0.277524	-1.84932	0.0478789	Down	Cyclin-dependent protein kinase inhibitor SMR13 {ECO:0000303|PubMed:26546445}
Glyma.02G190900	0.401447	-1.31672	0.00156346	Down
Glyma.02G191900	17.3647	4.11808	0.00277544	Up	Probable F-box protein At5g04010
Glyma.02G194400	0.114149	-3.13101	0.000241538	Down	RING-H2 finger protein ATL70
Glyma.02G195900	0.242408	-2.04449	8.99e-06	Down	E3 ubiquitin-protein ligase PUB23
Glyma.02G199300	0.347985	-1.5229	0.0170787	Down	Transcription repressor OFP6
Glyma.02G201000	0.266615	-1.90717	0.0269192	Down	Casparian strip membrane protein 3
Glyma.02G201100	0.493878	-1.01777	0.0266546	Down	Casparian strip membrane protein 1
Glyma.02G202200	0.394715	-1.34112	0.0267685	Down	Auxin-responsive protein SAUR50 {ECO:0000303|PubMed:12036261}
Glyma.02G204800	2.48989	1.31608	0.0118974	Up
Glyma.02G205600	8.02485	3.00447	6.11e-06	Up	Heat shock 70 kDa protein
Glyma.02G208200	2.31146	1.2088	0.00231875	Up	Protein EXORDIUM
Glyma.02G209500	0.458074	-1.12635	0.00097787	Down	Blue copper protein
Glyma.02G210300	0.43504	-1.20078	0.0399047	Down
Glyma.02G210500	0.219174	-2.18985	8.79e-10	Down	Transcription factor bHLH96
Glyma.02G212700	0.433099	-1.20723	0.000240622	Down
Glyma.02G214300	0.341234	-1.55117	1.81e-05	Down	Kinesin-like protein KIN-4C {ECO:0000305}
Glyma.02G215000	0.483215	-1.04926	0.045233	Down	VIN3-like protein 2
Glyma.02G219100	11.6476	3.54196	0.00501478	Up
Glyma.02G220300	0.45301	-1.14239	0.00369548	Down	BON1-associated protein 2
Glyma.02G222600	2.32964	1.22011	0.00486646	Up	Heavy metal-associated isoprenylated plant protein 9 {ECO:0000303|PubMed:21072340, ECO:0000303|PubMed:23368984}
Glyma.02G224000	0.465902	-1.1019	0.0161951	Down	Calmodulin-binding receptor-like cytoplasmic kinase 1
Glyma.02G224100	0.268368	-1.89772	0.000453372	Down	Histone H4
Glyma.02G224600	24.2258	4.59847	0.00669944	Up	Protein NRT1/ PTR FAMILY 8.1
Glyma.02G226500	0.488695	-1.03299	0.00542078	Down	Vacuolar cation/proton exchanger 3
Glyma.02G228000	0.0896529	-3.47951	2.12e-05	Down	Protein PMR5
Glyma.02G228100	0.215623	-2.21342	2.96e-12	Down	Asparagine synthetase [glutamine-hydrolyzing] 1
Glyma.02G228600	2.4748	1.30731	0.000513849	Up	Protein CHUP1, chloroplastic
Glyma.02G229200	0.275793	-1.85834	0.00303339	Down	Probable N-acetyltransferase HLS1-like
Glyma.02G231900	0.290884	-1.78148	0.00759606	Down	Exocyst complex component EXO70B1
Glyma.02G232400	3.41388	1.77141	0.000184626	Up	GDSL esterase/lipase At2g30310
Glyma.02G232500	2.54057	1.34515	0.00706463	Up
Glyma.02G232700	0.407253	-1.296	0.0144931	Down	F-box/LRR-repeat protein 3
Glyma.02G233800	2.51057	1.32801	0.0417476	Up	Cationic peroxidase 1
Glyma.02G233900	0.157999	-2.66202	0.000387759	Down	Peroxidase 4 {ECO:0000250|UniProtKB:Q42578}
Glyma.02G236300	0.156074	-2.67969	0.0240267	Down	Extra-large guanine nucleotide-binding protein 1
Glyma.02G237300	0.0192395	-5.69979	2.61e-28	Down	Probable LRR receptor-like serine/threonine-protein kinase At1g06840
Glyma.02G237500	0.372682	-1.42398	0.000724258	Down	B3 domain-containing protein Os05g0481400
Glyma.02G239000	0.383211	-1.38379	0.00178397	Down	Uncharacterized protein At1g65710 {ECO:0000305}
Glyma.02G241600	5.87739	2.55518	0.0102084	Up	Universal stress protein A-like protein
Glyma.02G244000	0.194009	-2.36581	9.06e-05	Down	Glutamine synthetase cytosolic isozyme 2
Glyma.02G244300	2.08007	1.05663	0.0221105	Up	15.7 kDa heat shock protein, peroxisomal
Glyma.02G244700	0.423598	-1.23923	0.000257033	Down	Glucan endo-1,3-beta-glucosidase 2
Glyma.02G244900	3.88511	1.95796	0.0200736	Up	GDSL esterase/lipase At5g37690
Glyma.02G245000	0.485307	-1.04303	0.00240255	Down	HMG-Y-related protein A
Glyma.02G245600	0.290337	-1.7842	1.97e-08	Down	Protein RSI-1
Glyma.02G246400	0.0731893	-3.77222	0.0108987	Down	Putative transcription factor bHLH086
Glyma.02G247000	0.424847	-1.23498	0.00203665	Down	Uncharacterized protein At1g66480
Glyma.02G249200	0.186036	-2.42635	0.0157116	Down
Glyma.02G249500	0.367157	-1.44553	0.00100139	Down	Thaumatin-like protein
Glyma.02G250200	2.50847	1.32681	0.0272062	Up	Protein phosphatase 2C 37
Glyma.02G252200	0.244453	-2.03237	1.55e-10	Down	Cucumisin
Glyma.02G252300	0.254154	-1.97623	5.65e-05	Down	Cucumisin
Glyma.02G252400	0.322741	-1.63155	0.000174206	Down	Transcription factor bHLH93
Glyma.02G252800	22.9633	4.52126	8.48e-09	Up	18.2 kDa class I heat shock protein
Glyma.02G258600	2.30057	1.20199	0.000345039	Up
Glyma.02G259300	0.408465	-1.29171	0.00068765	Down	Peroxidase 4 {ECO:0000250|UniProtKB:Q42578}
Glyma.02G259500	0.170159	-2.55505	5.24e-05	Down	Peroxidase 4 {ECO:0000250|UniProtKB:Q42578}
Glyma.02G261400	0.251875	-1.98922	9.14e-06	Down	Probably inactive leucine-rich repeat receptor-like protein kinase IMK2
Glyma.02G261700	3.44262	1.78351	0.000293811	Up	Dehydration-responsive element-binding protein 2C
Glyma.02G261900	0.161767	-2.62801	4.78e-08	Down	Abscisic acid receptor PYL5
Glyma.02G262500	2.37861	1.25012	0.0100087	Up	Ferritin-4, chloroplastic
Glyma.02G264200	0.206362	-2.27675	0.0182544	Down	U-box domain-containing protein 1 {ECO:0000303|PubMed:20971894}
Glyma.02G264800	0.40976	-1.28715	0.027155	Down	RING-H2 finger protein ATL66
Glyma.02G266000	0.487721	-1.03587	0.0113398	Down	Protein IQ-DOMAIN 1 {ECO:0000303|PubMed:15960618}
Glyma.02G267100	0.247425	-2.01493	0.00207079	Down	Triacylglycerol lipase 2
Glyma.02G268300	0.471426	-1.0849	0.0138098	Down	Ankyrin repeat-containing protein ITN1
Glyma.02G270800	0.380948	-1.39234	0.0132613	Down	LysM domain receptor-like kinase 3 {ECO:0000303|PubMed:12947035}
Glyma.02G273800	0.396552	-1.33442	0.0482524	Down	Geranylgeranyl diphosphate reductase, chloroplastic
Glyma.02G274500	0.477902	-1.06521	0.0121598	Down	Probable inactive receptor kinase At5g10020
Glyma.02G275800	0.0530821	-4.23563	0.0312512	Down	Protein TRIGALACTOSYLDIACYLGLYCEROL 2, chloroplastic {ECO:0000303|PubMed:16818883}
Glyma.02G277600	0.411276	-1.28182	0.000318637	Down	G2/mitotic-specific cyclin-1
Glyma.02G278400	0.457306	-1.12877	0.0407423	Down	Heat stress transcription factor B-4b
Glyma.02G280600	0.388187	-1.36518	0.0104877	Down	Protein PATRONUS 2 {ECO:0000303|PubMed:24206843}
Glyma.02G283700	0.309129	-1.69372	0.00030915	Down	Protein JASON {ECO:0000305}
Glyma.02G285000	0.121243	-3.04402	0.00155876	Down	Cytochrome b561 domain-containing protein At4g18260
Glyma.02G285300	0.394667	-1.34129	0.00817082	Down	Glucan endo-1,3-beta-glucosidase 1
Glyma.02G286600	0.374466	-1.41709	0.00953909	Down	DNA primase small subunit
Glyma.02G287100	0.42299	-1.24131	0.00569238	Down
Glyma.02G291700	3.0874	1.62639	0.00256271	Up
Glyma.02G293900	0.449592	-1.15331	0.0097481	Down	Endoglucanase 11
Glyma.02G295000	0.338905	-1.56105	0.0120232	Down	Phosphatidate cytidylyltransferase 3 {ECO:0000303|PubMed:20442275}
Glyma.02G296800	0.337653	-1.56638	2.68e-06	Down	Kinesin-like protein KIN-12F {ECO:0000305}
Glyma.02G298100	0.0371485	-4.75055	7.97e-08	Down	Heavy metal-associated isoprenylated plant protein 47 {ECO:0000303|PubMed:21072340, ECO:0000303|PubMed:23368984}
Glyma.02G298800	0.242489	-2.04401	3.29e-06	Down	Cytochrome P450 71D10
Glyma.02G299800	0.241932	-2.04733	6.55e-07	Down
Glyma.02G300100	0.127057	-2.97645	6.87e-07	Down
Glyma.02G300400	7.12557	2.83301	2.33e-08	Up
Glyma.02G302100	2.9251	1.54848	1.4e-05	Up	Uncharacterized membrane protein At1g06890
Glyma.02G302400	2.34873	1.23188	0.000232356	Up	E3 ubiquitin-protein ligase At4g11680
Glyma.02G302800	0.49785	-1.00622	0.00261684	Down	Kinesin-like protein KIN-14F {ECO:0000305}
Glyma.02G303800	3.83077	1.93764	2e-05	Up	Nuclear transcription factor Y subunit A-9
Glyma.02G304400	0.232823	-2.1027	0.00569216	Down	IRK-interacting protein {ECO:0000303|PubMed:15618632}
Glyma.02G307300	0.323941	-1.6262	0.000794415	Down	NAD(P)H-dependent 6'-deoxychalcone synthase
Glyma.02G307500	0.164652	-2.60251	1.6e-15	Down
Glyma.02G307700	0.455143	-1.13561	0.00116929	Down	Fasciclin-like arabinogalactan protein 7
Glyma.02G308300	0.365231	-1.45312	2.78e-05	Down
Glyma.02G308700	0.450595	-1.1501	0.0108322	Down	Fasciclin-like arabinogalactan protein 2
Glyma.02G309100	0.379542	-1.39767	0.000755297	Down	E3 ubiquitin-protein ligase ORTHRUS 2
Glyma.02G309200	0.364831	-1.4547	0.00019778	Down
Glyma.03G001600	0.174457	-2.51905	5.31e-09	Down	Acid phosphatase 1
Glyma.03G003400	2.13689	1.09551	0.00264686	Up	ABSCISIC ACID-INSENSITIVE 5-like protein 2
Glyma.03G005100	8.33841	3.05977	0.000443398	Up
Glyma.03G005700	0.0674231	-3.89061	0.00841679	Down	Probable 2-isopropylmalate synthase
Glyma.03G006200	0.0787916	-3.66581	0.000377407	Down	GDSL esterase/lipase At3g26430
Glyma.03G007500	0.242502	-2.04393	6.2e-05	Down	Transcription factor MYB56 {ECO:0000303|PubMed:9839469}
Glyma.03G007700	0.0864872	-3.53137	4.34e-09	Down	Peroxidase 44
Glyma.03G012800	0.091296	-3.4533	3.38e-07	Down	O-glucosyltransferase rumi homolog
Glyma.03G021300	2.1614	1.11196	0.00212463	Up
Glyma.03G021700	0.235363	-2.08704	0.000503426	Down	Serine/threonine-protein kinase Aurora-3
Glyma.03G022200	0.315117	-1.66604	6.7e-05	Down	Protein LITTLE ZIPPER 2 {ECO:0000303|PubMed:18055602}
Glyma.03G022800	2.54504	1.34769	0.0201219	Up	Probable calcium-binding protein CML18
Glyma.03G024200	0.047235	-4.404	9.8e-25	Down	RuBisCO-associated protein
Glyma.03G024300	0.0471726	-4.40591	5.35e-17	Down	RuBisCO-associated protein
Glyma.03G026600	0	#NAME?	0.0232944	Down
Glyma.03G028600	0.263826	-1.92234	0.00164342	Down	21 kDa protein
Glyma.03G029400	0.068943	-3.85845	9.2e-27	Down	Pectinesterase 2
Glyma.03G029800	0.408182	-1.29272	0.0350222	Down	Axial regulator YABBY 1
Glyma.03G030500	0.0689665	-3.85796	8.94e-21	Down	RuBisCO-associated protein
Glyma.03G030800	2.13529	1.09443	0.0193948	Up	Cytochrome P450 83B1
Glyma.03G030900	2.71451	1.44069	0.000353382	Up	Cytochrome P450 83B1
Glyma.03G032300	0.11915	-3.06915	0.000840768	Down	Putative cysteine-rich receptor-like protein kinase 35
Glyma.03G032500	0.299466	-1.73954	5.95e-06	Down	Anthocyanidin 3-O-glucosyltransferase 5
Glyma.03G032800	0.459145	-1.12298	0.00233445	Down	Anthocyanidin 3-O-glucosyltransferase 5
Glyma.03G034000	2.29667	1.19954	0.000214176	Up	Transcription factor UNE10
Glyma.03G036400	0.284968	-1.81113	3.25e-06	Down
Glyma.03G038200	0	#NAME?	0.0161005	Down	Cationic peroxidase 1
Glyma.03G038600	0.00917147	-6.76863	3.57e-15	Down	Cationic peroxidase 1
Glyma.03G038700	0.0917369	-3.44635	4.36e-11	Down	Cationic peroxidase 1
Glyma.03G040400	10.043	3.32811	0.00643528	Up	Non-specific lipid-transfer protein 3
Glyma.03G040500	0.395233	-1.33922	0.00603126	Down	Transcription factor SCREAM2
Glyma.03G041100	3.86451	1.95029	0.00976915	Up
Glyma.03G044400	0.465201	-1.10407	0.0278403	Down	Dirigent protein 3
Glyma.03G046000	0.371187	-1.42978	0.00437307	Down	Dirigent protein 19
Glyma.03G047100	0.423434	-1.23979	0.000261331	Down	Probably inactive leucine-rich repeat receptor-like protein kinase IMK2
Glyma.03G048500	0.318744	-1.64953	0.000155107	Down	Putative disease resistance protein At4g11170
Glyma.03G050500	0.192247	-2.37896	0.00553901	Down	Gamma-interferon-inducible lysosomal thiol reductase
Glyma.03G052200	11.7993	3.56063	4.67e-08	Up	UPF0098 protein MTH_273
Glyma.03G052300	0.133767	-2.9022	0.00218886	Down	Transcription factor LAX PANICLE
Glyma.03G054100	0.398572	-1.32709	0.00141623	Down	TMV resistance protein N
Glyma.03G054800	0.419861	-1.25202	0.00158311	Down	Receptor-like protein 12
Glyma.03G055100	0.0988286	-3.33893	0.00665738	Down	Pyruvate decarboxylase 4
Glyma.03G058500	0.102759	-3.28266	0.0348929	Down	Vacuolar cation/proton exchanger 3
Glyma.03G058800	0.293942	-1.7664	0.000176675	Down
Glyma.03G060900	3.39195	1.76212	0.00891519	Up	Protein PHYTOCHROME KINASE SUBSTRATE 1
Glyma.03G061200	0.194819	-2.35979	0.0147361	Down	UPF0481 protein At3g47200
Glyma.03G061300	0.147681	-2.75944	3.46e-07	Down
Glyma.03G067700	0.272407	-1.87617	0.00955171	Down	Zinc finger protein 10 {ECO:0000305}
Glyma.03G069300	0.447308	-1.16066	0.0112229	Down	L-type lectin-domain containing receptor kinase S.4 {ECO:0000303|PubMed:19773388}
Glyma.03G069400	8.11352	3.02033	3.76e-06	Up	Gamma-glutamyl phosphate reductase
Glyma.03G072100	0.419893	-1.25191	0.000280602	Down	Protein NRT1/ PTR FAMILY 5.7
Glyma.03G073400	3.62201	1.85679	2.82e-05	Up
Glyma.03G079500	0.241721	-2.04859	0.000305481	Down	G-type lectin S-receptor-like serine/threonine-protein kinase At1g11330
Glyma.03G081200	0.117185	-3.09314	0.000930484	Down	Type IV inositol polyphosphate 5-phosphatase 9 {ECO:0000303|PubMed:23658066}
Glyma.03G084200	0.18933	-2.40103	3.16e-10	Down	Membrane protein of ER body 1
Glyma.03G085500	0.212495	-2.2345	2.3e-07	Down	GTP cyclohydrolase 1 {ECO:0000305}
Glyma.03G092800	0.256232	-1.96448	1.42e-07	Down	Non-specific phospholipase C4
Glyma.03G099000	0.173688	-2.52543	0.000335019	Down	2-alkenal reductase (NADP(+)-dependent)
Glyma.03G103400	2.66263	1.41285	0.000542459	Up	Putative invertase inhibitor
Glyma.03G103800	0.453906	-1.13954	0.03664	Down	E3 ubiquitin-protein ligase ATL4 {ECO:0000305}
Glyma.03G104000	0.343891	-1.53998	0.00245101	Down
Glyma.03G109300	0.371606	-1.42816	0.000677237	Down	Probable serine/threonine-protein kinase cdc7
Glyma.03G113600	0.428255	-1.22346	0.0293155	Down	Protein PIN-LIKES 3 {ECO:0000303|PubMed:22504182}
Glyma.03G114700	0.00317163	-8.30056	7.71e-24	Down	UPF0481 protein At3g47200
Glyma.03G114900	0.345377	-1.53375	0.000202747	Down	UPF0481 protein At3g47200
Glyma.03G115000	0.230094	-2.11971	0.0218155	Down
Glyma.03G116300	0.181787	-2.45968	8.21e-06	Down	Ubiquitin carboxyl-terminal hydrolase 13
Glyma.03G117000	0.206414	-2.27639	0.0106568	Down	WAT1-related protein At4g30420
Glyma.03G122900	0.0136347	-6.19657	2.2e-25	Down	Protein NRT1/ PTR FAMILY 3.1
Glyma.03G123000	0.0721181	-3.79349	5.09e-16	Down	Protein NRT1/ PTR FAMILY 3.1
Glyma.03G123600	0.336001	-1.57346	2.44e-05	Down	G2/mitotic-specific cyclin S13-6
Glyma.03G125800	0.495362	-1.01344	0.00429069	Down	10 kDa chaperonin, mitochondrial
Glyma.03G125900	0.48922	-1.03144	0.0425592	Down
Glyma.03G130100	2.13751	1.09593	0.0184516	Up	Protein STRICTOSIDINE SYNTHASE-LIKE 10 {ECO:0000303|PubMed:10777701}
Glyma.03G130400	0.182856	-2.45122	5.56e-05	Down	Transcription factor ORG2
Glyma.03G130500	0.218631	-2.19343	0.00811339	Down
Glyma.03G130600	0.143519	-2.80069	0.00112995	Down	Transcription factor ORG2
Glyma.03G130700	2.33438	1.22304	0.019099	Up
Glyma.03G131200	0.481621	-1.05403	0.0134978	Down	Probable 2-oxoglutarate-dependent dioxygenase AOP1.2
Glyma.03G132700	0.149372	-2.74302	1.65e-05	Down	Glucan endo-1,3-beta-glucosidase
Glyma.03G134500	0.366424	-1.44841	0.0116482	Down	Zeatin O-glucosyltransferase
Glyma.03G137900	9.02798	3.1744	5.54e-10	Up	Probable galactinol--sucrose galactosyltransferase 2
Glyma.03G139500	0.379879	-1.39639	7.55e-05	Down
Glyma.03G141800	0.227939	-2.13328	1.15e-06	Down	Protein POLYCHOME
Glyma.03G141900	0.459866	-1.12071	0.00187261	Down
Glyma.03G142100	0.137996	-2.8573	6.7e-05	Down	Cytochrome P450 93A3
Glyma.03G142400	0.135736	-2.88113	6.84e-12	Down	bZIP transcription factor TGA10 {ECO:0000303|PubMed:12777042}
Glyma.03G144400	9.19358	3.20063	0.00391602	Up	18 kDa seed maturation protein
Glyma.03G144700	0.3099	-1.69012	0.011378	Down
Glyma.03G147600	0	#NAME?	0.0283404	Down	Dirigent protein 21
Glyma.03G147900	0.466351	-1.10051	0.00243107	Down	Dirigent protein 7
Glyma.03G148100	0.259478	-1.94632	0.000251808	Down	Histone H2AX
Glyma.03G149300	0.0952841	-3.39162	0.00983116	Down	Sugar transporter ERD6-like 7
Glyma.03G150500	12.2464	3.61429	6.09e-07	Up
Glyma.03G152700	2.17389	1.12028	0.0120293	Up	Aluminum-activated malate transporter 14
Glyma.03G153200	3.41355	1.77127	0.00167205	Up
Glyma.03G153600	0.355245	-1.49312	0.000161965	Down
Glyma.03G153700	0	#NAME?	0.036842	Down	Sucrose transport protein SUC4
Glyma.03G154000	0.31079	-1.68599	0.000645099	Down	ARM REPEAT PROTEIN INTERACTING WITH ABF2
Glyma.03G154200	0.335524	-1.57551	3.44e-05	Down	Probable inactive patatin-like protein 9
Glyma.03G154700	0.166644	-2.58516	8.6e-09	Down	Ent-copalyl diphosphate synthase, chloroplastic
Glyma.03G156200	4.02131	2.00767	0.0384361	Up
Glyma.03G157000	0.208342	-2.26298	1.79e-07	Down	VAN3-binding protein {ECO:0000303|PubMed:19363154}
Glyma.03G160200	0.164998	-2.59948	0.00396351	Down	Cytochrome P450 94A1
Glyma.03G160300	0.14733	-2.76288	0.000487104	Down	Cytochrome P450 94A1
Glyma.03G161400	0.0530756	-4.23581	8.34e-12	Down	LOB domain-containing protein 16
Glyma.03G162700	0.240266	-2.05729	0.000159225	Down	Ethylene-responsive transcription factor 15
Glyma.03G163800	2.94575	1.55864	0.012164	Up	Rho-N domain-containing protein 1, chloroplastic
Glyma.03G164000	0.440006	-1.1844	0.000830548	Down	Protein LIGHT-DEPENDENT SHORT HYPOCOTYLS 3
Glyma.03G164200	3.8591	1.94826	0.00396227	Up	NAC domain-containing protein 21/22
Glyma.03G165900	0	#NAME?	0.0480756	Down	Protein NRT1/ PTR FAMILY 5.2
Glyma.03G166000	0.257071	-1.95976	1.42e-08	Down
Glyma.03G166500	0.395905	-1.33678	3.2e-05	Down	Acid phosphatase 1
Glyma.03G167500	0.354272	-1.49707	0.00153734	Down	MDIS1-interacting receptor like kinase 1 {ECO:0000303|PubMed:26863186}
Glyma.03G168100	0	#NAME?	0.00849234	Down	Pleiotropic drug resistance protein 1
Glyma.03G170400	0.0570255	-4.13225	1.19e-05	Down	Ankyrin repeat-containing protein BDA1 {ECO:0000305}
Glyma.03G170900	0.280218	-1.83538	0.0212486	Down
Glyma.03G171200	2.00569	1.0041	0.01559	Up
Glyma.03G172900	0.358931	-1.47822	1.2e-05	Down	WAT1-related protein At2g37460
Glyma.03G173000	2.31914	1.21359	0.0117179	Up	Type I inositol polyphosphate 5-phosphatase 8 {ECO:0000305}
Glyma.03G176300	0.219247	-2.18937	0.00654658	Down	Glutathione S-transferase L3
Glyma.03G184000	0.401687	-1.31586	0.000803911	Down	S-adenosylmethionine synthase 3
Glyma.03G184500	0.189781	-2.3976	2.94e-12	Down	Probable xyloglucan endotransglucosylase/hydrolase protein 32
Glyma.03G185400	0.111898	-3.15974	7.46e-15	Down	Probable pectate lyase 12
Glyma.03G185500	0.0104909	-6.57471	5.01e-10	Down	Alpha carbonic anhydrase 7
Glyma.03G186300	0.343748	-1.54058	3.03e-06	Down	Phosphatidylinositol 4-phosphate 5-kinase 9
Glyma.03G192800	0.0276358	-5.17732	1.2e-07	Down	ABC transporter G family member 39
Glyma.03G194300	0.106797	-3.22705	2.89e-05	Down
Glyma.03G196300	2.51755	1.33202	0.0184736	Up
Glyma.03G196400	0.471975	-1.08322	0.00967017	Down	Uncharacterized protein At3g28850
Glyma.03G197300	0.313574	-1.67312	5.46e-06	Down	Kinesin-like protein KIN-5C {ECO:0000305}
Glyma.03G197500	0.292201	-1.77497	3.77e-06	Down	60S ribosomal protein L32-1
Glyma.03G198600	0.412011	-1.27924	0.0427794	Down	Probable F-box protein At2g36090
Glyma.03G199100	0.447704	-1.15938	0.0201999	Down	Lysosomal Pro-X carboxypeptidase
Glyma.03G199800	0.480728	-1.05671	0.00635723	Down
Glyma.03G200400	0.346043	-1.53098	0.000640355	Down	HVA22-like protein j
Glyma.03G201800	0.216802	-2.20555	0.0116119	Down	Protein CHROMOSOME TRANSMISSION FIDELITY 7
Glyma.03G202200	Inf	Inf	0.00325809	Up	Aluminum-activated malate transporter 8
Glyma.03G203000	5.21576	2.38288	4.21e-13	Up	Nuclear transcription factor Y subunit A-10
Glyma.03G203400	0.325157	-1.62079	0.0185762	Down	RING-H2 finger protein ATL70
Glyma.03G203500	0.466916	-1.09876	0.0041353	Down	Uncharacterized protein At5g39865
Glyma.03G204200	0.389511	-1.36026	0.0399006	Down	Protein WVD2-like 4 {ECO:0000305}
Glyma.03G205000	0.366062	-1.44984	0.00018717	Down	Protein downstream neighbor of Son
Glyma.03G205400	0.419782	-1.25229	0.00117154	Down	Probable carboxylesterase 15
Glyma.03G206000	0.411052	-1.28261	0.044247	Down
Glyma.03G208200	0.0119553	-6.38621	1.68e-10	Down	Peroxidase 3
Glyma.03G211900	0.245011	-2.02908	1.66e-06	Down	Wee1-like protein kinase
Glyma.03G213000	2.80094	1.48591	0.000295875	Up	Rapid alkalinization factor
Glyma.03G213300	6.72697	2.74996	0.00504735	Up	Translocator protein homolog
Glyma.03G214600	2.54751	1.34909	0.0192106	Up	21 kDa protein
Glyma.03G216000	0.104273	-3.26156	3.8e-15	Down	Pectinesterase 7
Glyma.03G216100	0.133373	-2.90646	1.1e-09	Down	Endoglucanase 17
Glyma.03G217500	0.388812	-1.36286	3.43e-05	Down	Cellulose synthase-like protein D5
Glyma.03G218700	0.207946	-2.26572	2.07e-11	Down	Probable beta-D-xylosidase 2
Glyma.03G219200	0.438943	-1.18789	0.00655645	Down	DNA replication licensing factor MCM7
Glyma.03G222000	2.24529	1.1669	0.00020232	Up	Galactinol synthase 1
Glyma.03G222300	0.408779	-1.29061	0.000121974	Down	Boron transporter 1
Glyma.03G223600	0.0527235	-4.24541	2.75e-06	Down	Protein RADIALIS-like 6
Glyma.03G224700	0.461894	-1.11437	0.00149745	Down	WRKY transcription factor 42 {ECO:0000303|Ref.1}
Glyma.03G225300	3.49455	1.80511	0.00174213	Up
Glyma.03G226000	0	#NAME?	0.0280922	Down	Mannan endo-1,4-beta-mannosidase 5
Glyma.03G227600	0.353588	-1.49986	0.0012845	Down	Pectin acetylesterase 10 {ECO:0000303|PubMed:25115560}
Glyma.03G227700	0.363557	-1.45975	1.44e-05	Down	Transcription factor MYB86
Glyma.03G229800	4.54015	2.18274	0.000239883	Up	Galactinol synthase 2
Glyma.03G231600	0.451778	-1.14631	0.0313332	Down	AT-hook motif nuclear-localized protein 17 {ECO:0000312|EMBL:FAA00288.1}
Glyma.03G232000	0.349557	-1.5164	0.000349998	Down	Probable protein disulfide-isomerase A6
Glyma.03G233600	0.0656067	-3.93001	0.00353267	Down	CST complex subunit TEN1 {ECO:0000303|PubMed:23572541}
Glyma.03G237600	0.407892	-1.29374	0.000881712	Down	Mitogen-activated protein kinase kinase kinase NPK1
Glyma.03G239000	0.448064	-1.15822	0.000602	Down	Mevalonate kinase
Glyma.03G240000	0.227047	-2.13894	2.37e-09	Down	Transcription factor bHLH96
Glyma.03G240700	0.401049	-1.31815	0.000830269	Down
Glyma.03G244300	4.64451	2.21553	5.04e-12	Up	Benzyl alcohol O-benzoyltransferase
Glyma.03G245600	0.227312	-2.13726	1.17e-06	Down
Glyma.03G246100	0.47157	-1.08446	0.00201401	Down	Serine/threonine-protein kinase Nek2
Glyma.03G248900	0.315665	-1.66353	0.0129377	Down
Glyma.03G250200	0.473035	-1.07998	0.0207873	Down
Glyma.03G250900	0.429624	-1.21885	0.00133955	Down	Protein LIGHT-DEPENDENT SHORT HYPOCOTYLS 1
Glyma.03G251400	3.60815	1.85126	1.06e-08	Up	Phosphoenolpyruvate carboxylase kinase 2
Glyma.03G253700	0.0534269	-4.22629	0.0371239	Down
Glyma.03G254300	0.156679	-2.67411	3.42e-10	Down	Basic endochitinase
Glyma.03G255000	2.43596	1.28449	0.0145786	Up	Common plant regulatory factor 1
Glyma.03G255700	0.39827	-1.32818	0.00889883	Down	Arabinogalactan peptide 20
Glyma.03G259900	0.261924	-1.93278	0.0417811	Down
Glyma.03G260200	2.49532	1.31923	4.43e-05	Up	CBL-interacting serine/threonine-protein kinase 9
Glyma.03G260600	0.304407	-1.71593	1.38e-07	Down	Probable L-gulonolactone oxidase 6 {ECO:0000303|PubMed:20622436}
Glyma.03G261300	2.12451	1.08713	0.00064121	Up	Two-component response regulator-like PRR95
Glyma.03G261400	2.57272	1.36329	0.02319	Up	NDR1/HIN1-like protein 12 {ECO:0000303|PubMed:14666423}
Glyma.03G264100	0.100281	-3.31788	2.16e-07	Down	Potassium transporter 5
Glyma.04G001100	0.411738	-1.2802	0.000697008	Down	G2/mitotic-specific cyclin-1
Glyma.04G002100	0.464153	-1.10733	0.0137981	Down	Chromo domain-containing protein LHP1
Glyma.04G004200	0.491167	-1.02571	0.00168513	Down	Subtilisin-like protease SBT1.6 {ECO:0000303|PubMed:16193095}
Glyma.04G004300	0.334494	-1.57995	0.00539019	Down	Peptidyl-prolyl cis-trans isomerase CYP21-1
Glyma.04G004600	0.407281	-1.2959	0.01821	Down	Anti-sigma-I factor RsgI6 {ECO:0000305}
Glyma.04G004800	0.349054	-1.51848	0.000493245	Down	Auxin transporter-like protein 5
Glyma.04G005200	0.197713	-2.33852	5.25e-06	Down	Probable magnesium transporter NIPA6
Glyma.04G009900	5.55923	2.47488	0.0364182	Up	Embryogenic cell protein 40
Glyma.04G010600	0.333687	-1.58343	0.0439976	Down	Phosphatidylinositol/phosphatidylcholine transfer protein SFH3
Glyma.04G012400	2.02021	1.01451	0.0143052	Up
Glyma.04G013000	0.444513	-1.1697	0.000152236	Down	Glucan endo-1,3-beta-D-glucosidase
Glyma.04G015700	0.114753	-3.12339	9.34e-05	Down	MLO protein homolog 1
Glyma.04G017700	2.47019	1.30462	0.0174917	Up	1,4-alpha-glucan-branching enzyme 1, chloroplastic/amyloplastic
Glyma.04G017800	0.273679	-1.86944	0.00216796	Down
Glyma.04G018800	0.208028	-2.26515	0.00311932	Down
Glyma.04G018900	0.379871	-1.39642	1.96e-05	Down
Glyma.04G020100	0.351003	-1.51045	3.32e-05	Down	Serine/threonine-protein kinase STY46 {ECO:0000305}
Glyma.04G020400	2.474	1.30684	0.00317553	Up	Phospholipase D delta {ECO:0000303|PubMed:11891260}
Glyma.04G021200	2.41065	1.26942	0.000276188	Up	E3 ubiquitin-protein ligase ATL23
Glyma.04G021600	0.280403	-1.83443	7.38e-05	Down	Expansin-A11
Glyma.04G023300	0.499763	-1.00068	0.0109992	Down	Rac-like GTP-binding protein RAC1
Glyma.04G024200	2.07682	1.05438	0.0105004	Up
Glyma.04G024800	0.306187	-1.70752	0.0211882	Down	Transcription factor E2FC
Glyma.04G027000	0.33132	-1.5937	6.08e-06	Down	B-box zinc finger protein 21 {ECO:0000303|PubMed:19920209}
Glyma.04G027300	0.054506	-4.19744	0.0315242	Down	S-type anion channel SLAH1
Glyma.04G027400	0.226751	-2.14082	1.39e-05	Down	Protein SHI RELATED SEQUENCE 5
Glyma.04G028600	0.301122	-1.73158	1.64e-07	Down	Beta-galactosidase 3
Glyma.04G030900	0.320149	-1.64318	0.00158243	Down
Glyma.04G031000	0.111429	-3.16581	0.00237537	Down
Glyma.04G031300	0	#NAME?	0.0134429	Down	Protein RADIALIS-like 6
Glyma.04G031700	0.167035	-2.58178	0.0141914	Down	Protein RADIALIS-like 1
Glyma.04G032800	2.40494	1.266	0.00103532	Up
Glyma.04G033100	0.338615	-1.56228	9.2e-05	Down
Glyma.04G035600	0.0460584	-4.44039	1.01e-08	Down	Cytochrome P450 82C4
Glyma.04G035700	0.406048	-1.30028	0.00366723	Down	Probable transcription factor KAN4
Glyma.04G036100	0.147631	-2.75994	1.87e-11	Down	Protein NRT1/ PTR FAMILY 4.5
Glyma.04G036600	3.9044	1.9651	0.0278897	Up
Glyma.04G037800	0.252316	-1.9867	0.00115219	Down	B3 domain-containing protein At5g42700
Glyma.04G038000	0.481784	-1.05354	0.00663169	Down	Probable protein phosphatase 2C 12
Glyma.04G038800	0.353471	-1.50034	0.000814448	Down	Protein CYPRO4
Glyma.04G039300	2.57276	1.36332	0.0443991	Up	ABSCISIC ACID-INSENSITIVE 5-like protein 5
Glyma.04G039600	0.389456	-1.36047	0.000177543	Down	Heat stress transcription factor B-4
Glyma.04G040000	0.48306	-1.04973	0.0153141	Down	Uncharacterized acetyltransferase At3g50280
Glyma.04G040600	0.396488	-1.33465	0.0306143	Down
Glyma.04G040900	0.419871	-1.25198	0.000151942	Down	WUSCHEL-related homeobox 4
Glyma.04G042000	0.469463	-1.09092	0.00134288	Down	Cyclin-D3-1
Glyma.04G042100	0.0967453	-3.36966	0.000247296	Down	Isoaspartyl peptidase/L-asparaginase 2 subunit beta
Glyma.04G042400	0.176663	-2.50093	5.97e-13	Down	Putative receptor protein kinase ZmPK1
Glyma.04G043400	0.2656	-1.91267	0.000671426	Down	Putative cyclin-A3-1
Glyma.04G043500	0.142158	-2.81444	0.00115659	Down	Putative cyclin-A3-1
Glyma.04G043600	0.458858	-1.12388	0.00978057	Down	Putative cyclin-A3-1
Glyma.04G043700	0.271358	-1.88173	0.00727438	Down	Putative cyclin-A3-1
Glyma.04G043900	2.82721	1.49938	0.0479476	Up
Glyma.04G044300	3.4038	1.76715	9.58e-05	Up	Cytochrome B5 isoform D {ECO:0000303|PubMed:19054355}
Glyma.04G045200	0.28109	-1.8309	0.010902	Down	F-box/kelch-repeat protein At5g43190
Glyma.04G047600	0.236224	-2.08177	0.00288075	Down
Glyma.04G047900	0.297301	-1.75	8.14e-07	Down	AP2-like ethylene-responsive transcription factor ANT
Glyma.04G049200	5.16773	2.36953	0.000785436	Up	Branched-chain-amino-acid aminotransferase 2, chloroplastic
Glyma.04G049300	0.419912	-1.25184	0.00773268	Down	Homeobox-leucine zipper protein HOX19
Glyma.04G049600	6.75762	2.75651	0.0146326	Up
Glyma.04G052000	4.19552	2.06885	0.0168688	Up	Heat shock factor protein HSF30
Glyma.04G052100	0.309101	-1.69385	5.92e-06	Down	Cytochrome P450 711A1
Glyma.04G052200	0.312669	-1.67729	0.00372926	Down	Protein IQ-DOMAIN 1 {ECO:0000303|PubMed:15960618}
Glyma.04G055200	0.458988	-1.12347	0.0195096	Down	Mechanosensitive ion channel protein 10
Glyma.04G056500	3.76917	1.91425	0.0141643	Up
Glyma.04G060600	0.425624	-1.23235	0.00032568	Down	Early nodulin-like protein 3
Glyma.04G060800	0.248099	-2.01101	0.00072946	Down	BTB/POZ domain-containing protein NPY1
Glyma.04G061500	4.90332	2.29376	5.63e-05	Up	CBL-interacting serine/threonine-protein kinase 25
Glyma.04G064500	0.296574	-1.75354	5.57e-07	Down
Glyma.04G069500	0.472672	-1.08109	0.0363746	Down	Boron transporter 4
Glyma.04G070500	0.34406	-1.53927	0.012779	Down	Probable 2-oxoglutarate-dependent dioxygenase AOP1.2
Glyma.04G070600	0.164085	-2.60748	0.00244795	Down	Probable 2-oxoglutarate-dependent dioxygenase AOP1.2
Glyma.04G071600	0.318518	-1.65055	0.0239983	Down	Cyclin-A2-2
Glyma.04G073700	0.365697	-1.45128	0.0152827	Down	DDT domain-containing protein DDR4 {ECO:0000305}
Glyma.04G078000	0.142946	-2.80645	0.00297074	Down	Auxin-responsive protein SAUR71 {ECO:0000305}
Glyma.04G078400	0.203945	-2.29374	8e-06	Down	Calcium-binding protein CML42
Glyma.04G079100	0.160073	-2.6432	0.0189476	Down
Glyma.04G080300	0.40207	-1.31448	5.65e-05	Down
Glyma.04G080600	0.373066	-1.4225	6.23e-05	Down	Transcription factor MYB3R-4 {ECO:0000303|PubMed:11597504}
Glyma.04G083200	0.151191	-2.72556	1.3e-16	Down	Aquaporin TIP4-1, N-terminally processed
Glyma.04G088500	0.440573	-1.18255	0.000124523	Down	Tubulin alpha-2 chain
Glyma.04G090100	0.183976	-2.44241	0.000199142	Down	Transcription factor bHLH93
Glyma.04G091100	7.1921	2.84641	0.00696097	Up
Glyma.04G091800	0.111283	-3.16769	7.02e-22	Down	Aspartyl protease AED3 {ECO:0000303|PubMed:24755512}
Glyma.04G097700	0.392275	-1.35006	0.000540251	Down	Protein DETOXIFICATION 27 {ECO:0000303|PubMed:11739388}
Glyma.04G098400	0.160051	-2.6434	1.27e-06	Down	Transcription factor bHLH96
Glyma.04G098800	0.449502	-1.1536	0.00747708	Down
Glyma.04G099300	3.26309	1.70624	2.02e-05	Up	Uncharacterized protein At1g04910
Glyma.04G100400	0.338046	-1.56471	1.84e-06	Down	Protein EXORDIUM
Glyma.04G100600	0.29026	-1.78458	0.000151681	Down	RNA-binding protein 38
Glyma.04G101900	3.00088	1.58539	0.00111601	Up	Transcription factor MYB39
Glyma.04G102600	0.108474	-3.20458	2.05e-14	Down	Sugar transport protein 5
Glyma.04G102700	0.0201218	-5.63509	7.98e-18	Down	Sugar transport protein 5
Glyma.04G103500	0.370747	-1.43149	0.00181679	Down
Glyma.04G107000	2.43027	1.28112	0.00110529	Up	F-box/kelch-repeat protein At1g22040
Glyma.04G109900	0.0930848	-3.42531	0.0120275	Down	GDSL esterase/lipase At5g33370
Glyma.04G114400	2.00627	1.00452	0.0451122	Up
Glyma.04G118700	0.439967	-1.18453	0.000131484	Down	21 kDa protein
Glyma.04G119100	0.0654704	-3.93301	7.57e-05	Down	Pectinesterase 60
Glyma.04G119900	3.80389	1.92748	0.0258477	Up	Probable folate-biopterin transporter 9, chloroplastic
Glyma.04G127900	4.41151	2.14127	1.35e-07	Up	WAT1-related protein At5g07050
Glyma.04G133700	0.210826	-2.24587	0.0067924	Down	DNA replication complex GINS protein PSF1
Glyma.04G137600	0.307737	-1.70023	0.00308799	Down	Two-component response regulator ARR9
Glyma.04G140600	0.0453472	-4.46284	0.0462104	Down
Glyma.04G145100	0.230611	-2.11647	0.00504576	Down	Protein MIZU-KUSSEI 1
Glyma.04G147000	2.03424	1.02449	0.0333743	Up	EIN3-binding F-box protein 1
Glyma.04G151600	2.2868	1.19333	0.00511949	Up	Palmitoyl-acyl carrier protein thioesterase, chloroplastic
Glyma.04G157400	0.323401	-1.62861	0.0391883	Down
Glyma.04G158400	0.428734	-1.22185	0.0270265	Down	WD repeat and HMG-box DNA-binding protein 1
Glyma.04G158800	2.19252	1.13259	0.000385023	Up	Dof zinc finger protein DOF5.4
Glyma.04G159700	3.46443	1.79262	0.00139922	Up	UDP-arabinopyranose mutase 3
Glyma.04G160100	0.452965	-1.14253	0.0084823	Down	Protein COBRA
Glyma.04G161200	2.88489	1.52851	0.0250234	Up	60S ribosomal protein L31
Glyma.04G167500	0.139275	-2.844	0.000314092	Down	Thioredoxin-like 1-1, chloroplastic
Glyma.04G168400	3.87695	1.95492	1.64e-06	Up
Glyma.04G172500	0.124802	-3.00229	1.56e-07	Down	Transcription factor PRE3
Glyma.04G173200	0.425199	-1.23379	0.000110401	Down
Glyma.04G173500	0.0869881	-3.52304	7.2e-12	Down	Probable WRKY transcription factor 72
Glyma.04G174700	0.489522	-1.03055	0.0109927	Down	LRR receptor-like serine/threonine-protein kinase FEI 1
Glyma.04G175000	Inf	Inf	0.0164454	Up
Glyma.04G179900	0.472764	-1.08081	0.0203195	Down
Glyma.04G182300	0.463373	-1.10975	0.00417295	Down	Polygalacturonase-1 non-catalytic subunit beta
Glyma.04G184000	0.400907	-1.31866	2.41e-05	Down	Probable boron transporter 2
Glyma.04G186000	24.0657	4.58891	2.46e-13	Up	Cell division cycle protein 48 homolog
Glyma.04G187600	0.32658	-1.61449	0.000115421	Down	DNA (cytosine-5)-methyltransferase 1
Glyma.04G188500	3.35894	1.74801	0.0210902	Up
Glyma.04G188900	0.294777	-1.7623	3.77e-05	Down
Glyma.04G189700	2.0786	1.05562	0.0420934	Up	Cytochrome P450 71A1
Glyma.04G190700	2.18491	1.12757	0.00204367	Up	Vignain-2
Glyma.04G191100	0.481623	-1.05402	0.00100544	Down	Probable pectate lyase 22
Glyma.04G191200	0.467549	-1.09681	0.045371	Down	Protein STICHEL-like 2
Glyma.04G195900	6.0966	2.60801	0.0343934	Up	Glucuronoxylan 4-O-methyltransferase 1
Glyma.04G196400	2.21971	1.15037	0.00079518	Up	Protein NUCLEAR FUSION DEFECTIVE 4 {ECO:0000303|PubMed:16698901}
Glyma.04G198400	4.13859	2.04914	0.00139889	Up	Bidirectional sugar transporter SWEET14
Glyma.04G198500	0.433552	-1.20572	0.0135425	Down	Bidirectional sugar transporter SWEET14
Glyma.04G205000	0.378102	-1.40315	0.00841377	Down
Glyma.04G205300	0.455879	-1.13328	0.000316187	Down	Patellin-3
Glyma.04G207800	0.41854	-1.25656	0.0208085	Down	Fatty acid amide hydrolase
Glyma.04G208400	0.240942	-2.05324	0.000171267	Down	Beta-galactosidase 6
Glyma.04G208700	20.736	4.37407	1.7e-08	Up
Glyma.04G211900	3.28634	1.71648	0.0149673	Up	40S ribosomal protein S24-2
Glyma.04G212000	3.18704	1.67222	6.97e-06	Up	NAC domain-containing protein 104 {ECO:0000305}
Glyma.04G212200	0	#NAME?	0.038032	Down	Cation/H(+) antiporter 15
Glyma.04G212300	0.440541	-1.18265	0.00345254	Down	U-box domain-containing protein 25
Glyma.04G212400	0.298986	-1.74185	0.0207324	Down	Ras-related protein RABC1
Glyma.04G213900	0.176297	-2.50392	0.0154761	Down	Alcohol dehydrogenase
Glyma.04G214000	0.335626	-1.57507	0.00109114	Down	Cell wall / vacuolar inhibitor of fructosidase 2
Glyma.04G216200	0.316843	-1.65816	0.0390174	Down
Glyma.04G217600	4.3292	2.1141	0.000115812	Up
Glyma.04G217800	5.68763	2.50783	0.000145141	Up
Glyma.04G218400	2.06956	1.04932	0.00635232	Up	Probable WRKY transcription factor 13
Glyma.04G220300	0.224558	-2.15484	0.00905342	Down
Glyma.04G223600	0.249021	-2.00566	6.3e-08	Down	Protein NETWORKED 4A {ECO:0000303|PubMed:22840520}
Glyma.04G223700	0.451017	-1.14874	0.000817519	Down	Methylesterase 17
Glyma.04G226100	0.350803	-1.51127	0.000961933	Down	UNC93-like protein 2
Glyma.04G227500	0.315019	-1.66649	0.0259843	Down
Glyma.04G228200	2.71111	1.43889	5.22e-05	Up	NDR1/HIN1-like protein 12 {ECO:0000303|PubMed:14666423}
Glyma.04G230600	2.01367	1.00982	0.00412874	Up	Growth-regulating factor 12
Glyma.04G231400	2.31529	1.21119	0.0463917	Up	Homeobox-leucine zipper protein ATHB-7
Glyma.04G235900	0.42657	-1.22915	0.000601356	Down	Calcineurin B-like protein 4
Glyma.04G236400	2.01438	1.01033	0.00142175	Up	Zinc finger protein CO3 {ECO:0000305}
Glyma.04G237800	3.32858	1.73491	0.0486149	Up
Glyma.04G237900	2.95007	1.56075	0.00096016	Up	Probable trehalose-phosphate phosphatase 2
Glyma.04G238400	0.0567984	-4.138	0.00808718	Down	Transcription factor SPEECHLESS
Glyma.04G239900	0.198947	-2.32955	5.4e-06	Down	Glycolipid transfer protein 2 {ECO:0000303|PubMed:16309699}
Glyma.04G241400	19.76	4.30451	5.08e-15	Up	Bidirectional sugar transporter SWEET1 {ECO:0000303|PubMed:21107422}
Glyma.04G246400	0.271486	-1.88105	6.8e-07	Down	Amino acid permease 3
Glyma.04G246600	0.224249	-2.15682	2.48e-05	Down	Cyclin-A1-1
Glyma.04G250100	0.28634	-1.8042	0.00773761	Down
Glyma.04G250200	0.497335	-1.00771	0.0118509	Down	ATPase family AAA domain-containing protein 5
Glyma.04G250300	0.414836	-1.26939	0.000105616	Down	LysM domain-containing GPI-anchored protein 1
Glyma.04G250700	0.0543208	-4.20235	0.00076963	Down	WAT1-related protein At4g08290
Glyma.04G251000	0.3573	-1.48479	4.29e-06	Down	WAT1-related protein At4g08290
Glyma.04G251100	8.46502	3.08151	2.03e-17	Up	WAT1-related protein At4g08290
Glyma.04G251400	0.0487347	-4.35891	1.67e-06	Down	Ethylene-responsive transcription factor ERF012
Glyma.04G252700	0.283339	-1.8194	1.12e-05	Down	Serine/threonine-protein kinase mph1
Glyma.04G254500	0.179567	-2.4774	0.0258751	Down	RHOMBOID-like protein 8 {ECO:0000305}
Glyma.04G254800	2.53596	1.34253	0.000584947	Up	Transcription factor TGA3
Glyma.05G001700	0.255227	-1.97015	1.29e-05	Down	Protein DETOXIFICATION 9 {ECO:0000303|PubMed:11739388}
Glyma.05G003900	5.72123	2.51633	4.7e-05	Up	Probable galactinol--sucrose galactosyltransferase 5
Glyma.05G004400	0.296202	-1.75535	0.0392015	Down	LOB domain-containing protein 25
Glyma.05G005800	0.0606506	-4.04333	9.62e-19	Down	Polygalacturonase At1g48100
Glyma.05G008200	2.47351	1.30656	0.0377694	Up
Glyma.05G008600	2.60601	1.38184	0.0187088	Up
Glyma.05G011300	0.452816	-1.143	0.0096067	Down	Protein argonaute PNH1
Glyma.05G012600	0.441042	-1.18101	0.000750123	Down	Glucan endo-1,3-beta-glucosidase 8
Glyma.05G013300	0.314831	-1.66735	0.010782	Down	Transcription factor TCP18
Glyma.05G013600	0.193922	-2.36645	0.000418653	Down	CLE13p
Glyma.05G013800	5.73354	2.51943	0.00668224	Up	Oleosin 16 kDa
Glyma.05G014900	0.465746	-1.10238	0.00534944	Down	Kinesin-like protein KIN-8A {ECO:0000305}
Glyma.05G015500	0.120856	-3.04864	0.0236621	Down	Probable calcium-binding protein CML15
Glyma.05G017200	0	#NAME?	0.0488304	Down
Glyma.05G019200	0.13817	-2.85549	1.75e-08	Down	Cytochrome P450 78A5
Glyma.05G020600	0.310451	-1.68756	0.000374282	Down	Replication protein A 70 kDa DNA-binding subunit B
Glyma.05G021500	0.384672	-1.3783	0.000280256	Down	PLASMODESMATA CALLOSE-BINDING PROTEIN 3
Glyma.05G022100	0.110943	-3.17211	2.22e-06	Down	Flavonoid 3'-monooxygenase
Glyma.05G022200	3.61517	1.85407	7.18e-08	Up	Chaperone protein ClpB1
Glyma.05G023700	0.385415	-1.37552	2.72e-05	Down	Flavin-containing monooxygenase FMO GS-OX-like 8 {ECO:0000303|PubMed:17461789}
Glyma.05G024000	0.27329	-1.87149	0.00972327	Down	Probable LRR receptor-like serine/threonine-protein kinase At1g74360
Glyma.05G026100	2.79541	1.48306	0.000686365	Up	GDSL esterase/lipase At1g74460
Glyma.05G028700	0.321784	-1.63583	0.000553794	Down
Glyma.05G029000	0.0888089	-3.49315	1.67e-14	Down	Probable WRKY transcription factor 72
Glyma.05G030100	0.489478	-1.03069	0.0122326	Down	LRR receptor-like serine/threonine-protein kinase FEI 1
Glyma.05G032000	0.358438	-1.4802	0.00237761	Down	Serine/threonine-protein kinase AtPK2/AtPK19
Glyma.05G033400	0.401607	-1.31614	0.00335473	Down	E2F transcription factor-like E2FE
Glyma.05G036300	0	#NAME?	0.0375666	Down	Spermidine synthase
Glyma.05G038300	3.4949	1.80525	0.000208768	Up	Probable boron transporter 2
Glyma.05G040300	2.10475	1.07365	0.00738511	Up	Galactinol--sucrose galactosyltransferase
Glyma.05G040400	2.08146	1.05759	0.0409906	Up	Tryptophan aminotransferase-related protein 2
Glyma.05G042200	0.0701834	-3.83273	2.1e-26	Down	High-affinity nitrate transporter 3.1
Glyma.05G042800	0.245564	-2.02583	0.0104347	Down	Cytochrome P450 71A9
Glyma.05G043500	4.93716	2.30368	0.0289129	Up	Protein JINGUBANG {ECO:0000303|PubMed:27468890}
Glyma.05G046900	0.413227	-1.27499	0.00018393	Down	Argininosuccinate synthase, chloroplastic
Glyma.05G048400	0.268635	-1.89628	0.00420233	Down	Deoxycytidylate deaminase
Glyma.05G048600	3.19763	1.677	0.00040631	Up	Glucuronoxylan 4-O-methyltransferase 2
Glyma.05G048700	0.210473	-2.24829	5.34e-08	Down
Glyma.05G049300	0.35126	-1.50939	0.000164649	Down	Scarecrow-like protein 28
Glyma.05G050000	0.108178	-3.20852	0.0167597	Down
Glyma.05G054200	0.484175	-1.0464	0.00733708	Down	AT-hook motif nuclear-localized protein 22 {ECO:0000312|EMBL:FAA00293.1}
Glyma.05G056100	0.378469	-1.40175	6.46e-06	Down	Monocopper oxidase-like protein SKU5
Glyma.05G056300	3.05288	1.61017	3.03e-05	Up	Acid beta-fructofuranosidase 70 kDa monomer {ECO:0000303|Ref.1}
Glyma.05G057000	0.141462	-2.82152	5.33e-14	Down	14 kDa proline-rich protein DC2.15
Glyma.05G057100	0.08081	-3.62932	6.65e-23	Down	14 kDa proline-rich protein DC2.15
Glyma.05G057200	0.0547933	-4.18986	2.51e-29	Down	14 kDa proline-rich protein DC2.15
Glyma.05G057400	0.446193	-1.16426	0.000292274	Down	pEARLI1-like lipid transfer protein 3
Glyma.05G057500	0.113957	-3.13343	2.78e-21	Down	14 kDa proline-rich protein DC2.15
Glyma.05G063200	0.213963	-2.22457	0.0143875	Down	Zinc finger protein 7 {ECO:0000305}
Glyma.05G064500	2.82688	1.49921	0.000521452	Up	Putative glycerol-3-phosphate transporter 4
Glyma.05G064600	2.92845	1.55014	0.0408713	Up	Vesicle-associated protein 2-1, N-terminally processed
Glyma.05G065700	17.5939	4.13701	4.81e-05	Up	Expansin-like B1
Glyma.05G065800	12.9458	3.69441	9.84e-06	Up	Expansin-like B1
Glyma.05G066600	0.382271	-1.38733	0.000960177	Down	Cationic amino acid transporter 7, chloroplastic
Glyma.05G070400	0.0722983	-3.78989	8.2e-20	Down	Type I inositol polyphosphate 5-phosphatase 2 {ECO:0000303|PubMed:11402208}
Glyma.05G070600	2.78018	1.47518	0.0106807	Up	Protein NRT1/ PTR FAMILY 7.3
Glyma.05G072200	0.455489	-1.13451	0.024423	Down	Protein WVD2-like 7 {ECO:0000305}
Glyma.05G074200	3.6795	1.87951	1.19e-05	Up
Glyma.05G075000	0.0922638	-3.43809	0.000992156	Down	Basic endochitinase
Glyma.05G075100	0.227059	-2.13886	4e-08	Down	4-coumarate--CoA ligase-like 9
Glyma.05G075200	0	#NAME?	0.0283404	Down	4-coumarate--CoA ligase-like 6
Glyma.05G076600	0.391326	-1.35356	0.0430641	Down	UPF0481 protein At3g47200
Glyma.05G076700	2.36573	1.24229	0.000159685	Up	Uclacyanin 1 {ECO:0000303|PubMed:9761472}
Glyma.05G082400	5.35008	2.41956	0.00402312	Up	Probable disease resistance protein At5g66900
Glyma.05G082600	0.145264	-2.78325	0.0122105	Down	L-ascorbate oxidase homolog
Glyma.05G082700	0.055817	-4.16315	4.16e-15	Down	L-ascorbate oxidase homolog
Glyma.05G084000	9.41804	3.23543	0.0134738	Up
Glyma.05G084100	0	#NAME?	0.0198204	Down
Glyma.05G094300	0.307747	-1.70018	0.00186314	Down
Glyma.05G099800	2.22967	1.15683	0.0346351	Up
Glyma.05G102100	0.47839	-1.06374	0.000476511	Down
Glyma.05G103300	0.473645	-1.07812	0.00194882	Down	LOB domain-containing protein 38
Glyma.05G103400	0.37042	-1.43276	0.00551754	Down	Scarecrow-like protein 32
Glyma.05G106800	2.43014	1.28104	0.00161044	Up	Cyclin-D1-1
Glyma.05G107300	0.393608	-1.34517	0.0261071	Down	U-box domain-containing protein 30
Glyma.05G107500	0.197443	-2.34049	0.0189606	Down
Glyma.05G111500	0.37231	-1.42542	0.000241435	Down	AT-hook motif nuclear-localized protein 23 {ECO:0000312|EMBL:FAA00294.1}
Glyma.05G116900	2.55915	1.35566	0.00866398	Up	Tobamovirus multiplication protein 1
Glyma.05G120500	2.57279	1.36333	0.00449835	Up	NAC domain-containing protein 104 {ECO:0000305}
Glyma.05G122000	0.420873	-1.24854	0.0273254	Down	Cannabidiolic acid synthase-like 1
Glyma.05G122600	5.39874	2.43262	0.0144161	Up
Glyma.05G123000	0.344706	-1.53656	6.68e-05	Down	Probable WRKY transcription factor 9
Glyma.05G124800	0.221218	-2.17646	0.00734659	Down	Berberine bridge enzyme-like 28 {ECO:0000303|PubMed:26037923}
Glyma.05G125200	0.18524	-2.43253	0.000142409	Down	Berberine bridge enzyme-like 23 {ECO:0000303|PubMed:26037923}
Glyma.05G128200	0	#NAME?	1.59e-10	Down	LRR receptor-like serine/threonine-protein kinase FLS2
Glyma.05G129700	0.384416	-1.37926	0.00023004	Down	DNA replication licensing factor MCM3
Glyma.05G133400	0.484785	-1.04458	0.00587967	Down	Polygalacturonase At1g48100
Glyma.05G134800	0.272067	-1.87796	5.2e-06	Down	LRR receptor-like serine/threonine-protein kinase GSO1
Glyma.05G137300	0.284334	-1.81434	3.33e-05	Down
Glyma.05G137500	0.349238	-1.51772	0.00185948	Down	Protein SRG1
Glyma.05G137800	0.137788	-2.85948	0.00109735	Down	Codeine O-demethylase
Glyma.05G138100	0.388482	-1.36408	0.000540235	Down	Type IV inositol polyphosphate 5-phosphatase 9 {ECO:0000303|PubMed:23658066}
Glyma.05G139100	0	#NAME?	0.0291642	Down	LEAF RUST 10 DISEASE-RESISTANCE LOCUS RECEPTOR-LIKE PROTEIN KINASE-like 1.3 {ECO:0000303|PubMed:12805585}
Glyma.05G144500	2.62559	1.39264	9.36e-05	Up	Two-component response regulator ORR26 {ECO:0000305}
Glyma.05G144600	0.00679729	-7.20082	1.98e-27	Down	Acylsugar acyltransferase 3 {ECO:0000303|PubMed:25862303}
Glyma.05G147700	0.240194	-2.05773	0.0156057	Down	Non-specific lipid transfer protein GPI-anchored 1
Glyma.05G149700	0.442411	-1.17654	0.0329698	Down	Kinesin-like protein KIN-12A {ECO:0000305}
Glyma.05G149900	2.02957	1.02117	0.0112994	Up	Peptidyl-prolyl cis-trans isomerase FKBP65
Glyma.05G150500	0.358898	-1.47835	0.000128047	Down
Glyma.05G150900	0	#NAME?	0.0138613	Down	Protein TAPETUM DETERMINANT 1 {ECO:0000303|PubMed:14615601}
Glyma.05G151000	0.170915	-2.54865	1.66e-12	Down	Subtilisin-like protease SBT3.3 {ECO:0000303|PubMed:16193095}
Glyma.05G151400	0.159372	-2.64953	1.35e-07	Down	Protein RALF-like 32
Glyma.05G159900	0.236413	-2.08062	0.0245668	Down	Receptor-like protein 51 {ECO:0000303|PubMed:18434605}
Glyma.05G160800	0.439933	-1.18464	0.000331391	Down	Probable WRKY transcription factor 65
Glyma.05G161200	0.130669	-2.93601	8e-10	Down
Glyma.05G161400	5.79924	2.53586	2.11e-05	Up	Glutathione transferase GST 23
Glyma.05G162500	4.5704	2.19232	0.00507865	Up	Nodulin-26
Glyma.05G162600	2.10119	1.0712	0.0306914	Up	Nodulin-26
Glyma.05G163900	0.112216	-3.15565	0.00698901	Down	Probable xyloglucan endotransglucosylase/hydrolase protein 16
Glyma.05G164200	0.409177	-1.2892	0.0010471	Down
Glyma.05G164700	0.329768	-1.60048	0.00424214	Down
Glyma.05G166700	3.09734	1.63103	0.000111065	Up	Probable serine/threonine-protein kinase PBL16 {ECO:0000305}
Glyma.05G169000	0.411503	-1.28102	0.000356133	Down	Kinetochore protein nuf2
Glyma.05G169100	0.181836	-2.45929	2.18e-11	Down	Glutelin type-A 2 basic chain
Glyma.05G169700	0.331982	-1.59082	0.0218646	Down	Thaumatin-like protein
Glyma.05G170900	3.08926	1.62726	0.000323309	Up	CASP-like protein 1B1
Glyma.05G173300	0.224671	-2.15412	3.84e-09	Down	Endoglucanase
Glyma.05G174900	2.08811	1.0622	0.0491876	Up
Glyma.05G178700	0.362874	-1.46246	7.46e-06	Down	Annexin D2
Glyma.05G179100	0.42654	-1.22925	0.000110551	Down
Glyma.05G179300	0.406823	-1.29753	0.00168469	Down	PLAT domain-containing protein 2 {ECO:0000305}
Glyma.05G179900	0.419776	-1.25231	0.000225597	Down	Ethylene-responsive transcription factor ERF060
Glyma.05G180200	0.436259	-1.19674	0.0118067	Down	Acyl-coenzyme A oxidase, peroxisomal
Glyma.05G180500	3.03249	1.6005	2.24e-05	Up	2,3-bisphosphoglycerate-dependent phosphoglycerate mutase {ECO:0000255|HAMAP-Rule:MF_01039}
Glyma.05G181500	0.407285	-1.29589	0.000570972	Down	Heavy metal-associated isoprenylated plant protein 23 {ECO:0000303|PubMed:21072340, ECO:0000303|PubMed:23368984}
Glyma.05G182500	2.26924	1.18221	0.0350965	Up	Transcription factor TGA1
Glyma.05G186900	0.394815	-1.34075	0.000105962	Down	Ribonucleoside-diphosphate reductase large subunit {ECO:0000303|PubMed:10542051}
Glyma.05G188000	0.357769	-1.4829	5.5e-06	Down
Glyma.05G188600	0.21467	-2.21981	1.16e-06	Down	Histone H3.2
Glyma.05G188700	0.214658	-2.21989	6.76e-05	Down	Histone H3.2
Glyma.05G190800	0.458158	-1.12608	0.00325206	Down	Chromatin assembly factor 1 subunit FAS2
Glyma.05G191000	0.281954	-1.82647	0.0474851	Down	Probable cysteine desulfurase
Glyma.05G191500	3.45203	1.78745	0.0252627	Up
Glyma.05G195800	8.53618	3.09359	0.0104655	Up	Uncharacterized protein At4g08330, chloroplastic
Glyma.05G196500	0.19426	-2.36394	1.85e-08	Down	Ammonium transporter 3 member 1
Glyma.05G197900	0.390612	-1.35619	3e-05	Down	Patellin-3
Glyma.05G198700	2.09835	1.06926	0.000554524	Up	Respiratory burst oxidase homolog protein C
Glyma.05G198900	0.115748	-3.11094	2.04e-06	Down
Glyma.05G199300	8.11924	3.02134	0.000431663	Up
Glyma.05G202500	0.445681	-1.16592	0.00404604	Down	Probable protein S-acyltransferase 5
Glyma.05G203100	0.42604	-1.23094	0.000269863	Down	11-beta-hydroxysteroid dehydrogenase-like 6
Glyma.05G203500	0.154429	-2.69499	6.96e-07	Down
Glyma.05G205400	2.11244	1.07891	0.0165716	Up
Glyma.05G205600	0.479837	-1.05938	0.00675432	Down	Tetraspanin-10
Glyma.05G207900	0.415812	-1.266	0.00271176	Down
Glyma.05G208700	0.46505	-1.10454	0.00712488	Down	Probable aquaporin PIP1-2
Glyma.05G210000	0.416634	-1.26315	0.0100919	Down	Probable E3 ubiquitin-protein ligase RHA1A {ECO:0000305}
Glyma.05G210800	3.04949	1.60857	0.00207022	Up	Protein SPIRAL1-like 2
Glyma.05G212700	0.479906	-1.05918	0.0130389	Down	Probable membrane-associated kinase regulator 2
Glyma.05G213400	0.150618	-2.73103	0.00303683	Down	Disease resistance response protein 206
Glyma.05G213700	0.22449	-2.15528	3.83e-05	Down
Glyma.05G215500	0.314661	-1.66813	0.000763157	Down	High mobility group B protein 13
Glyma.05G215700	4.06571	2.02351	0.0207864	Up
Glyma.05G218500	2.77002	1.4699	0.00524888	Up	B2 protein
Glyma.05G219100	2.50186	1.323	0.00134734	Up
Glyma.05G220500	0.0999245	-3.32302	8.95e-09	Down	Beta-amyrin 28-oxidase
Glyma.05G221800	2.51297	1.32939	0.000490124	Up
Glyma.05G222300	0.460251	-1.11951	0.00085964	Down	Cytidine deaminase 1
Glyma.05G224500	0.357043	-1.48583	2.69e-05	Down	Inositol oxygenase 4
Glyma.05G225800	0.411738	-1.2802	0.00101057	Down	Glucan endo-1,3-beta-glucosidase 13
Glyma.05G226000	0.103086	-3.27807	6.96e-05	Down	Probable pectinesterase 53
Glyma.05G226900	0.237317	-2.07511	1.4e-05	Down	Senescence/dehydration-associated protein At4g35985, chloroplastic {ECO:0000305}
Glyma.05G227100	2.5764	1.36536	0.00515982	Up	Probable protein phosphatase 2C 6
Glyma.05G227200	9.30291	3.21768	0.0197055	Up	Agamous-like MADS-box protein AGL29 {ECO:0000305}
Glyma.05G228400	0.306951	-1.70392	0.000542055	Down	Sugar transport protein 14
Glyma.05G229100	0.454885	-1.13643	0.00215921	Down	Protein SPEAR3 {ECO:0000303|PubMed:25527103}
Glyma.05G230400	2.76869	1.4692	2.77e-05	Up	Dynein light chain 1, cytoplasmic
Glyma.05G231300	0.0561985	-4.15333	0.0373025	Down
Glyma.05G231500	2.4684	1.30358	0.00388465	Up
Glyma.05G231800	0.438497	-1.18936	0.000575534	Down	Aldehyde dehydrogenase family 2 member C4
Glyma.05G232000	0.299216	-1.74074	2.28e-06	Down	Leucine-rich repeat extensin-like protein 4
Glyma.05G232300	0.223207	-2.16355	0.00412774	Down	Protein SODIUM POTASSIUM ROOT DEFECTIVE 2 {ECO:0000303|PubMed:21193571}
Glyma.05G232700	2.20077	1.13801	0.00666159	Up	Putative lysosomal acid lipase/cholesteryl ester hydrolase
Glyma.05G234100	0.484103	-1.04661	0.042391	Down
Glyma.05G234200	2.84527	1.50856	0.00785922	Up	Protein CUP-SHAPED COTYLEDON 2
Glyma.05G236400	0.380644	-1.39349	3.41e-05	Down	Endoglucanase 8
Glyma.05G242100	0.278898	-1.84219	0.0256138	Down	Dirigent protein 11
Glyma.05G245800	0.368104	-1.44181	0.000105183	Down	Thaumatin-like protein
Glyma.05G246800	0	#NAME?	0.00110659	Down
Glyma.05G248100	8.68313	3.11822	0.0480284	Up	Caffeoylshikimate esterase
Glyma.06G000600	0.383748	-1.38177	0.000123095	Down	G2/mitotic-specific cyclin-1
Glyma.06G004400	0.142821	-2.80772	0.000105536	Down	Anti-sigma-I factor RsgI6 {ECO:0000305}
Glyma.06G004500	0.323427	-1.62849	0.00105113	Down	Auxin transporter-like protein 5
Glyma.06G005100	3.4383	1.7817	6.99e-06	Up	Peptidyl-prolyl cis-trans isomerase 1 {ECO:0000250|UniProtKB:O49886}
Glyma.06G005300	2.70128	1.43365	0.00056049	Up
Glyma.06G008000	2.5197	1.33325	0.000623648	Up	Kinesin-like protein KIN-7E {ECO:0000305}
Glyma.06G012900	0.490258	-1.02839	0.0102436	Down	Glucan endo-1,3-beta-D-glucosidase
Glyma.06G013300	0.172347	-2.53661	0.000930066	Down
Glyma.06G013400	0.40499	-1.30404	0.000125728	Down	BURP domain-containing protein BNM2A {ECO:0000303|PubMed:19714473}
Glyma.06G015700	0.309352	-1.69268	0.00649633	Down	MLO protein homolog 1
Glyma.06G016800	0.473962	-1.07716	0.00378238	Down	WUSCHEL-related homeobox 8
Glyma.06G018100	0.466977	-1.09858	0.00293873	Down
Glyma.06G019100	0.0896792	-3.47908	0.00103355	Down
Glyma.06G019800	0.36463	-1.4555	7.28e-06	Down	L-ascorbate oxidase homolog
Glyma.06G021200	3.98886	1.99598	0.0330861	Up	Probable nucleoredoxin 2
Glyma.06G021400	2.5793	1.36698	0.000287525	Up	E3 ubiquitin-protein ligase ATL23
Glyma.06G022800	2.48005	1.31037	0.00515267	Up	GDSL esterase/lipase EXL3
Glyma.06G023500	0.454806	-1.13668	0.0186218	Down	Kinesin-like protein KIN-6 {ECO:0000305}
Glyma.06G023900	0.353083	-1.50192	2.77e-05	Down	Thaumatin-like protein 1
Glyma.06G026600	0.37177	-1.42752	0.0467458	Down	Probable LRR receptor-like serine/threonine-protein kinase At4g36180
Glyma.06G027000	0.470931	-1.08641	0.00222552	Down	B-box zinc finger protein 21 {ECO:0000303|PubMed:19920209}
Glyma.06G027500	0.373336	-1.42145	0.000702283	Down	Protein SHI RELATED SEQUENCE 7
Glyma.06G028700	0.39896	-1.32568	0.0116608	Down	Beta-galactosidase 3
Glyma.06G029200	0.254348	-1.97512	0.0260085	Down	BEL1-like homeodomain protein 11
Glyma.06G030800	0.230725	-2.11575	0.000132227	Down
Glyma.06G031000	0	#NAME?	0.00377209	Down
Glyma.06G031400	0.225482	-2.14892	0.00225057	Down	Protein RADIALIS-like 6
Glyma.06G031800	0.252592	-1.98512	0.0498198	Down	Protein RADIALIS-like 1
Glyma.06G033100	0.368042	-1.44206	0.0035543	Down
Glyma.06G034300	2.33015	1.22042	0.00125351	Up
Glyma.06G035300	0.258695	-1.95067	9.51e-09	Down	Cytochrome P450 82A2
Glyma.06G035700	0.262889	-1.92747	0.0106605	Down	Probable transcription factor KAN4
Glyma.06G036200	0.195839	-2.35226	7.09e-09	Down	Protein NRT1/ PTR FAMILY 4.6
Glyma.06G036600	0.215547	-2.21393	0.000718243	Down
Glyma.06G036700	9.75129	3.28559	0.00212098	Up
Glyma.06G036800	0.323391	-1.62865	0.0172553	Down	Transcription factor MYB44
Glyma.06G037700	0.0567061	-4.14035	2.48e-17	Down
Glyma.06G038400	2.05871	1.04174	0.00229634	Up
Glyma.06G038900	0.27149	-1.88103	0.00187178	Down	B3 domain-containing protein At5g42700
Glyma.06G039000	0.35447	-1.49626	0.000315201	Down	Probable protein phosphatase 2C 12
Glyma.06G039800	0.323695	-1.62729	4.64e-05	Down	Protein CYPRO4
Glyma.06G040400	3.16521	1.6623	0.00104088	Up	ABSCISIC ACID-INSENSITIVE 5-like protein 4
Glyma.06G040800	6.91651	2.79004	0.00319873	Up	Transcription factor HEC2
Glyma.06G040900	0.498361	-1.00474	0.00591248	Down	Heat stress transcription factor B-4
Glyma.06G041800	0.433217	-1.20684	0.000177019	Down	WUSCHEL-related homeobox 4
Glyma.06G043900	0.270599	-1.88577	7.82e-05	Down	Putative cyclin-A3-1
Glyma.06G046800	0.336894	-1.56964	0.00973036	Down
Glyma.06G048500	3.77343	1.91588	0.033783	Up	bZIP transcription factor 2 {ECO:0000305}
Glyma.06G049200	0.480555	-1.05723	0.00207136	Down	AP2-like ethylene-responsive transcription factor ANT
Glyma.06G050100	5.01649	2.32668	2.07e-09	Up	Branched-chain-amino-acid aminotransferase 2, chloroplastic
Glyma.06G050500	0.488286	-1.0342	0.0125246	Down
Glyma.06G050900	0.317371	-1.65576	0.000318157	Down	Probable protein phosphatase 2C 72
Glyma.06G052300	0.397995	-1.32918	0.0416809	Down
Glyma.06G052700	0.209879	-2.25237	6.53e-06	Down	Cytochrome P450 711A1
Glyma.06G052800	0.268611	-1.89641	0.00101344	Down	Protein IQ-DOMAIN 1 {ECO:0000303|PubMed:15960618}
Glyma.06G053300	0.397876	-1.32961	0.0159376	Down
Glyma.06G053400	5.59245	2.48348	0.0491716	Up
Glyma.06G054400	0.299148	-1.74107	1.81e-05	Down	(S)-coclaurine N-methyltransferase
Glyma.06G054700	3.27885	1.71319	0.000421365	Up	17.1 kDa class II heat shock protein
Glyma.06G057000	0.489157	-1.03163	0.0393518	Down	Guanine nucleotide-binding protein alpha-1 subunit
Glyma.06G058300	0.484934	-1.04414	0.0382123	Down	DNA cross-link repair protein SNM1
Glyma.06G059700	2.26211	1.17767	0.0362535	Up	Probable protein phosphatase 2C 59
Glyma.06G061200	0.417246	-1.26103	0.000243007	Down	Early nodulin-like protein 1
Glyma.06G062100	3.64608	1.86635	0.00326558	Up	CBL-interacting serine/threonine-protein kinase 5
Glyma.06G065600	0.410557	-1.28435	0.033658	Down	Flotillin-like protein 1
Glyma.06G065800	0.277671	-1.84855	6e-08	Down
Glyma.06G071400	0.336243	-1.57242	0.00516512	Down	EG45-like domain containing protein
Glyma.06G072900	0.411599	-1.28069	0.00715105	Down	Cyclin-A2-2
Glyma.06G075100	0.349306	-1.51744	0.000417966	Down	Glucan endo-1,3-beta-glucosidase 5
Glyma.06G077000	10.8971	3.44587	8.24e-05	Up
Glyma.06G079200	0.0802494	-3.63936	6.08e-09	Down	Auxin-responsive protein SAUR71 {ECO:0000305}
Glyma.06G082000	0.21981	-2.18567	4.23e-11	Down
Glyma.06G082300	0.40062	-1.3197	0.000174911	Down	Transcription factor MYB3R-4 {ECO:0000303|PubMed:11597504}
Glyma.06G083800	0.350475	-1.51262	0.000330547	Down	Probable beta-1,4-xylosyltransferase IRX9H
Glyma.06G084600	0.300902	-1.73263	4.47e-07	Down	Aquaporin TIP4-1, N-terminally processed
Glyma.06G085000	0	#NAME?	1.5e-14	Down	Carotenoid 9,10(9',10')-cleavage dioxygenase 1
Glyma.06G085100	0.128677	-2.95817	0.00533797	Down	Carotenoid 9,10(9',10')-cleavage dioxygenase
Glyma.06G085800	0.387986	-1.36592	0.000794945	Down	Carotenoid cleavage dioxygenase 8 homolog B, chloroplastic
Glyma.06G086400	0.42377	-1.23865	0.00194083	Down	GATA transcription factor 12
Glyma.06G086700	0.397215	-1.33201	0.00719143	Down	Mediator of RNA polymerase II transcription subunit 15a
Glyma.06G087300	0.368167	-1.44157	0.0104572	Down	Lachrymatory-factor synthase
Glyma.06G088800	0.387617	-1.3673	0.000104992	Down	Serine/threonine-protein kinase Aurora-1
Glyma.06G089400	0.437592	-1.19234	0.0112086	Down	Ergosterol biosynthetic protein 28
Glyma.06G090100	0.473571	-1.07835	0.000587966	Down	Amino acid permease 6
Glyma.06G091900	4.74383	2.24605	1.72e-09	Up	Uncharacterized protein At5g65660
Glyma.06G093600	0.0750159	-3.73666	3e-27	Down	Aspartyl protease AED3 {ECO:0000303|PubMed:24755512}
Glyma.06G096500	0.351185	-1.5097	0.0193631	Down	Axial regulator YABBY 4
Glyma.06G096600	0.342471	-1.54595	0.00109005	Down	Kinesin-like protein KIN-4C {ECO:0000305}
Glyma.06G100000	0.255373	-1.96932	5.13e-08	Down	Transcription factor bHLH96
Glyma.06G100500	0.34907	-1.51841	0.0017916	Down
Glyma.06G101000	5.23532	2.38828	4.8e-07	Up
Glyma.06G101200	2.59916	1.37804	7.84e-05	Up	Uncharacterized protein At1g04910
Glyma.06G102300	0.257911	-1.95505	0.00890247	Down	7-deoxyloganetin glucosyltransferase
Glyma.06G102400	0.344193	-1.53871	0.00259265	Down	RNA-binding protein 38
Glyma.06G103900	0	#NAME?	6.09e-05	Down	Sugar transport protein 5
Glyma.06G105100	0.149224	-2.74445	0.0333449	Down	Transport and Golgi organization 2 homolog
Glyma.06G105200	2.52484	1.33619	0.0293806	Up	Uncharacterized WD repeat-containing protein C2A9.03
Glyma.06G110700	0.167288	-2.5796	4.42e-06	Down	G-type lectin S-receptor-like serine/threonine-protein kinase At5g35370
Glyma.06G111300	0.202639	-2.30302	0.00284782	Down	Ethylene-responsive transcription factor ERF012
Glyma.06G111600	5.86243	2.5515	8.1e-08	Up	WAT1-related protein At4g08290
Glyma.06G111700	0.0415369	-4.58946	9.31e-05	Down	WAT1-related protein At4g08290
Glyma.06G112100	0.0129574	-6.27008	1.83e-13	Down	WAT1-related protein At4g08290
Glyma.06G112500	0.422936	-1.24149	0.00135966	Down	LysM domain-containing GPI-anchored protein 1
Glyma.06G113000	2.12205	1.08546	0.014847	Up
Glyma.06G113300	0.184812	-2.43587	0.00369683	Down	Filament-like plant protein
Glyma.06G115400	0.0416725	-4.58476	0.0260954	Down	Beta-galactosidase 16
Glyma.06G115800	0.0298766	-5.06484	5.49e-07	Down	Metal transporter Nramp5
Glyma.06G116100	0.278027	-1.8467	0.00030508	Down	Cyclin-A1-1
Glyma.06G116400	0.480908	-1.05617	0.00118458	Down	Amino acid permease 3
Glyma.06G120300	2.29875	1.20085	0.000253816	Up	2-oxoisovalerate dehydrogenase subunit alpha 2, mitochondrial
Glyma.06G121200	2.80075	1.48581	5.93e-05	Up	Transcription factor MYB52 {ECO:0000303|PubMed:9839469}
Glyma.06G122200	32.8242	5.03669	4.54e-11	Up	Bidirectional sugar transporter SWEET1 {ECO:0000303|PubMed:21107422}
Glyma.06G123900	0.490176	-1.02863	0.0153257	Down	Endoglucanase 25
Glyma.06G124000	0.327807	-1.60908	7.72e-06	Down	Glycolipid transfer protein 3 {ECO:0000303|PubMed:16309699}
Glyma.06G125500	0.0732976	-3.77009	0.0193144	Down	Transcription factor SPEECHLESS
Glyma.06G125800	0.11467	-3.12444	5.11e-10	Down	Bidirectional sugar transporter SWEET3 {ECO:0000303|PubMed:21107422}
Glyma.06G126300	4.04509	2.01617	0.000132867	Up	Probable trehalose-phosphate phosphatase 2
Glyma.06G127400	0.498032	-1.00569	0.000827726	Down	Glutamate synthase [NADH], amyloplastic
Glyma.06G136000	2.21143	1.14498	0.0231579	Up
Glyma.06G136700	3.47297	1.79617	2.55e-06	Up	NDR1/HIN1-like protein 1 {ECO:0000303|Ref.1}
Glyma.06G137600	0.38213	-1.38787	0.0274554	Down
Glyma.06G141200	0.243836	-2.03602	6.26e-07	Down	Methylesterase 17
Glyma.06G148100	6.726	2.74975	3.57e-07	Up
Glyma.06G148200	8.11409	3.02043	0.000198539	Up
Glyma.06G148500	0.357771	-1.48289	0.00344559	Down	Ribonucleoside-diphosphate reductase large subunit {ECO:0000303|PubMed:10542051}
Glyma.06G149500	2.33184	1.22147	0.0431157	Up	WAT1-related protein At5g64700
Glyma.06G153800	2.38089	1.2515	0.00280622	Up	Germin-like protein subfamily 3 member 4
Glyma.06G157000	19.3984	4.27787	0.00435399	Up
Glyma.06G157800	3.35168	1.74488	0.0183772	Up	17.5 kDa class I heat shock protein
Glyma.06G160200	0.301624	-1.72918	3.74e-08	Down	Patellin-3
Glyma.06G160300	0.077923	-3.68181	0.00689722	Down	Defensin-like protein
Glyma.06G166800	3.28772	1.71709	0.0213974	Up	Bidirectional sugar transporter SWEET12 {ECO:0000303|PubMed:21107422}
Glyma.06G167000	4.57241	2.19295	4.04e-11	Up	Bidirectional sugar transporter SWEET14
Glyma.06G167900	6.40158	2.67843	0.00224153	Up	Protein HVA22
Glyma.06G168100	3.04921	1.60844	0.000651383	Up	Palmitoyl-acyl carrier protein thioesterase, chloroplastic
Glyma.06G168300	2.08583	1.06062	0.000790701	Up	Heavy metal-associated isoprenylated plant protein 7 {ECO:0000303|PubMed:21072340, ECO:0000303|PubMed:23368984}
Glyma.06G169800	0.320536	-1.64144	7.39e-06	Down	Molybdenum cofactor sulfurase {ECO:0000255|HAMAP-Rule:MF_03050}
Glyma.06G172200	6.87735	2.78185	2.12e-05	Up
Glyma.06G174700	0.196156	-2.34993	0.000161847	Down	Probable pectate lyase 22
Glyma.06G174800	2.31303	1.20979	0.000377819	Up	Vignain-2
Glyma.06G177400	0.250132	-1.99924	0.000606947	Down	Pachytene checkpoint protein 2 homolog {ECO:0000305}
Glyma.06G178900	0.224595	-2.1546	0.0190716	Down	Protein LATERAL ORGAN BOUNDARIES
Glyma.06G179200	5.11394	2.35443	7.56e-09	Up	Galactinol--sucrose galactosyltransferase
Glyma.06G179900	0.387081	-1.36929	0.0299888	Down	Kinetochore protein spc25
Glyma.06G180000	7.93815	2.9888	4.71e-12	Up	Cell division cycle protein 48 homolog
Glyma.06G182700	0.261475	-1.93526	1.33e-05	Down	Carbonic anhydrase, chloroplastic
Glyma.06G183000	2.76868	1.4692	4.63e-05	Up	CASP-like protein 4A3
Glyma.06G183400	0.455905	-1.13319	0.000655738	Down	Polygalacturonase-1 non-catalytic subunit beta
Glyma.06G184900	0.36587	-1.4506	0.000346777	Down
Glyma.06G186000	0.320007	-1.64382	0.000225236	Down	Alpha-N-acetylglucosaminidase {ECO:0000305}
Glyma.06G187900	3.86667	1.95109	0.00238962	Up	Probable myosin-binding protein 5 {ECO:0000305}
Glyma.06G188900	0.445491	-1.16653	0.000355975	Down	HIPL1 protein
Glyma.06G190000	0.454648	-1.13718	0.00168362	Down	LRR receptor-like serine/threonine-protein kinase FEI 1
Glyma.06G190800	0.101521	-3.30014	2.43e-12	Down	Probable WRKY transcription factor 72
Glyma.06G191000	0.480834	-1.05639	0.00160885	Down
Glyma.06G191800	0.209694	-2.25364	1.19e-05	Down	Transcription factor PRE3
Glyma.06G193500	0.439868	-1.18486	0.00721773	Down	Glutathione S-transferase U9
Glyma.06G194500	2.42982	1.28085	0.0107961	Up	GDSL esterase/lipase At1g74460
Glyma.06G194600	5.02639	2.32952	4.82e-07	Up
Glyma.06G195100	0.23067	-2.1161	0.000525318	Down	Thioredoxin-like 1-1, chloroplastic
Glyma.06G197800	2.81945	1.49541	0.0183844	Up	dCTP pyrophosphatase 1
Glyma.06G202300	2.04776	1.03405	0.00234354	Up	Flavonoid 3'-monooxygenase
Glyma.06G204100	4.30204	2.10502	1.74e-06	Up	Ninja-family protein AFP3
Glyma.06G205100	0.12441	-3.00683	0.00535082	Down	TMV resistance protein N
Glyma.06G205500	2.09917	1.06982	0.00212131	Up	COBRA-like protein 4
Glyma.06G206800	0.28457	-1.81314	0.00362136	Down	WD repeat and HMG-box DNA-binding protein 1
Glyma.06G209600	0.436859	-1.19476	0.0260255	Down
Glyma.06G209900	5.47227	2.45214	0.00154556	Up	Oleosin 16 kDa
Glyma.06G210900	0.386287	-1.37225	0.0311022	Down	Glucan endo-1,3-beta-glucosidase 8
Glyma.06G212100	0.419542	-1.25311	0.00426718	Down
Glyma.06G213300	0.45614	-1.13245	0.031299	Down	Protein argonaute PNH1
Glyma.06G214400	11.3967	3.51055	0.00571735	Up
Glyma.06G214800	0.381705	-1.38947	0.0085114	Down	3-ketoacyl-CoA synthase 11 {ECO:0000303|PubMed:18465198}
Glyma.06G215600	0.376454	-1.40946	0.033447	Down	Probable receptor-like protein kinase At5g20050
Glyma.06G216600	2.76875	1.46924	0.00058767	Up
Glyma.06G220200	24.7012	4.62651	2.94e-18	Up	Putative leucine-rich repeat receptor-like serine/threonine-protein kinase At2g24130
Glyma.06G220700	0.453982	-1.13929	0.00599159	Down	Cucumber peeling cupredoxin
Glyma.06G221700	0.1469	-2.76709	2.2e-13	Down	Peroxidase 25
Glyma.06G222500	0.411242	-1.28194	0.0274339	Down	2-alkenal reductase (NADP(+)-dependent)
Glyma.06G223300	0.366895	-1.44656	0.00171168	Down	Histone-lysine N-methyltransferase ASHR3
Glyma.06G235000	0.474257	-1.07626	0.0422671	Down	UDP-glycosyltransferase 79B3
Glyma.06G235900	0.0494904	-4.33671	0.00273748	Down	Probable aminotransferase TAT2
Glyma.06G236000	0.182864	-2.45116	0.00907201	Down	Protein CUP-SHAPED COTYLEDON 2
Glyma.06G239500	2.52471	1.33612	0.00996305	Up	Anthocyanidin 3-O-glucosyltransferase 5
Glyma.06G240400	0.180271	-2.47176	3.8e-06	Down	Dynamin-related protein 5A
Glyma.06G241300	0.166811	-2.58372	1.79e-06	Down	Ankyrin repeat-containing protein BDA1 {ECO:0000305}
Glyma.06G244800	0.348794	-1.51955	8e-05	Down
Glyma.06G249700	0.336104	-1.57302	3.08e-06	Down
Glyma.06G249800	0.497863	-1.00618	0.00567059	Down	Phytohormone-binding protein
Glyma.06G254800	2.10225	1.07193	0.0428559	Up
Glyma.06G256000	0.362122	-1.46545	3.36e-05	Down	TMV resistance protein N
Glyma.06G257000	0.128054	-2.96518	0.0237211	Down	G-type lectin S-receptor-like serine/threonine-protein kinase At4g27290
Glyma.06G260200	4.73362	2.24294	2.48e-06	Up	Probable aldo-keto reductase 2
Glyma.06G260800	0.176054	-2.50591	1.18e-13	Down	Indole-3-acetic acid-amido synthetase GH3.6
Glyma.06G260900	0.496495	-1.01015	0.0249379	Down	G-type lectin S-receptor-like serine/threonine-protein kinase At4g27290
Glyma.06G261000	0.00843779	-6.88892	8.18e-05	Down	G-type lectin S-receptor-like serine/threonine-protein kinase At4g27290
Glyma.06G266700	0.200159	-2.32078	0.00706675	Down	Thioredoxin-like protein CXXS1
Glyma.06G275900	0.0705764	-3.82467	1.6e-25	Down	Peroxidase 4 {ECO:0000250|UniProtKB:Q42578}
Glyma.06G277400	0.325356	-1.61991	5.23e-06	Down	Protein LIGHT-DEPENDENT SHORT HYPOCOTYLS 10
Glyma.06G283700	13.9252	3.79963	0.00840064	Up
Glyma.06G283800	0.476582	-1.06921	0.00696235	Down	Protein trichome birefringence-like 39
Glyma.06G284300	2.92339	1.54764	0.00487324	Up	Laccase-4
Glyma.06G284400	0.303375	-1.72082	0.0052058	Down
Glyma.06G284700	0.213471	-2.22789	0.00109149	Down	PLASMODESMATA CALLOSE-BINDING PROTEIN 5
Glyma.06G286200	0.248102	-2.01099	4.06e-06	Down	Trans-resveratrol di-O-methyltransferase
Glyma.06G289900	0.407197	-1.2962	0.000172087	Down	Reticulon-like protein B17
Glyma.06G290100	5.55607	2.47407	0.0133183	Up	Zinc finger CCCH domain-containing protein 2
Glyma.06G290300	0.417941	-1.25863	0.00454662	Down	Protein TPX2
Glyma.06G290500	0.39036	-1.35712	0.00318222	Down	Mitotic checkpoint serine/threonine-protein kinase BUB1
Glyma.06G294400	0.0445213	-4.48936	1.09e-08	Down	Protein ACCELERATED CELL DEATH 6 {ECO:0000303|PubMed:10488236}
Glyma.06G295000	0.127375	-2.97285	0.00543401	Down	Lipid-phosphate phosphatase
Glyma.06G295800	3.3311	1.736	0.0136382	Up
Glyma.06G295900	4.5082	2.17255	0.0389297	Up
Glyma.06G296100	2.03371	1.02411	0.0332274	Up
Glyma.06G297800	16.3472	4.03097	8.14e-07	Up
Glyma.06G298700	2.10159	1.07148	0.00562137	Up
Glyma.06G299000	6.60889	2.72441	0.000580492	Up
Glyma.06G299400	0.440603	-1.18245	0.000951426	Down	Uncharacterized GPI-anchored protein At4g28100
Glyma.06G299700	0.328802	-1.60471	0.00576639	Down	Putative cyclin-D6-1
Glyma.06G302300	0.429491	-1.2193	0.000801124	Down	Xyloglucan endotransglucosylase/hydrolase protein 9
Glyma.06G302400	3.15425	1.6573	0.0102104	Up
Glyma.06G302600	0.369656	-1.43574	1.15e-05	Down	Peroxidase 3
Glyma.06G302700	0.263063	-1.92652	0.0444493	Down	Peroxidase 3
Glyma.06G303500	2.66083	1.41188	2.97e-05	Up
Glyma.06G304100	0.0377774	-4.72633	0.00294943	Down	UPF0481 protein At3g47200
Glyma.06G304900	3.69242	1.88457	0.00791148	Up	Septum-promoting GTP-binding protein 1
Glyma.06G306900	0.369319	-1.43706	0.00472974	Down
Glyma.06G308100	0.488634	-1.03317	0.0168158	Down	Condensin complex subunit 2
Glyma.06G308500	0.217711	-2.19951	3.63e-07	Down	Probable carboxylesterase 15
Glyma.06G310700	0.400041	-1.32178	5.83e-05	Down	WAT1-related protein At5g07050
Glyma.06G311000	0.115922	-3.10877	2.63e-07	Down	Disease resistance protein RPM1
Glyma.06G314500	3.1787	1.66844	0.000846119	Up	Protein argonaute 4B
Glyma.06G318200	5.80352	2.53693	2.59e-09	Up	Probable folate-biopterin transporter 9, chloroplastic
Glyma.06G318400	0.373859	-1.41943	0.000904641	Down	Trehalose-phosphate phosphatase A
Glyma.06G319100	0.0877772	-3.51001	5.01e-05	Down	Pectinesterase 60
Glyma.06G321200	0.269311	-1.89266	0.00175487	Down
Glyma.06G321600	0.261898	-1.93292	0.000539471	Down	Berberine bridge enzyme-like 22 {ECO:0000303|PubMed:26037923}
Glyma.06G323100	0.380833	-1.39277	2.63e-05	Down	Endoglucanase 9
Glyma.07G002000	0.449178	-1.15464	0.000899136	Down
Glyma.07G004200	0.429241	-1.22014	9.43e-05	Down	Uncharacterized protein At1g04910
Glyma.07G005100	0.233711	-2.0972	0.0282822	Down
Glyma.07G006700	0.0590157	-4.08276	3.71e-23	Down	Seed linoleate 9S-lipoxygenase
Glyma.07G006800	0.0699874	-3.83676	1.53e-15	Down	Seed linoleate 9S-lipoxygenase
Glyma.07G008400	0.41553	-1.26698	0.00333191	Down	Protein IQ-DOMAIN 1 {ECO:0000303|PubMed:15960618}
Glyma.07G008500	0.315106	-1.66609	0.00381944	Down	Transcription factor MYB26 {ECO:0000305}
Glyma.07G008800	0.222872	-2.16571	4.48e-08	Down	Beta-fructofuranosidase, cell wall isozyme
Glyma.07G010400	0.405424	-1.3025	3.48e-05	Down	Beta-galactosidase 1
Glyma.07G013700	0.110573	-3.17693	0.000125377	Down	Probable LRR receptor-like protein kinase At1g51890
Glyma.07G013900	2.10913	1.07665	0.00100421	Up	Inositol oxygenase 1
Glyma.07G015200	2.7676	1.46864	0.00422948	Up	Auxin-responsive protein IAA26
Glyma.07G015400	0.391642	-1.35239	0.00207793	Down
Glyma.07G015600	3.20864	1.68196	0.00666102	Up	Histidine-containing phosphotransfer protein 4
Glyma.07G016300	0.417586	-1.25985	0.0248949	Down
Glyma.07G016800	0.409563	-1.28784	0.00153729	Down	GATA transcription factor 9
Glyma.07G017000	0.387	-1.3696	0.000373283	Down	CASP-like protein 3A1
Glyma.07G017200	0.149262	-2.74408	0.0397137	Down
Glyma.07G017300	0.303839	-1.71862	1.43e-05	Down	Dehydration-responsive element-binding protein 3
Glyma.07G017400	3.53873	1.82323	0.000589806	Up
Glyma.07G017800	0.402187	-1.31406	0.0146746	Down	bZIP transcription factor 17 {ECO:0000303|PubMed:11906833}
Glyma.07G019300	2.13902	1.09695	0.00446117	Up	Probable plastidic glucose transporter 3
Glyma.07G021200	0.157137	-2.6699	2e-06	Down	Aspartyl protease family protein At5g10770
Glyma.07G022000	0.473296	-1.07919	0.000608797	Down	Lamin-like protein
Glyma.07G023500	0.420309	-1.25048	6.45e-05	Down	CBL-interacting serine/threonine-protein kinase 25
Glyma.07G023700	2.29112	1.19605	0.000907102	Up	Cinnamoyl-CoA reductase 1
Glyma.07G025800	0.356427	-1.48832	0.0235961	Down	Ethylene-responsive transcription factor ERF003
Glyma.07G027500	0.18552	-2.43036	0.0042479	Down	Putative UPF0481 protein At3g02645
Glyma.07G029700	0	#NAME?	0.0483784	Down	PTI1-like tyrosine-protein kinase At3g15890
Glyma.07G030500	2.96079	1.56598	6.61e-06	Up
Glyma.07G030800	33.8394	5.08063	0.0016366	Up	26.5 kDa heat shock protein, mitochondrial
Glyma.07G032300	0.238554	-2.06761	2.43e-08	Down
Glyma.07G033700	0.451895	-1.14594	0.00174556	Down	Probable 2-oxoglutarate-dependent dioxygenase AOP1.2
Glyma.07G034100	0.318171	-1.65213	0.000178075	Down	Cyclin-A2-4
Glyma.07G038200	0.297627	-1.74842	0.0490009	Down	AP2-like ethylene-responsive transcription factor AIL1
Glyma.07G038600	0.162553	-2.62102	7.07e-06	Down	Auxin-binding protein ABP19a
Glyma.07G038700	0.0844063	-3.56651	9.86e-16	Down	Auxin-binding protein ABP19a
Glyma.07G038800	2.93656	1.55413	9.89e-05	Up	Auxin-binding protein ABP19a
Glyma.07G039000	0.180241	-2.472	0.00691051	Down	Auxin-binding protein ABP19b
Glyma.07G039400	0.209156	-2.25735	0.0008176	Down	Nodulation-signaling pathway 1 protein
Glyma.07G042600	0.378831	-1.40037	0.0317629	Down
Glyma.07G043600	10.2178	3.35301	0.000117146	Up	17.4 kDa class III heat shock protein
Glyma.07G045500	0.184635	-2.43725	2.07e-09	Down	Protein LURP-one-related 11
Glyma.07G046000	0.319537	-1.64594	1.84e-07	Down	Pectinesterase 3
Glyma.07G046300	0.481367	-1.05479	0.0346323	Down
Glyma.07G046900	0.163402	-2.61351	1.27e-08	Down	Probable RNA-binding protein ARP1
Glyma.07G048800	0.0868115	-3.52597	0.000285332	Down	Caffeic acid 3-O-methyltransferase
Glyma.07G050700	0.48892	-1.03233	0.0070077	Down	Probable RNA-binding protein ARP1
Glyma.07G052100	4.54631	2.1847	0.00721364	Up	Homeobox-leucine zipper protein ATHB-12
Glyma.07G052800	0.480672	-1.05687	0.00945328	Down	Ras-related protein RABA3
Glyma.07G054100	0.179042	-2.48163	0.00894398	Down	Laccase-6
Glyma.07G056200	0.49128	-1.02538	0.00988631	Down	Putative RING-H2 finger protein ATL21A
Glyma.07G057300	0.439448	-1.18623	0.0165619	Down	Histone H3-like centromeric protein HTR12
Glyma.07G060400	3.15845	1.65922	0.00802655	Up	Common plant regulatory factor 1
Glyma.07G061500	5.69039	2.50853	0.00283385	Up	Cleaved BAG6 {ECO:0000303|PubMed:26739014}
Glyma.07G063000	0.24622	-2.02198	4.14e-05	Down
Glyma.07G063800	0	#NAME?	0.000642596	Down
Glyma.07G065400	0.068128	-3.87561	4.41e-09	Down
Glyma.07G065500	0.168947	-2.56536	0.000122838	Down	Probable disease resistance protein At4g27220
Glyma.07G066900	3.06139	1.61419	9.71e-07	Up	Probable polygalacturonase
Glyma.07G067200	4.18755	2.0661	0.00676062	Up	Putative UDP-rhamnose:rhamnosyltransferase 1
Glyma.07G067300	2.52663	1.33721	4.99e-05	Up	Putative UDP-rhamnose:rhamnosyltransferase 1
Glyma.07G067500	2.00183	1.00132	0.0064552	Up
Glyma.07G067700	0	#NAME?	5.47e-09	Down	Ferric reduction oxidase 2
Glyma.07G070200	0.349152	-1.51807	0.00161133	Down	Cyclin-dependent kinase B2-2
Glyma.07G072600	0.277744	-1.84817	0.00143472	Down	O-glucosyltransferase rumi homolog
Glyma.07G074100	0.341221	-1.55122	0.00142922	Down	(+)-neomenthol dehydrogenase
Glyma.07G078200	0.472121	-1.08277	0.0486703	Down	U-box domain-containing protein 3
Glyma.07G078600	0	#NAME?	0.0499555	Down	Ethylene-responsive transcription factor RAP2-11
Glyma.07G080500	2.38317	1.25288	0.000675993	Up	Subtilisin-like protease SBT1.1 {ECO:0000303|PubMed:16193095}
Glyma.07G084200	0.496036	-1.01148	0.00771792	Down	Rac-like GTP-binding protein ARAC7
Glyma.07G086300	3.56597	1.8343	0.000244798	Up	Heat stress transcription factor C-1
Glyma.07G086400	3.09231	1.62869	0.00177128	Up	Heat stress transcription factor C-1
Glyma.07G087700	0.463525	-1.10928	0.0200095	Down	DNA mismatch repair protein MSH7
Glyma.07G088200	8.65043	3.11277	1.44e-05	Up	Probable sulfate transporter 3.5
Glyma.07G089700	0.345128	-1.5348	0.00975573	Down	Cytochrome P450 CYP736A12
Glyma.07G089900	0.369466	-1.43649	0.04532	Down	Cytochrome P450 CYP736A12
Glyma.07G096500	0.24847	-2.00886	7.99e-09	Down	Kinesin-like protein NACK1
Glyma.07G099900	0.222823	-2.16603	0.00474217	Down	Protein DETOXIFICATION 16 {ECO:0000303|PubMed:11739388}
Glyma.07G100400	0.384654	-1.37837	0.00818637	Down	Uncharacterized GPI-anchored protein At4g28100
Glyma.07G100600	0.218877	-2.1918	0.0192317	Down	Exonuclease 1
Glyma.07G102700	0.354639	-1.49558	0.00902655	Down	Phosphoethanolamine N-methyltransferase
Glyma.07G103700	0.219438	-2.18812	0.000263697	Down	NDR1/HIN1-like protein 10 {ECO:0000303|PubMed:14666423}
Glyma.07G103800	0.360852	-1.47052	0.00811171	Down	NDR1/HIN1-like protein 3 {ECO:0000303|Ref.1}
Glyma.07G103900	0.222464	-2.16836	9.92e-05	Down	NDR1/HIN1-like protein 10 {ECO:0000303|PubMed:14666423}
Glyma.07G104800	0.116304	-3.10403	0.0269304	Down	Homeobox protein KNOX3
Glyma.07G105000	0.185301	-2.43206	0.00249272	Down	DNA replication complex GINS protein PSF1
Glyma.07G110000	3.83281	1.9384	0.000168491	Up	Ethylene-responsive transcription factor ERF034
Glyma.07G111000	0.375979	-1.41128	0.0233814	Down	UPF0481 protein At3g47200
Glyma.07G111900	0.466857	-1.09895	0.0252325	Down	UPF0481 protein At3g47200
Glyma.07G115800	0.305905	-1.70884	7.09e-05	Down	Probable serine/threonine-protein kinase cdc7
Glyma.07G116300	2.12185	1.08532	0.0275494	Up	Probable WRKY transcription factor 12
Glyma.07G119400	2.04589	1.03273	0.0166034	Up	Hydroquinone glucosyltransferase
Glyma.07G119800	0.433957	-1.20438	0.012437	Down
Glyma.07G124400	0	#NAME?	0.00142529	Down	Feruloyl CoA ortho-hydroxylase 1
Glyma.07G124600	0.382314	-1.38717	0.0301941	Down	Protein DETOXIFICATION 51 {ECO:0000303|PubMed:11739388}
Glyma.07G125800	0.399825	-1.32256	0.00210524	Down
Glyma.07G126800	3.08667	1.62605	0.00192937	Up	Zinc finger CCCH domain-containing protein 20
Glyma.07G127200	0.383496	-1.38272	0.00130087	Down	Arabinogalactan peptide 20
Glyma.07G129900	0.333172	-1.58566	3.34e-05	Down	Phospholipase A2-alpha {ECO:0000303|PubMed:16140037}
Glyma.07G132000	2.03298	1.0236	0.000793444	Up	Metallothionein-like protein 2
Glyma.07G132100	0.353039	-1.5021	0.0105586	Down	Kinesin-like protein KIN-10B {ECO:0000305}
Glyma.07G133800	0.27409	-1.86728	0.00152572	Down
Glyma.07G135100	0.355986	-1.49011	0.00249075	Down	Thaumatin-like protein
Glyma.07G135900	0.278595	-1.84376	0.00702777	Down	Zinc finger protein 10 {ECO:0000305}
Glyma.07G136100	0.0449715	-4.47485	4.27e-24	Down	Tropinone reductase homolog
Glyma.07G136800	0.37947	-1.39794	0.0277293	Down
Glyma.07G137100	0.421454	-1.24655	0.00075533	Down	Uncharacterized protein At2g39795, mitochondrial
Glyma.07G137200	2.307	1.20602	0.00772434	Up	Aldo-keto reductase family 4 member C9
Glyma.07G137600	4.26656	2.09307	0.0053198	Up
Glyma.07G138000	2.47202	1.30569	0.0325625	Up
Glyma.07G139400	7.47189	2.90147	8.99e-13	Up
Glyma.07G139600	0.432977	-1.20764	0.0233285	Down	Probable glutathione S-transferase
Glyma.07G139800	2.14997	1.10432	0.0268968	Up	Probable glutathione S-transferase
Glyma.07G140700	0.46586	-1.10203	0.0464333	Down	Probable glutathione S-transferase
Glyma.07G140800	0.103631	-3.27047	3.65e-12	Down	Universal stress protein PHOS32 {ECO:0000303|PubMed:12644671}
Glyma.07G141500	0.134362	-2.8958	9.44e-18	Down	Putative lipid-transfer protein DIR1
Glyma.07G141600	0.161909	-2.62674	0.0063114	Down	Copper transporter 6
Glyma.07G142600	0.386177	-1.37267	2.43e-05	Down	Laccase-7
Glyma.07G142800	0.22598	-2.14573	0.00410113	Down
Glyma.07G144800	0.340182	-1.55562	0.000222296	Down	WD repeat-containing protein 62
Glyma.07G144900	0.447239	-1.16088	0.000898257	Down	UPF0503 protein At3g09070, chloroplastic
Glyma.07G146000	8.39685	3.06985	0.00100295	Up	Laccase-10
Glyma.07G146300	2.15401	1.10702	0.00165696	Up	Transcription factor DIVARICATA
Glyma.07G147100	0.275173	-1.86159	2.41e-07	Down
Glyma.07G147200	0.273843	-1.86858	5.29e-05	Down	UPF0481 protein At3g47200
Glyma.07G147300	0.142086	-2.81516	0.000712267	Down
Glyma.07G150500	2.57973	1.36722	0.00678835	Up	Putative E3 ubiquitin-protein ligase XBAT34
Glyma.07G150900	0.358663	-1.4793	0.0153703	Down	Probable 2-oxoglutarate-dependent dioxygenase At5g05600 {ECO:0000305}
Glyma.07G151800	0.317435	-1.65546	6.16e-06	Down	Beta-glucosidase 11
Glyma.07G152500	0.117258	-3.09224	0.0100128	Down
Glyma.07G155500	0.202728	-2.30238	2.37e-05	Down	Abscisic acid receptor PYL4
Glyma.07G159700	0.391131	-1.35428	0.000289488	Down	Mitotic spindle checkpoint protein BUBR1
Glyma.07G161000	0.339371	-1.55906	0.000175141	Down	DeSI-like protein At4g17486
Glyma.07G162900	0.436412	-1.19624	0.000162283	Down	Allene oxide synthase 3 {ECO:0000303|PubMed:12351632}
Glyma.07G163400	2.2638	1.17875	0.00957267	Up
Glyma.07G165700	0.390498	-1.35661	6.08e-05	Down	Uncharacterized protein At1g66480
Glyma.07G169400	2.2021	1.13888	0.0346387	Up
Glyma.07G172800	0.42714	-1.22722	0.0495205	Down
Glyma.07G176400	0.266568	-1.90743	0.00302521	Down	GEM-like protein 4
Glyma.07G176600	0.389713	-1.35952	0.00575456	Down	Codeine O-demethylase
Glyma.07G178100	12.0025	3.58527	4.29e-06	Up
Glyma.07G178300	Inf	Inf	3.93e-05	Up
Glyma.07G180600	3.942	1.97893	2.73e-05	Up
Glyma.07G183900	4.69171	2.23011	0.0100634	Up	L-type lectin-domain containing receptor kinase IX.1 {ECO:0000303|PubMed:19773388}
Glyma.07G185300	0.101779	-3.29648	6.28e-05	Down	Transcription factor bHLH25
Glyma.07G186100	0.306639	-1.70538	3.61e-05	Down	Putative branched-chain-amino-acid aminotransferase 7
Glyma.07G186600	3.89141	1.96029	1.43e-08	Up
Glyma.07G186700	0.358819	-1.47867	0.000885959	Down	Kinesin-like protein KIN-14C {ECO:0000305}
Glyma.07G189300	4.00164	2.00059	0.000166619	Up	Transcription factor MYB39
Glyma.07G191500	4.57871	2.19494	3.96e-11	Up	PAP-specific phosphatase HAL2-like
Glyma.07G196800	0.250938	-1.9946	5.24e-09	Down	Linoleate 13S-lipoxygenase 3-1, chloroplastic
Glyma.07G200000	5.62462	2.49176	0.00315954	Up	17.5 kDa class I heat shock protein
Glyma.07G200200	3.71022	1.8915	0.000128024	Up	18.5 kDa class I heat shock protein
Glyma.07G200300	13.8118	3.78783	3.37e-14	Up	17.5 kDa class I heat shock protein
Glyma.07G200500	5.73911	2.52083	0.00575149	Up	17.5 kDa class I heat shock protein
Glyma.07G200700	10.8022	3.43326	2.41e-05	Up	17.5 kDa class I heat shock protein
Glyma.07G202300	0.384949	-1.37726	8.63e-06	Down	2-hydroxyisoflavanone synthase
Glyma.07G202500	0.233415	-2.09903	0.000238936	Down	Histone H3.2
Glyma.07G203200	2.42972	1.28079	0.032107	Up	GDSL esterase/lipase At5g45960
Glyma.07G204800	2.16469	1.11416	0.00452674	Up	Phospholipase A1-IIgamma
Glyma.07G205200	0.0785499	-3.67025	2.27e-20	Down	Protein trichome birefringence-like 38
Glyma.07G206000	0.488025	-1.03497	0.00258194	Down	Formin-like protein 1
Glyma.07G206900	0.266787	-1.90624	0.00299813	Down	(+)-neomenthol dehydrogenase
Glyma.07G207000	0.202041	-2.30728	0.00348043	Down
Glyma.07G207100	0.0898686	-3.47604	0.00557451	Down
Glyma.07G207400	0.364077	-1.45769	0.00408129	Down
Glyma.07G209300	0.397892	-1.32955	0.000543172	Down	Kinesin-like protein KIN-12D {ECO:0000305}
Glyma.07G209900	0.335929	-1.57377	0.00214597	Down	Peroxidase 10
Glyma.07G211800	0.0830998	-3.58901	1.51e-09	Down	Cell number regulator 1
Glyma.07G212800	0.321699	-1.63622	7.99e-07	Down	Ferredoxin--nitrite reductase, chloroplastic
Glyma.07G213900	0.46331	-1.10995	0.010766	Down	Probable receptor-like protein kinase At1g49730
Glyma.07G215100	0.251263	-1.99273	0.0204694	Down	Cold-regulated 413 inner membrane protein 2, chloroplastic
Glyma.07G216400	0.333579	-1.5839	0.000111719	Down	Uncharacterized protein At1g66480
Glyma.07G218800	0.0838403	-3.57621	9.44e-07	Down	Probable sulfate transporter 3.3
Glyma.07G220300	0.199816	-2.32326	0.0363182	Down	Cytochrome P450 89A2
Glyma.07G224100	0.326635	-1.61425	0.0103007	Down	B3 domain-containing protein Os06g0112300
Glyma.07G226000	0.25747	-1.95753	0.0232385	Down	14-3-3-like protein GF14 iota
Glyma.07G229100	3.5794	1.83972	0.00890619	Up	NAC transcription factor 29
Glyma.07G229200	0.373605	-1.42041	0.0011532	Down	Potential protein lysine methyltransferase SET5
Glyma.07G230500	0	#NAME?	0.0379939	Down
Glyma.07G231400	2.83035	1.50098	0.0396061	Up	ABC transporter G family member 23
Glyma.07G231500	0.368734	-1.43935	0.00140205	Down	Hydroxyproline O-arabinosyltransferase 2 {ECO:0000303|PubMed:24036508}
Glyma.07G233600	0.213935	-2.22476	6.26e-06	Down
Glyma.07G234400	2.05927	1.04213	0.0109898	Up
Glyma.07G237300	5.43455	2.44216	4.23e-06	Up	Cell wall / vacuolar inhibitor of fructosidase 1
Glyma.07G238400	0.376729	-1.4084	0.00191623	Down	DNA replication licensing factor MCM2
Glyma.07G239900	0.37301	-1.42271	0.0214891	Down	Dirigent protein 11
Glyma.07G240900	3.12398	1.64338	8.51e-05	Up
Glyma.07G242700	0.311287	-1.68368	0.000348576	Down
Glyma.07G242900	0.447389	-1.1604	0.00163944	Down	Importin subunit alpha-1 {ECO:0000305}
Glyma.07G244400	0.1151	-3.11904	0.00166902	Down	Chaperone protein dnaJ 49
Glyma.07G246500	0.481986	-1.05294	0.00689304	Down
Glyma.07G248400	3.22993	1.6915	0.000952714	Up	Flowering-promoting factor 1-like protein 3
Glyma.07G253500	0.0303558	-5.04188	1.01e-14	Down
Glyma.07G256100	0.389438	-1.36053	0.00153422	Down	Endo-1,3;1,4-beta-D-glucanase
Glyma.07G258800	0.273767	-1.86898	0.0052031	Down	Cytochrome P450 77A1
Glyma.07G259400	0.306657	-1.7053	2e-05	Down	Abnormal spindle-like microcephaly-associated protein homolog
Glyma.07G260600	0.361456	-1.46811	0.00320012	Down
Glyma.07G260700	3.18079	1.66938	0.000959422	Up
Glyma.07G261800	0.299044	-1.74157	0.0141166	Down	L-ascorbate oxidase homolog
Glyma.07G261900	0.476756	-1.06868	0.00299635	Down	U3 small nucleolar RNA-associated protein 6
Glyma.07G263500	0.160894	-2.63582	0.0233665	Down	Subtilisin-like protease SBT2.4 {ECO:0000303|PubMed:16193095}
Glyma.07G264200	2.22697	1.15508	0.000948562	Up	1-aminocyclopropane-1-carboxylate oxidase
Glyma.07G266700	0.19688	-2.34461	0.000541243	Down	Glucan endo-1,3-beta-glucosidase 12
Glyma.07G266800	2.8629	1.51748	0.000442704	Up	CASP-like protein 2B1
Glyma.07G267400	2.02373	1.01701	0.0043287	Up	Microtubule-associated protein 70-5
Glyma.07G269400	3.86087	1.94892	0.00534137	Up	Glucan endo-1,3-beta-glucosidase 5
Glyma.07G269500	2.92675	1.5493	0.00254031	Up	ATP-dependent 6-phosphofructokinase 2 {ECO:0000255|HAMAP-Rule:MF_03186}
Glyma.07G269700	0.311871	-1.68098	3.85e-06	Down	Subtilisin-like protease SBT5.4 {ECO:0000303|PubMed:16193095}
Glyma.07G270400	2.03296	1.02358	0.0147109	Up	Sodium/hydrogen exchanger 6
Glyma.08G000800	0.333589	-1.58386	0.00010236	Down	ABC transporter G family member 5
Glyma.08G001200	0.372335	-1.42533	7.41e-06	Down	Probable methyltransferase PMT26
Glyma.08G003400	0.310314	-1.6882	6.49e-05	Down	Uncharacterized protein At4g08330, chloroplastic
Glyma.08G005200	0.390234	-1.35759	1.49e-05	Down	Patellin-5
Glyma.08G006100	0.110073	-3.18347	4.98e-06	Down
Glyma.08G006200	0.042266	-4.56436	0.0106027	Down
Glyma.08G006300	0.140534	-2.831	0.00508488	Down	Glutamyl-tRNA(Gln) amidotransferase subunit A {ECO:0000255|HAMAP-Rule:MF_00120}
Glyma.08G006600	4.30718	2.10674	0.00647029	Up
Glyma.08G007400	0.425166	-1.2339	0.0470061	Down	Random slug protein 5
Glyma.08G008600	0.417518	-1.26009	0.000910126	Down	Dual specificity protein phosphatase PHS1
Glyma.08G009100	0.356529	-1.48791	0.000248026	Down	Transcription factor bHLH137
Glyma.08G010800	0.119588	-3.06386	1.24e-06	Down	11-beta-hydroxysteroid dehydrogenase 1B
Glyma.08G013000	0.499571	-1.00124	0.00379669	Down
Glyma.08G014600	0.465362	-1.10357	0.0184713	Down
Glyma.08G015300	0.422738	-1.24217	0.0164875	Down	Probable aquaporin PIP1-2
Glyma.08G016700	0.423717	-1.23883	0.0100204	Down	Probable E3 ubiquitin-protein ligase RHA1A {ECO:0000305}
Glyma.08G017300	0.477926	-1.06514	0.0301226	Down	Probable polygalacturonase
Glyma.08G019900	0.231114	-2.11332	3.51e-08	Down	Disease resistance response protein 206
Glyma.08G020200	0.0929484	-3.42743	1.4e-09	Down
Glyma.08G021700	0.324071	-1.62562	0.00240096	Down	High mobility group B protein 13
Glyma.08G022100	0.374406	-1.41732	0.0131924	Down	KAT8 regulatory NSL complex subunit 3
Glyma.08G023500	0.423563	-1.23935	0.0257335	Down
Glyma.08G026900	0.165954	-2.59114	1.43e-06	Down	Beta-amyrin 28-oxidase
Glyma.08G028300	2.31466	1.2108	0.0005941	Up
Glyma.08G028800	0.158409	-2.65827	2.93e-05	Down	Phospholipase A2-alpha {ECO:0000303|PubMed:16140037}
Glyma.08G029000	0.273132	-1.87233	4.31e-08	Down	Cytidine deaminase 1
Glyma.08G029200	0.129161	-2.95276	0.0416182	Down	1-aminocyclopropane-1-carboxylate oxidase 1
Glyma.08G032200	0.461512	-1.11556	0.00264825	Down
Glyma.08G033000	0.388141	-1.36535	0.00333772	Down	Probable pectinesterase 53
Glyma.08G033100	0.21663	-2.20669	0.0138729	Down
Glyma.08G033700	0.46939	-1.09114	0.0496408	Down	Senescence/dehydration-associated protein At4g35985, chloroplastic {ECO:0000305}
Glyma.08G033800	3.41368	1.77133	0.0103545	Up	Probable protein phosphatase 2C 6
Glyma.08G035600	4.14772	2.05232	0.0448209	Up
Glyma.08G036100	0.465228	-1.10399	0.0223001	Down	Protein SPEAR3 {ECO:0000303|PubMed:25527103}
Glyma.08G037700	0.307163	-1.70293	0.0184617	Down	Probable protein ABIL5
Glyma.08G037900	3.8719	1.95304	2.74e-06	Up	Dynein light chain 1, cytoplasmic
Glyma.08G038500	0.362564	-1.46369	0.00862406	Down
Glyma.08G039200	0.177177	-2.49674	4.99e-14	Down	Aldehyde dehydrogenase family 2 member B4, mitochondrial
Glyma.08G039400	0.244914	-2.02965	5.56e-10	Down	Leucine-rich repeat extensin-like protein 4
Glyma.08G039700	0.156771	-2.67327	1.59e-06	Down	Protein SODIUM POTASSIUM ROOT DEFECTIVE 1 {ECO:0000303|PubMed:21193571}
Glyma.08G041200	0.468959	-1.09247	0.0484011	Down	Kinesin-like protein KIN-14P {ECO:0000305}
Glyma.08G041400	0.396397	-1.33498	0.0343631	Down
Glyma.08G043600	0.468026	-1.09534	0.000529373	Down	Endoglucanase 8
Glyma.08G044000	0.0994153	-3.33039	1.38e-07	Down	Pectinesterase 2
Glyma.08G044200	0.250065	-1.99962	0.0023966	Down	LEAF RUST 10 DISEASE-RESISTANCE LOCUS RECEPTOR-LIKE PROTEIN KINASE-like 2.1 {ECO:0000303|PubMed:12805585}
Glyma.08G046500	2.55876	1.35544	0.00025272	Up	Adagio protein 3
Glyma.08G049700	8.44241	3.07765	2.43e-07	Up
Glyma.08G052400	0.348922	-1.51902	0.000475719	Down	Uncharacterized protein At5g39865
Glyma.08G053600	0.495645	-1.01262	0.00216897	Down	Thaumatin-like protein
Glyma.08G055200	0.345736	-1.53226	0.00829952	Down
Glyma.08G056100	0.466189	-1.10101	0.00347645	Down	Potassium transporter 7
Glyma.08G056600	7.35066	2.87787	9.75e-05	Up	Caffeoylshikimate esterase
Glyma.08G060300	0.223222	-2.16345	1.23e-11	Down
Glyma.08G060400	28.2912	4.82228	0.00425801	Up
Glyma.08G060900	3.9126	1.96813	0.02685	Up	G-type lectin S-receptor-like serine/threonine-protein kinase RKS1
Glyma.08G062300	2.36542	1.2421	0.00225159	Up	Protein HEAT-STRESS-ASSOCIATED 32 {ECO:0000303|PubMed:16500991}
Glyma.08G062500	0.301293	-1.73076	0.00513909	Down	Kinesin-like protein KIN-14C {ECO:0000305}
Glyma.08G062600	2.08876	1.06265	0.00182002	Up
Glyma.08G066800	2.51969	1.33325	7.3e-05	Up	UDP-glycosyltransferase 78D2
Glyma.08G068700	9.23515	3.20714	3.9e-07	Up	17.3 kDa class I heat shock protein
Glyma.08G068800	11.4776	3.52075	4.07e-09	Up	17.3 kDa class I heat shock protein
Glyma.08G069000	12.9197	3.69151	2.52e-14	Up	17.3 kDa class I heat shock protein
Glyma.08G069100	2.99694	1.58349	0.00222699	Up
Glyma.08G070300	0.452868	-1.14284	0.000243271	Down
Glyma.08G070700	2.84381	1.50783	0.0266954	Up	ABC transporter G family member 11
Glyma.08G071300	2.44522	1.28996	0.000134235	Up	Protein EXORDIUM-like 2
Glyma.08G074700	0.383542	-1.38254	0.00236527	Down	Alpha-L-arabinofuranosidase
Glyma.08G075900	0.165168	-2.59799	0.00114007	Down	Nodulin-21
Glyma.08G076000	0.450996	-1.14881	0.0124824	Down	Vacuolar iron transporter homolog 4
Glyma.08G076100	0	#NAME?	8.62e-09	Down	Vacuolar iron transporter homolog 4
Glyma.08G079100	0.370375	-1.43294	0.0313708	Down	Polygalacturonase inhibitor 2
Glyma.08G080700	2.23957	1.16322	0.000195965	Up	Berberine bridge enzyme-like 13 {ECO:0000303|PubMed:26037923}
Glyma.08G080900	2.16413	1.11379	0.00845505	Up	Berberine bridge enzyme-like 13 {ECO:0000303|PubMed:26037923}
Glyma.08G083300	0.34377	-1.54048	0.0478925	Down	LRR receptor-like serine/threonine-protein kinase FLS2
Glyma.08G084400	0.454691	-1.13704	0.00132475	Down	DNA replication licensing factor MCM3
Glyma.08G085200	0.470405	-1.08802	0.0216465	Down
Glyma.08G086200	0.146517	-2.77086	0.00756252	Down
Glyma.08G086900	0.125435	-2.99498	0.0147618	Down
Glyma.08G089400	3.33444	1.73745	0.0131535	Up	Isoflavone 2'-hydroxylase
Glyma.08G090000	0.412593	-1.27721	0.00320606	Down	LRR receptor-like serine/threonine-protein kinase GSO1
Glyma.08G091500	0.104063	-3.26447	0.00512919	Down	Glutamate decarboxylase 1
Glyma.08G093200	0.149881	-2.73811	3.18e-12	Down	Type IV inositol polyphosphate 5-phosphatase 9 {ECO:0000303|PubMed:23658066}
Glyma.08G093600	2.99365	1.5819	0.0471482	Up	Purple acid phosphatase 7
Glyma.08G094400	0.167938	-2.574	1.15e-05	Down	LEAF RUST 10 DISEASE-RESISTANCE LOCUS RECEPTOR-LIKE PROTEIN KINASE-like 1.4 {ECO:0000303|PubMed:12805585}
Glyma.08G094600	0.454935	-1.13627	0.000257354	Down	L-Ala-D/L-amino acid epimerase
Glyma.08G097100	4.10544	2.03754	0.0426755	Up	Peroxisomal (S)-2-hydroxy-acid oxidase
Glyma.08G099000	2.84377	1.5078	0.0239969	Up
Glyma.08G100900	4.55216	2.18655	3.71e-09	Up	Two-component response regulator ORR26 {ECO:0000305}
Glyma.08G101000	0	#NAME?	5.06e-10	Down	BAHD acyltransferase At5g47980
Glyma.08G102300	0.29014	-1.78518	0.000516414	Down	ATP-dependent DNA helicase Q-like 5
Glyma.08G102500	0.223294	-2.16299	0.00292074	Down	Remorin 4.1 {ECO:0000305}
Glyma.08G103900	2.61123	1.38473	0.00426829	Up	Flavonoid 3',5'-methyltransferase
Glyma.08G105600	0.416449	-1.26379	0.00536392	Down	Probable DNA primase large subunit
Glyma.08G106400	0.209134	-2.2575	4.98e-06	Down	Kinesin-like protein KIN-12B {ECO:0000305}
Glyma.08G107300	0.333383	-1.58475	1.52e-06	Down	Xyloglucan endotransglucosylase/hydrolase 2 {ECO:0000250|UniProtKB:Q38857}
Glyma.08G107400	0.462174	-1.11349	0.00660586	Down
Glyma.08G108200	0.20033	-2.31955	7.25e-05	Down	Protein RALF-like 32
Glyma.08G109300	0.39907	-1.32529	0.00582556	Down	Chalcone synthase 3
Glyma.08G116700	0.477564	-1.06624	0.0333503	Down	Putative Myb family transcription factor At1g14600
Glyma.08G117100	0.275222	-1.86133	1.6e-05	Down	Nucleobase-ascorbate transporter 2
Glyma.08G118100	0.220388	-2.18188	0.000104847	Down
Glyma.08G118200	0.33579	-1.57437	3.91e-06	Down	Probable WRKY transcription factor 65
Glyma.08G118600	0.216649	-2.20657	0.00021676	Down
Glyma.08G119200	0.364346	-1.45662	0.00102844	Down	Probable disease resistance protein At1g12280
Glyma.08G120500	0.0431869	-4.53326	2.91e-11	Down	Protein NRT1/ PTR FAMILY 4.3
Glyma.08G120800	8.22446	3.03992	0.0408615	Up	Alpha,alpha-trehalose-phosphate synthase [UDP-forming] 1
Glyma.08G120900	0.295999	-1.75633	0.000913469	Down	Exonuclease 1
Glyma.08G122200	0.167832	-2.57491	1.1e-12	Down
Glyma.08G124100	0.401109	-1.31793	0.00100618	Down
Glyma.08G125100	2.90639	1.53923	0.00438441	Up	Beta-amyrin 28-oxidase
Glyma.08G127100	0.202699	-2.30259	0.0315795	Down
Glyma.08G127600	0.397997	-1.32917	1.88e-05	Down	Glutelin type-A 2 basic chain
Glyma.08G127900	0.309727	-1.69093	0.00806047	Down	F-box protein At1g10780
Glyma.08G128800	0	#NAME?	0.0106325	Down	LRR receptor-like serine/threonine-protein kinase EFR
Glyma.08G129300	2.83636	1.50404	0.000608038	Up	CASP-like protein 1B1
Glyma.08G130300	0.232592	-2.10413	0.0049103	Down	Protein JINGUBANG {ECO:0000303|PubMed:27468890}
Glyma.08G130600	0.133735	-2.90255	6.31e-11	Down	Endoglucanase
Glyma.08G136600	0.396976	-1.33288	0.00843722	Down
Glyma.08G136700	0.375902	-1.41157	0.00133874	Down	Protein spinster
Glyma.08G137900	0.475709	-1.07185	0.0159363	Down
Glyma.08G141000	3.98903	1.99604	1.1e-05	Up	Nuclear transcription factor Y subunit B-3
Glyma.08G143800	2.73184	1.44987	0.00679253	Up	UDP-galactose transporter 2
Glyma.08G144400	0.30713	-1.70308	0.0110556	Down	2,3-bisphosphoglycerate-dependent phosphoglycerate mutase {ECO:0000255|HAMAP-Rule:MF_01039}
Glyma.08G145000	4.2442	2.08549	1.24e-06	Up
Glyma.08G146600	0.0967994	-3.36886	0.00967895	Down	RING-H2 finger protein ATL78
Glyma.08G150100	0.212016	-2.23776	0.006718	Down	Beta-glucosidase 12
Glyma.08G153600	2.61438	1.38647	0.00339608	Up
Glyma.08G155900	0.281602	-1.82827	0.00120219	Down	Telomerase reverse transcriptase
Glyma.08G156600	11.3981	3.51072	0.00047492	Up
Glyma.08G159900	0.290212	-1.78482	7.53e-05	Down	ATP-citrate synthase alpha chain protein 1
Glyma.08G160800	6.35425	2.66772	0.0383841	Up
Glyma.08G161300	0.245555	-2.02588	0.00103947	Down	Protein SOMBRERO
Glyma.08G168900	0.153563	-2.70309	0.00022105	Down
Glyma.08G169000	0.365005	-1.45401	0.00534922	Down	LOB domain-containing protein 4
Glyma.08G169100	0.0224089	-5.47979	9.64e-05	Down	Feruloyl CoA ortho-hydroxylase 1
Glyma.08G169300	0.352277	-1.50522	0.0115226	Down	Feruloyl CoA ortho-hydroxylase 1
Glyma.08G169800	0.281711	-1.82771	9.49e-09	Down	Nitrile-specifier protein 5
Glyma.08G169900	0.16923	-2.56295	0.000999786	Down	1-aminocyclopropane-1-carboxylate oxidase homolog 1
Glyma.08G170500	0.472247	-1.08239	0.0188671	Down	Kinesin-like protein KIN-1 {ECO:0000305}
Glyma.08G171400	5.56013	2.47512	0.00361593	Up
Glyma.08G172800	5.94129	2.57078	0.026056	Up
Glyma.08G175100	0.281788	-1.82732	0.0210349	Down	Probable glutathione S-transferase
Glyma.08G175400	0.00934763	-6.74118	8.51e-08	Down	Nicotianamine synthase
Glyma.08G176300	6.46272	2.69214	0.000999584	Up	9-cis-epoxycarotenoid dioxygenase NCED1, chloroplastic
Glyma.08G177500	0.414581	-1.27027	0.00944884	Down	Dihydropyrimidinase {ECO:0000303|PubMed:12626710}
Glyma.08G179700	0.0420683	-4.57112	4.4e-21	Down	Cationic peroxidase 2
Glyma.08G180300	4.29656	2.10318	0.00543446	Up	Chaperone protein dnaJ 20, chloroplastic
Glyma.08G180400	0.279173	-1.84077	4.63e-06	Down	High affinity sulfate transporter 2
Glyma.08G180900	0.489741	-1.02991	0.002443	Down	Alpha-L-arabinofuranosidase
Glyma.08G182300	0.327317	-1.61124	0.000732558	Down	Fructose-1,6-bisphosphatase, cytosolic {ECO:0000305}
Glyma.08G182500	6.0517	2.59734	2.83e-11	Up	WAT1-related protein At1g25270
Glyma.08G183400	0.457613	-1.1278	0.000828352	Down	Protein FAM135B
Glyma.08G184200	0.300619	-1.73399	6.55e-05	Down	Separase
Glyma.08G186300	0.380858	-1.39267	0.0208925	Down
Glyma.08G187200	14.101	3.81773	0.00116126	Up	DnaJ homolog subfamily B member 13
Glyma.08G187700	0.143401	-2.80187	1.84e-10	Down
Glyma.08G188600	0.440669	-1.18223	0.04365	Down	MLO-like protein 4
Glyma.08G189500	0.0464378	-4.42856	1.43e-09	Down	Seed linoleate 9S-lipoxygenase
Glyma.08G191500	0.143736	-2.79851	0.0222915	Down	Transcription factor MYB26 {ECO:0000305}
Glyma.08G192000	0.11715	-3.09357	1.45e-10	Down	Beta-fructofuranosidase, cell wall isozyme
Glyma.08G192900	0.0371943	-4.74877	1.73e-13	Down	TMV resistance protein N
Glyma.08G193500	0.404377	-1.30623	3.32e-05	Down	Beta-galactosidase 1
Glyma.08G195300	2.77462	1.47229	3.29e-05	Up	Dof zinc finger protein DOF1.7
Glyma.08G197000	0.482144	-1.05246	0.00403265	Down	IAA-amino acid hydrolase ILR1-like 4
Glyma.08G200000	0.223588	-2.16109	0.0378213	Down	Stem 28 kDa glycoprotein
Glyma.08G200100	0.407672	-1.29452	0.00547907	Down	Stem 31 kDa glycoprotein
Glyma.08G200700	2.39143	1.25788	0.00860537	Up	Auxin-responsive protein IAA26
Glyma.08G200900	0.476931	-1.06815	0.0203247	Down
Glyma.08G201100	3.30422	1.72431	0.00185911	Up	Pseudo histidine-containing phosphotransfer protein 5 {ECO:0000303|PubMed:17284581}
Glyma.08G202100	0.497055	-1.00852	0.00799715	Down	GATA transcription factor 9
Glyma.08G202600	2.15653	1.10871	0.00744594	Up
Glyma.08G203000	0.368206	-1.44141	7.1e-06	Down	Aquaporin TIP2-1, N-terminally processed
Glyma.08G204500	3.40719	1.76858	8.62e-06	Up	Probable plastidic glucose transporter 3
Glyma.08G206500	0.372991	-1.42279	0.0207636	Down
Glyma.08G208000	0.331918	-1.5911	0.000113564	Down	Cyclin-A2-3
Glyma.08G208500	0	#NAME?	0.00652283	Down	Probable 2-oxoglutarate-dependent dioxygenase AOP1
Glyma.08G209800	3.69438	1.88533	5.01e-07	Up	Acyl-protein thioesterase 2
Glyma.08G210100	6.7461	2.75405	0.00410011	Up
Glyma.08G210200	0.347505	-1.52489	1.97e-05	Down
Glyma.08G210700	0.46936	-1.09123	0.0493292	Down
Glyma.08G212000	29.4338	4.8794	1.21e-15	Up	26.5 kDa heat shock protein, mitochondrial
Glyma.08G212300	2.19078	1.13144	0.0067869	Up
Glyma.08G215200	0	#NAME?	0.0354334	Down	Putative UPF0481 protein At3g02645
Glyma.08G217400	0.45769	-1.12756	0.00108869	Down	Aquaporin NIP6-1
Glyma.08G218100	2.64958	1.40576	2.29e-05	Up	Cinnamoyl-CoA reductase 1
Glyma.08G218200	0.193282	-2.37122	4.35e-07	Down	Metal transporter Nramp6
Glyma.08G218400	0.124621	-3.00438	2.26e-16	Down	CBL-interacting serine/threonine-protein kinase 5
Glyma.08G220600	0.308223	-1.69795	7.47e-05	Down	Aspartyl protease family protein At5g10770
Glyma.08G224800	0.327203	-1.61174	0.000555874	Down
Glyma.08G225800	3.14198	1.65167	0.0266394	Up	Beta-amyrin synthase
Glyma.08G226800	3.1092	1.63655	1.95e-05	Up	Germin-like protein subfamily 3 member 4
Glyma.08G227200	0.261994	-1.93239	1.34e-05	Down	Calcium and calcium/calmodulin-dependent serine/threonine-protein kinase
Glyma.08G227400	0.254301	-1.97539	7.48e-05	Down	Histone H3.2
Glyma.08G229100	0.378294	-1.40242	0.000154218	Down	Probable inactive leucine-rich repeat receptor-like protein kinase At3g03770
Glyma.08G230500	0.498822	-1.0034	0.00115677	Down	MLP-like protein 43
Glyma.08G231500	0.46085	-1.11763	0.00593821	Down	Auxilin-like protein 1
Glyma.08G232500	2.86181	1.51693	7.45e-06	Up	Protein YLS3
Glyma.08G234200	0.408003	-1.29335	8.33e-05	Down	E3 ubiquitin-protein ligase RGLG4 {ECO:0000305}
Glyma.08G234900	0.314193	-1.67028	0.000346391	Down	Putative cyclin-B3-1
Glyma.08G235300	5.75442	2.52467	1.7e-06	Up	Alpha-amylase/subtilisin inhibitor
Glyma.08G235800	0.285461	-1.80863	0.0054328	Down	Probable LRR receptor-like serine/threonine-protein kinase At1g56130
Glyma.08G239400	8.78582	3.13518	0.00113583	Up	Transmembrane protein 205
Glyma.08G243100	0.329847	-1.60013	9.37e-05	Down	Protein TPX2
Glyma.08G245000	0.310821	-1.68585	0.000409128	Down	Histone H3.2
Glyma.08G248700	0.262835	-1.92777	1.69e-07	Down
Glyma.08G250600	59.3336	5.89078	1.01e-13	Up	Transcription factor MYB21
Glyma.08G253000	2.03426	1.0245	0.0153431	Up	Phosphatidylinositol 4-kinase gamma 7
Glyma.08G258300	0.460227	-1.11958	0.004586	Down	Dirigent protein 9
Glyma.08G260400	0.489511	-1.03059	0.0085774	Down	Homologous-pairing protein 2 homolog
Glyma.08G263700	0.471111	-1.08586	0.0305755	Down
Glyma.08G268400	4.01852	2.00666	0.00156269	Up
Glyma.08G271600	0.45059	-1.15011	0.001827	Down
Glyma.08G273100	0.0370964	-4.75258	1e-16	Down	Phosphoenolpyruvate carboxykinase (ATP)
Glyma.08G274200	0.492303	-1.02238	0.0117786	Down	Transcription factor bHLH93
Glyma.08G277200	0.299671	-1.73855	0.0121507	Down	Putative UDP-rhamnose:rhamnosyltransferase 1
Glyma.08G279000	0.196001	-2.35107	0.00435175	Down	AP2-like ethylene-responsive transcription factor AIL6
Glyma.08G279600	0.279088	-1.84121	6.84e-06	Down	Uncharacterized protein At4g38062
Glyma.08G282200	3.02822	1.59847	0.0367858	Up
Glyma.08G283600	0.470025	-1.08919	0.0137555	Down
Glyma.08G283900	0.408436	-1.29182	0.0279683	Down
Glyma.08G284800	0.395247	-1.33918	0.001782	Down	Signal recognition particle receptor subunit beta
Glyma.08G286300	2.01706	1.01225	0.0105622	Up
Glyma.08G302900	0.388992	-1.36219	0.000213537	Down	Leucine-rich repeat receptor-like serine/threonine-protein kinase BAM3
Glyma.08G308000	0.342397	-1.54626	1.96e-05	Down	Cytochrome b561 domain-containing protein At4g18260
Glyma.08G308300	0.295235	-1.76006	3.02e-05	Down	GDSL esterase/lipase At4g10955
Glyma.08G309700	0.0778474	-3.68321	0.0179118	Down	Protodermal factor 1
Glyma.08G314100	0.419514	-1.25321	0.00566134	Down	E3 ubiquitin-protein ligase MIB1
Glyma.08G314900	0.492846	-1.02079	0.0121656	Down
Glyma.08G316000	2.1608	1.11157	0.0215121	Up
Glyma.08G318400	2.55606	1.35392	0.0335172	Up	GDSL esterase/lipase At5g55050
Glyma.08G320200	0.0674504	-3.89003	3.15e-08	Down	WRKY transcription factor 6 {ECO:0000303|PubMed:11722756}
Glyma.08G321500	0.194022	-2.36571	0.0313124	Down	Aspartyl protease family protein At5g10770
Glyma.08G321700	6.26061	2.6463	3.4e-07	Up
Glyma.08G323100	0.299502	-1.73936	0.00065823	Down	Probable long-chain-alcohol O-fatty-acyltransferase 1
Glyma.08G323400	0.217689	-2.19966	4.97e-06	Down	Probable long-chain-alcohol O-fatty-acyltransferase 1
Glyma.08G324100	0.206546	-2.27546	0.000202929	Down	Putative lipid-transfer protein DIR1
Glyma.08G324600	0.0312933	-4.998	0.00157269	Down	Glycerophosphodiester phosphodiesterase GDPDL1 {ECO:0000305}
Glyma.08G325200	0.351615	-1.50793	0.000381931	Down	Kinesin-like protein KIN-12F {ECO:0000305}
Glyma.08G326200	0.371404	-1.42894	0.00535817	Down	ABC transporter C family member 3
Glyma.08G326600	0.44062	-1.18239	0.0341587	Down	ABC transporter C family member 3
Glyma.08G326900	2.54468	1.34749	0.0285824	Up	Cytochrome P450 71D9
Glyma.08G329600	0.264497	-1.91868	2.03e-08	Down
Glyma.08G329900	0.489474	-1.0307	0.00225007	Down	Fasciclin-like arabinogalactan protein 1
Glyma.08G330700	0.246201	-2.02209	0.000896968	Down	Cellulose synthase-like protein E1
Glyma.08G331500	0.452636	-1.14358	0.0181221	Down	Altered inheritance of mitochondria protein 32
Glyma.08G333800	0.334426	-1.58024	0.003095	Down	Cell division control protein 6 homolog B {ECO:0000305}
Glyma.08G334500	2.45893	1.29803	0.0035469	Up
Glyma.08G334900	0.481155	-1.05543	0.00108238	Down	Proliferating cell nuclear antigen 2
Glyma.08G336300	0.360924	-1.47023	9.92e-05	Down
Glyma.08G338500	0.406239	-1.2996	0.00272007	Down	Hydroquinone glucosyltransferase
Glyma.08G338600	0.374322	-1.41765	0.000216137	Down	Hydroquinone glucosyltransferase
Glyma.08G338700	0.0976206	-3.35667	4.01e-05	Down	Hydroquinone glucosyltransferase
Glyma.08G338900	4.10822	2.03851	0.0071313	Up	Hydroquinone glucosyltransferase
Glyma.08G341300	0.329877	-1.6	0.043967	Down	Kunitz-type trypsin inhibitor KTI1
Glyma.08G342200	0.491115	-1.02587	0.0198376	Down	Kunitz-type trypsin inhibitor KTI1
Glyma.08G344300	0.299784	-1.738	5.18e-08	Down	Putative lipid-transfer protein DIR1
Glyma.08G344600	7.70356	2.94553	0.00089179	Up
Glyma.08G346300	0.468628	-1.09348	0.00057734	Down	Transcription factor bHLH62
Glyma.08G346800	0.397059	-1.33258	3.42e-05	Down	Probable glucan endo-1,3-beta-glucosidase A6
Glyma.08G349400	0.342766	-1.5447	0.00076735	Down	Cell division control protein 45 homolog
Glyma.08G351900	0.36816	-1.44159	0.000272128	Down	1-aminocyclopropane-1-carboxylate oxidase homolog 12
Glyma.08G352300	0.427946	-1.2245	0.00867618	Down	G-type lectin S-receptor-like serine/threonine-protein kinase At1g11330
Glyma.08G356200	0.212884	-2.23186	0.000451813	Down
Glyma.08G356800	0.399612	-1.32333	0.000855444	Down	Probable pectate lyase 10
Glyma.08G358400	0.412137	-1.2788	0.0335473	Down
Glyma.08G358600	0.272183	-1.87735	0.000189787	Down
Glyma.08G359100	2.31279	1.20963	0.000144752	Up	Laccase-17
Glyma.08G359500	2.27875	1.18824	0.0193265	Up
Glyma.08G360500	0.283592	-1.81811	0.00208537	Down	Bidirectional sugar transporter N3
Glyma.08G360700	0.0920153	-3.44198	2.26e-15	Down	Auxin-responsive protein SAUR71 {ECO:0000305}
Glyma.08G360800	0.231764	-2.10927	8.17e-07	Down	Olee1-like protein
Glyma.08G362500	0.187004	-2.41886	1.58e-09	Down
Glyma.08G364200	0.111123	-3.16977	0.000250604	Down
Glyma.08G364300	0.24499	-2.02921	0.00525532	Down	NADPH-dependent diflavin oxidoreductase 1 {ECO:0000255|HAMAP-Rule:MF_03178}
Glyma.08G365000	0.341692	-1.54923	0.00623757	Down	Cytokinin hydroxylase
Glyma.08G366700	0.351127	-1.50993	5.47e-05	Down
Glyma.08G366900	0.271191	-1.88262	3.44e-07	Down	Zinc finger protein 6 {ECO:0000305}
Glyma.09G003100	0.191735	-2.38281	0.00346435	Down	G-type lectin S-receptor-like serine/threonine-protein kinase LECRK1 {ECO:0000305}
Glyma.09G003200	0.494672	-1.01546	0.00306771	Down	Beta-glucosidase 13
Glyma.09G003600	10.2574	3.3586	0.0458541	Up	Thaumatin-like protein
Glyma.09G004500	0.0926327	-3.43233	0.0343438	Down	Putative Myb family transcription factor At1g14600
Glyma.09G008200	0.455965	-1.133	0.00194313	Down
Glyma.09G008700	0.417163	-1.26132	0.00957596	Down	RPM1-interacting protein 4
Glyma.09G008800	0.44866	-1.15631	0.00266133	Down	EH domain-containing protein 2 {ECO:0000303|PubMed:18547399}
Glyma.09G012400	0.385454	-1.37537	0.0016011	Down
Glyma.09G012700	4.67042	2.22355	0.00168537	Up
Glyma.09G013100	2.26149	1.17727	0.00026754	Up	Microtubule-associated protein 70-5
Glyma.09G013800	0.388247	-1.36495	0.0121095	Down	Heavy metal-associated isoprenylated plant protein 7 {ECO:0000303|PubMed:21072340, ECO:0000303|PubMed:23368984}
Glyma.09G014400	0.02251	-5.47329	5.53e-44	Down	14 kDa proline-rich protein DC2.15
Glyma.09G017000	0.476361	-1.06987	0.000810419	Down	Probable galacturonosyltransferase 4
Glyma.09G017500	0.442177	-1.1773	0.00137163	Down	Uncharacterized protein YqkD
Glyma.09G017800	0.111399	-3.1662	1.88e-05	Down
Glyma.09G018100	0.362108	-1.46551	0.00444661	Down	Protein ENDOSPERM DEFECTIVE 1
Glyma.09G018800	0.125531	-2.99388	1.37e-13	Down	Probable leucine-rich repeat receptor-like protein kinase At5g49770
Glyma.09G022300	0.194669	-2.36091	3.15e-08	Down	Peroxidase 53
Glyma.09G022400	0.376856	-1.40792	1.16e-05	Down	Peroxidase 22
Glyma.09G022500	0.184656	-2.43709	4.39e-12	Down	Peroxidase 15 {ECO:0000303|PubMed:17936696}
Glyma.09G022800	0.0035419	-8.14126	1.95e-54	Down	Peroxidase 54
Glyma.09G023000	0.0049992	-7.64409	2.75e-58	Down	Peroxidase 15 {ECO:0000303|PubMed:17936696}
Glyma.09G023100	0.45238	-1.14439	0.006585	Down	U3 snoRNP-associated protein-like EMB2271 {ECO:0000305}
Glyma.09G025400	0.395577	-1.33797	0.0205209	Down	Endoribonuclease Dicer homolog 2
Glyma.09G025500	0.497046	-1.00855	0.0057077	Down	Protein POLLENLESS 3 {ECO:0000303|Ref.2}
Glyma.09G026900	2.8708	1.52145	0.00104359	Up	Berberine bridge enzyme-like 15 {ECO:0000303|PubMed:26037923}
Glyma.09G028400	0.299377	-1.73996	1.14e-07	Down	Patellin-4
Glyma.09G028700	0.249253	-2.00432	5.38e-06	Down
Glyma.09G029100	2.25974	1.17616	0.0278475	Up	Probable folate-biopterin transporter 7
Glyma.09G029400	0.330098	-1.59903	3.76e-05	Down	Ent-kaurenoic acid oxidase 1
Glyma.09G029800	0.316919	-1.65782	2.43e-05	Down	Probable WRKY transcription factor 14
Glyma.09G031000	3.49378	1.80479	0.0373113	Up	Solute carrier family 25 member 44
Glyma.09G031400	0.494892	-1.01482	0.0168364	Down	Probable boron transporter 2
Glyma.09G032100	2.14055	1.09798	0.0270177	Up	Transcription factor MYB78 {ECO:0000303|PubMed:9839469}
Glyma.09G033500	2.46737	1.30297	0.0196459	Up
Glyma.09G036800	2.23015	1.15714	0.0231797	Up
Glyma.09G036900	2.31228	1.20932	0.004819	Up
Glyma.09G038600	0.454761	-1.13682	0.000420495	Down	Beta-D-xylosidase 1
Glyma.09G039000	0.282705	-1.82263	0.000226001	Down
Glyma.09G039800	0.42401	-1.23783	0.0368607	Down
Glyma.09G040600	2.84606	1.50897	0.000742046	Up	Protein LlR18B
Glyma.09G041000	0.364902	-1.45442	2.13e-05	Down	Probable polygalacturonase
Glyma.09G042500	0.494651	-1.01552	0.00401945	Down
Glyma.09G043300	0.322628	-1.63206	6.48e-05	Down
Glyma.09G046100	0.161063	-2.6343	1.17e-07	Down	Cytochrome c biogenesis protein CcsA {ECO:0000255|HAMAP-Rule:MF_01391}
Glyma.09G047300	0.326179	-1.61626	0.00481579	Down	DNA replication licensing factor MCM6
Glyma.09G048500	2.2576	1.17479	0.0409663	Up
Glyma.09G049100	0.399779	-1.32273	0.00191466	Down	Isoflavone 2'-hydroxylase
Glyma.09G056300	0.375159	-1.41443	5.56e-06	Down	Plasma membrane ATPase 4
Glyma.09G056400	0.404659	-1.30522	0.00224337	Down	Putative disease resistance protein At4g11170
Glyma.09G057100	0.0514375	-4.28103	3.04e-16	Down	Peroxidase 16
Glyma.09G058700	0.435666	-1.19871	0.0111565	Down
Glyma.09G058900	0.388348	-1.36458	0.0114094	Down	Oxysterol-binding protein-related protein 4C
Glyma.09G060800	7.60438	2.92683	6.12e-05	Up
Glyma.09G064600	0.421013	-1.24806	0.0296461	Down	5'-nucleotidase SurE {ECO:0000255|HAMAP-Rule:MF_00060}
Glyma.09G065800	Inf	Inf	0.000113089	Up	Peroxidase 59
Glyma.09G066300	2.10685	1.07509	0.00968229	Up	Serine/threonine-protein kinase CBK1
Glyma.09G066700	2.84623	1.50905	0.018124	Up	Pre-mRNA cleavage factor Im 25 kDa subunit 1 {ECO:0000303|PubMed:18479511}
Glyma.09G067100	4.64479	2.21561	1.88e-05	Up	Uncharacterized membrane protein C776.05
Glyma.09G067900	0.264304	-1.91973	0.00447179	Down	RING-H2 finger protein ATL33
Glyma.09G071300	0.332336	-1.58929	0.000569291	Down	Cyclin-dependent kinase B2-2
Glyma.09G076200	0.0266135	-5.2317	8.44e-20	Down	Pectinesterase 12
Glyma.09G082900	2.29894	1.20097	0.00145046	Up	UDP-glycosyltransferase 71K2 {ECO:0000303|Ref.1}
Glyma.09G087400	2.47826	1.30933	0.00293277	Up	Probable inositol transporter 2
Glyma.09G091900	2.98701	1.5787	0.00468294	Up	Protein NUCLEAR FUSION DEFECTIVE 4 {ECO:0000303|PubMed:16698901}
Glyma.09G092600	0.352899	-1.50267	0.000808296	Down
Glyma.09G092700	0.367812	-1.44296	3.6e-06	Down
Glyma.09G093800	0.23946	-2.06214	0.000102598	Down	Probable flavin-containing monooxygenase 1
Glyma.09G094400	0.256102	-1.96521	0.0210864	Down	Isoflavone-7-O-methyltransferase 6
Glyma.09G095800	0.430042	-1.21745	0.0300555	Down
Glyma.09G099900	0.238864	-2.06574	5.51e-09	Down	Probable LRR receptor-like serine/threonine-protein kinase At1g56130
Glyma.09G102800	0.27133	-1.88188	2.22e-05	Down	Protein DETOXIFICATION 43 {ECO:0000303|PubMed:11739388}
Glyma.09G103000	0.45393	-1.13946	0.000228524	Down	Cellulose synthase A catalytic subunit 3 [UDP-forming]
Glyma.09G110500	0.406555	-1.29848	0.000417829	Down	Probable L-type lectin-domain containing receptor kinase S.5
Glyma.09G117400	0.473995	-1.07706	0.00218611	Down	Cytochrome P450 734A1
Glyma.09G118300	0.0982762	-3.34701	4.84e-05	Down	MLP-like protein 43
Glyma.09G118800	0.29641	-1.75433	1.13e-07	Down	Uncharacterized protein At1g66480
Glyma.09G119900	0.214567	-2.2205	1.67e-08	Down
Glyma.09G120000	0.190702	-2.39061	5.45e-06	Down	Heavy metal-associated isoprenylated plant protein 22 {ECO:0000303|PubMed:21072340, ECO:0000303|PubMed:23368984}
Glyma.09G122600	0.0845124	-3.56469	2.09e-05	Down	Metal tolerance protein 10
Glyma.09G126200	0.259538	-1.94598	9.76e-05	Down	Acidic endochitinase
Glyma.09G129800	0.289073	-1.79049	0.0432488	Down
Glyma.09G130500	2.54382	1.347	0.0118521	Up	Heavy metal-associated isoprenylated plant protein 39 {ECO:0000303|PubMed:21072340, ECO:0000303|PubMed:23368984}
Glyma.09G134100	0.490558	-1.0275	0.00272613	Down	Protein DETOXIFICATION 34 {ECO:0000303|PubMed:11739388}
Glyma.09G134900	0.159993	-2.64392	3.83e-07	Down	Putative transporter arsB
Glyma.09G136400	0.331202	-1.59422	0.00192681	Down	Kinesin-like protein KIN-10C {ECO:0000305}
Glyma.09G138000	2.99125	1.58075	0.0210501	Up
Glyma.09G138300	2.54405	1.34713	0.00703431	Up	O-glucosyltransferase rumi homolog
Glyma.09G139600	11.4595	3.51847	0.0134623	Up	Low-temperature-induced 65 kDa protein
Glyma.09G140400	2.33368	1.22261	0.0175159	Up
Glyma.09G140600	0.32284	-1.63111	0.0175372	Down
Glyma.09G140700	3.08231	1.62401	0.0281241	Up	E3 ubiquitin-protein ligase ATL6
Glyma.09G140800	2.74205	1.45526	0.0471327	Up	E3 ubiquitin-protein ligase ATL6
Glyma.09G144200	0.178932	-2.48252	9.17e-09	Down	Probable methyltransferase PMT16
Glyma.09G145700	0.405647	-1.3017	0.00116043	Down	F-box protein PP2-A13
Glyma.09G148400	0.27294	-1.87334	0.00766659	Down	Molybdenum cofactor sulfurase 2 {ECO:0000255|HAMAP-Rule:MF_03050}
Glyma.09G148600	3.00397	1.58687	0.00825663	Up	Peroxidase 66
Glyma.09G149400	0.376515	-1.40922	4.04e-05	Down	Carboxylesterase 1
Glyma.09G150300	0.148578	-2.7507	0.0201154	Down	Subtilisin-like protease SBT1.3 {ECO:0000303|PubMed:16193095}
Glyma.09G150500	2.71809	1.44259	1.89e-05	Up	Cysteine-rich receptor-like protein kinase 25
Glyma.09G153700	0.31433	-1.66965	0.0393985	Down
Glyma.09G156200	0.269964	-1.88916	0.00476026	Down	Putative clathrin assembly protein At1g33340
Glyma.09G156700	2.4379	1.28564	0.00905314	Up	Peroxidase 47
Glyma.09G157500	3.01888	1.59401	0.0434393	Up
Glyma.09G159400	0.142885	-2.80708	5.72e-11	Down	Uncharacterized oxidoreductase At4g09670
Glyma.09G160600	0.258612	-1.95114	0.00427085	Down	Probable inactive receptor kinase At3g02880
Glyma.09G160900	0.132085	-2.92046	2.35e-07	Down	Abietadienol/abietadienal oxidase
Glyma.09G161400	0.302451	-1.72522	7.06e-06	Down	TMV resistance protein N
Glyma.09G161900	2.34213	1.22782	0.000287112	Up
Glyma.09G166300	0.313868	-1.67177	0.00190004	Down	Kinase-interacting family protein {ECO:0000305|PubMed:22840520}
Glyma.09G166600	0.0668852	-3.90217	0.0496378	Down	Uncharacterized protein At4g15970
Glyma.09G168900	3.06233	1.61463	6.68e-05	Up	Glutamate decarboxylase
Glyma.09G171000	2.01438	1.01034	0.0241636	Up	Nucleolar protein 10
Glyma.09G173700	0.377525	-1.40536	0.00495722	Down	Cell division cycle-associated 7-like protein
Glyma.09G174700	0.456463	-1.13143	0.00893052	Down	Uncharacterized protein At3g17950
Glyma.09G179100	0.102238	-3.29	0.00980274	Down	WAT1-related protein At3g18200
Glyma.09G179700	0.184541	-2.43799	0.00278779	Down
Glyma.09G179800	0	#NAME?	6.61e-06	Down	Heavy metal-associated isoprenylated plant protein 46 {ECO:0000303|PubMed:21072340, ECO:0000303|PubMed:23368984}
Glyma.09G179900	0.242271	-2.04531	1.02e-09	Down	Heavy metal-associated isoprenylated plant protein 16 {ECO:0000303|PubMed:21072340, ECO:0000303|PubMed:23368984}
Glyma.09G180100	0.494751	-1.01523	0.00299281	Down
Glyma.09G181200	0.42249	-1.24301	0.000970342	Down	Kinesin-like protein NACK1
Glyma.09G181800	2.45103	1.29339	0.00425253	Up	LEAF RUST 10 DISEASE-RESISTANCE LOCUS RECEPTOR-LIKE PROTEIN KINASE-like 2.7 {ECO:0000303|PubMed:12805585}
Glyma.09G182100	2.18837	1.12985	0.0452144	Up	LEAF RUST 10 DISEASE-RESISTANCE LOCUS RECEPTOR-LIKE PROTEIN KINASE-like 1.2 {ECO:0000303|PubMed:12805585}
Glyma.09G182500	0.414821	-1.26944	0.0476935	Down
Glyma.09G186700	0.489923	-1.02937	0.0011139	Down	Probable 3-beta-hydroxysteroid-Delta(8),Delta(7)-isomerase
Glyma.09G187400	2.27177	1.18382	0.00543116	Up	Gastric triacylglycerol lipase
Glyma.09G187700	0.198445	-2.33319	0.047168	Down	Probable strigolactone esterase DAD2
Glyma.09G188200	0.212292	-2.23588	0.00517695	Down	Protein SODIUM POTASSIUM ROOT DEFECTIVE 1 {ECO:0000303|PubMed:21193571}
Glyma.09G189100	0.443063	-1.17442	0.0203289	Down	DNA mismatch repair protein MSH7
Glyma.09G189200	0.274543	-1.8649	0.000687105	Down	Aldehyde dehydrogenase family 2 member C4
Glyma.09G190600	3.30156	1.72315	0.00327606	Up	Heat stress transcription factor C-1
Glyma.09G193400	0.333049	-1.58619	7.03e-05	Down	Protein SPEAR3 {ECO:0000303|PubMed:25527103}
Glyma.09G193500	11.3264	3.50162	0.0301548	Up	Probable xyloglucan endotransglucosylase/hydrolase protein 26
Glyma.09G193700	0.409717	-1.2873	0.00680676	Down
Glyma.09G194100	0.424887	-1.23485	0.00890831	Down	E3 ubiquitin-protein ligase ATL42
Glyma.09G195500	3.1484	1.65462	0.00862035	Up	Pentatricopeptide repeat-containing protein At4g21065
Glyma.09G200800	0.332435	-1.58886	0.000376537	Down	Kinesin-like protein KIN-14R {ECO:0000305}
Glyma.09G201200	11.2171	3.48763	2.22e-15	Up	Probable mannitol dehydrogenase
Glyma.09G201800	2.61812	1.38853	0.011996	Up
Glyma.09G202000	0.0802976	-3.6385	0.0137622	Down	Serine hydroxymethyltransferase, mitochondrial
Glyma.09G202300	0.202913	-2.30107	2.3e-11	Down	Nodulation receptor kinase
Glyma.09G203000	0.387718	-1.36692	6.68e-05	Down	Transcription factor bHLH93
Glyma.09G204100	0.284418	-1.81392	3.8e-07	Down	Abscisic acid receptor PYR1
Glyma.09G204600	0.482678	-1.05087	0.00684197	Down	Ubiquitin carboxyl-terminal hydrolase 20
Glyma.09G205000	0.443254	-1.17379	0.0346853	Down
Glyma.09G205400	0.193709	-2.36804	8.54e-12	Down	Protein TORNADO 2
Glyma.09G207500	0.427911	-1.22462	0.0310083	Down	Homeobox-leucine zipper protein ROC3
Glyma.09G208000	0.294779	-1.76229	5.06e-06	Down	Protein ABHD17A {ECO:0000305}
Glyma.09G208300	2.19338	1.13316	0.000337332	Up	Probable xyloglucan endotransglucosylase/hydrolase protein 30
Glyma.09G209400	0.064744	-3.94911	2.16e-14	Down	Sn1-specific diacylglycerol lipase alpha
Glyma.09G210500	4.5991	2.20135	0.0454698	Up
Glyma.09G216100	0.385573	-1.37493	0.00041379	Down	Probable serine/threonine-protein kinase PBL15 {ECO:0000305}
Glyma.09G216200	0.0882168	-3.5028	0.0280029	Down	Alpha-monoglucosyldiacylglycerol synthase
Glyma.09G217200	0.127312	-2.97356	0.0280671	Down	Probable LRR receptor-like serine/threonine-protein kinase At3g47570
Glyma.09G217900	3.01011	1.58982	0.0206906	Up
Glyma.09G218600	2.73069	1.44926	0.000465527	Up	Abscisic acid 8'-hydroxylase 1
Glyma.09G222300	0.316593	-1.6593	4.77e-05	Down	Indole-3-acetic acid-induced protein ARG7
Glyma.09G224400	0.425608	-1.2324	0.0105362	Down
Glyma.09G224800	5.40326	2.43383	0.0126357	Up	Polygalacturonase QRT2
Glyma.09G226200	0.387818	-1.36655	0.0131027	Down	Acyl-CoA--sterol O-acyltransferase 1
Glyma.09G227500	2.79847	1.48464	4.45e-05	Up	Polyamine oxidase 1
Glyma.09G228300	0.467106	-1.09818	0.00099598	Down	Protein EFR3 homolog B
Glyma.09G229100	0.301006	-1.73214	0.0253531	Down	Cytokinin riboside 5'-monophosphate phosphoribohydrolase LOG1
Glyma.09G229200	0.285159	-1.81016	0.00674065	Down	Purple acid phosphatase
Glyma.09G229300	0.194119	-2.36499	0.000913539	Down	Peptide GmPep890
Glyma.09G229800	0.439583	-1.18579	0.0150598	Down	F-box protein At5g07670
Glyma.09G231500	2.31974	1.21396	0.00173752	Up	Beta-fructofuranosidase, soluble isoenzyme I
Glyma.09G232000	0.232568	-2.10427	0.0172692	Down	21 kDa protein
Glyma.09G232700	0.410117	-1.28589	5.27e-05	Down	Protein EXORDIUM-like 3
Glyma.09G233000	0.0906971	-3.4628	0.0294411	Down	Probable polygalacturonase At3g15720
Glyma.09G235300	2.68116	1.42286	0.00524677	Up	Transcription factor MYB113
Glyma.09G236900	0.419839	-1.25209	0.0466316	Down
Glyma.09G238200	0.431617	-1.21218	0.00015044	Down	Aquaporin NIP2-1
Glyma.09G239100	0.289947	-1.78614	0.022884	Down	Transcription factor PRE5
Glyma.09G239900	0.208756	-2.26011	1.85e-06	Down	Polyvinylalcohol dehydrogenase
Glyma.09G240000	0.018751	-5.73689	6.82e-10	Down	Probable WRKY transcription factor 72
Glyma.09G240100	3.46822	1.7942	5.62e-06	Up	Plant cysteine oxidase 2 {ECO:0000303|PubMed:24599061}
Glyma.09G241400	0.27272	-1.87451	0.0360263	Down	GDSL esterase/lipase At5g33370
Glyma.09G241600	0.30267	-1.72418	0.0284246	Down	AAA-ATPase ASD, mitochondrial
Glyma.09G242600	0.393693	-1.34486	0.000287457	Down	Ethylene-responsive transcription factor 1
Glyma.09G243700	0.487765	-1.03574	0.00946945	Down	Subtilase peptide GmSubPep
Glyma.09G245800	0.387695	-1.367	0.00189784	Down	AT-hook motif nuclear-localized protein 23 {ECO:0000312|EMBL:FAA00294.1}
Glyma.09G245900	0	#NAME?	0.00184008	Down	UDP-glycosyltransferase 74G1 {ECO:0000303|PubMed:15610349}
Glyma.09G246200	0.342402	-1.54624	1.56e-06	Down	Formin-like protein 1
Glyma.09G247700	0.374385	-1.41741	1.3e-05	Down
Glyma.09G249300	0.344022	-1.53943	0.0243396	Down	Aspartic proteinase-like protein 2
Glyma.09G253900	0.0807021	-3.63125	0.0312917	Down	7-methylxanthosine synthase 1
Glyma.09G254400	3.57863	1.83941	0.00038995	Up	Probable WRKY transcription factor 24
Glyma.09G258700	0.239956	-2.05916	0.00173346	Down	Origin of replication complex subunit 5 {ECO:0000303|PubMed:16179646}
Glyma.09G259500	0.385165	-1.37645	0.0138017	Down	Rop guanine nucleotide exchange factor 3
Glyma.09G261300	0.109102	-3.19626	0.0139442	Down	KDEL motif-containing protein 1
Glyma.09G262900	0.427294	-1.2267	0.00259455	Down	NAD-dependent malic enzyme 59 kDa isoform, mitochondrial
Glyma.09G269200	0.132765	-2.91306	0.022016	Down	Methylsterol monooxygenase 1-1
Glyma.09G273800	0.36174	-1.46697	0.000347678	Down
Glyma.09G274200	0.369826	-1.43508	0.000129695	Down
Glyma.09G275200	0.330991	-1.59514	0.0487973	Down
Glyma.09G275400	0.326813	-1.61346	0.0320864	Down	Dirigent protein 25
Glyma.09G277800	0.0374174	-4.74015	5.2e-14	Down	Cationic peroxidase 1
Glyma.09G277900	0.297862	-1.74728	0.019521	Down	Cationic peroxidase 1
Glyma.09G279100	0.114712	-3.12392	6.48e-14	Down	Cytochrome P450 71D11
Glyma.09G279700	21.6599	4.43696	0.000499538	Up
Glyma.09G280700	0.46158	-1.11535	0.0115391	Down	Probable protein phosphatase 2C 65
Glyma.09G280900	0.419076	-1.25471	0.000963588	Down
Glyma.09G281900	0.367695	-1.44342	0.00504955	Down	Isoliquiritigenin 2'-O-methyltransferase
Glyma.09G282600	0.40029	-1.32088	0.0401935	Down	Uncharacterized protein At5g23160
Glyma.09G285600	0.233085	-2.10107	1.05e-07	Down	Protein ASPARTIC PROTEASE IN GUARD CELL 2
Glyma.10G000300	0.441901	-1.17821	0.000288625	Down	Benzyl alcohol O-benzoyltransferase
Glyma.10G000400	0.474237	-1.07632	0.000645601	Down	Protein SIEVE ELEMENT OCCLUSION B {ECO:0000303|PubMed:20932300}
Glyma.10G003100	9.66742	3.27313	6.86e-15	Up	Heat stress transcription factor A-6b
Glyma.10G004700	0.353816	-1.49893	0.00169877	Down	KIN14B-interacting protein At4g14310
Glyma.10G004800	0.47208	-1.0829	0.000768905	Down	Phosphate transporter PHO1 {ECO:0000303|PubMed:11971143}
Glyma.10G005800	0.163161	-2.61563	0.0498097	Down
Glyma.10G006700	0.100184	-3.31927	4.05e-13	Down	Probable inorganic phosphate transporter 1-3
Glyma.10G007700	0.310704	-1.68639	0.000973118	Down	1-aminocyclopropane-1-carboxylate oxidase homolog 1
Glyma.10G008400	0.333433	-1.58453	1.72e-06	Down	AT-hook motif nuclear-localized protein 20 {ECO:0000312|EMBL:FAA00291.1}
Glyma.10G010000	2.64875	1.40531	0.0052517	Up	Polygalacturonase At1g48100
Glyma.10G014100	0.269035	-1.89413	0.000363154	Down	BRCT domain-containing protein At4g02110
Glyma.10G015200	0.204953	-2.28664	0.0376157	Down
Glyma.10G017000	0.196877	-2.34464	0.000462671	Down	Endoglucanase 17
Glyma.10G017100	0	#NAME?	0.0374429	Down	Pectinesterase 40
Glyma.10G019900	0.1984	-2.33352	0.000124537	Down	Glutathione S-transferase F13
Glyma.10G020100	4.15024	2.05319	0.0375015	Up	Nuclear transcription factor Y subunit B-5
Glyma.10G020200	0	#NAME?	0.0283404	Down	Protein indeterminate-domain 11 {ECO:0000303|PubMed:16784536}
Glyma.10G020900	6.88699	2.78387	7.39e-05	Up	Monothiol glutaredoxin-S6
Glyma.10G022500	0.0884676	-3.49871	1.08e-15	Down	Peroxidase 3
Glyma.10G025800	0.467859	-1.09585	0.0431471	Down	Antifungal protein ginkbilobin-2
Glyma.10G027600	2.43555	1.28425	0.0498069	Up	Late embryogenesis abundant protein D-34
Glyma.10G028100	3.78767	1.92131	0.00010848	Up	Non-specific lipid transfer protein GPI-anchored 2
Glyma.10G028200	3.45521	1.78877	1.51e-05	Up	50S ribosomal protein L24 {ECO:0000255|HAMAP-Rule:MF_01326}
Glyma.10G030400	2.89903	1.53557	0.00147601	Up
Glyma.10G031200	0.227727	-2.13462	0.00144826	Down	Probable histone H2A variant 3
Glyma.10G033700	0.314677	-1.66806	0.00165389	Down
Glyma.10G034700	0.353526	-1.50011	0.0237363	Down	Transcriptional regulator TAC1
Glyma.10G035700	0.408963	-1.28996	0.000739569	Down	CDT1-like protein a, chloroplastic
Glyma.10G036100	0.0285325	-5.13125	0.00066621	Down	Protein DOWNY MILDEW RESISTANCE 6 {ECO:0000303|PubMed:15986928}
Glyma.10G038500	0.0973412	-3.36081	0.0098048	Down	Protein SCARECROW
Glyma.10G039500	0.386534	-1.37133	6.89e-05	Down	Cellulose synthase A catalytic subunit 7 [UDP-forming]
Glyma.10G039600	2.70563	1.43597	4.32e-05	Up	Cellulose synthase A catalytic subunit 7 [UDP-forming]
Glyma.10G040500	0.202724	-2.30241	0.000532209	Down	MDIS1-interacting receptor like kinase 1 {ECO:0000303|PubMed:26863186}
Glyma.10G041300	0.349349	-1.51726	0.0325663	Down	Receptor-like serine/threonine-protein kinase ALE2
Glyma.10G042500	0.280785	-1.83246	1.1e-05	Down	GDSL esterase/lipase At4g28780
Glyma.10G044800	0.371922	-1.42693	4.11e-05	Down	WAT1-related protein At2g37460
Glyma.10G044900	0.0942689	-3.40707	0.00202838	Down	Fasciclin-like arabinogalactan protein 1
Glyma.10G045500	0.367187	-1.44541	0.000190438	Down	Kinesin-like protein KIN-5B {ECO:0000305}
Glyma.10G046200	0.170175	-2.55491	0.0199395	Down	Probable membrane-associated kinase regulator 4
Glyma.10G050100	4.44992	2.15378	1e-05	Up	Probable beta-1,4-xylosyltransferase IRX9
Glyma.10G050400	0.3319	-1.59118	0.00386914	Down
Glyma.10G054700	0.276438	-1.85497	2.13e-06	Down	Transcription factor MYB36 {ECO:0000303|PubMed:9839469}
Glyma.10G059700	0.460032	-1.12019	0.0143869	Down	Zinc finger protein ZAT5
Glyma.10G063000	0.203303	-2.2983	1.41e-05	Down	Protein DMR6-LIKE OXYGENASE 1 {ECO:0000303|PubMed:25376907}
Glyma.10G064400	13.0615	3.70725	0.00871766	Up	Embryonic protein DC-8
Glyma.10G065200	0.322621	-1.63209	2.05e-06	Down	Leucine-rich repeat receptor-like protein kinase PXC1 {ECO:0000305}
Glyma.10G065500	0.450729	-1.14967	0.00406076	Down	AT-hook motif nuclear-localized protein 1 {ECO:0000303|PubMed:15604740}
Glyma.10G066700	0.131568	-2.92612	8.34e-16	Down	Fructose-bisphosphate aldolase 6, cytosolic {ECO:0000305}
Glyma.10G067200	0.238688	-2.0668	0.00802277	Down	Growth-regulating factor 4
Glyma.10G069500	0.364023	-1.4579	1.76e-05	Down	Probable leucine-rich repeat receptor-like protein kinase At5g49770
Glyma.10G071000	0.497642	-1.00682	0.00735279	Down	Purple acid phosphatase 22
Glyma.10G071100	0.451066	-1.14859	0.011002	Down	Protein LITTLE ZIPPER 4 {ECO:0000303|PubMed:18055602}
Glyma.10G071400	0	#NAME?	0.00151789	Down	Protein CENTRORADIALIS-like
Glyma.10G075700	0.24657	-2.01993	0.0465978	Down	Casparian strip membrane protein 3
Glyma.10G081900	0.0681587	-3.87496	1.2e-09	Down	E3 ubiquitin-protein ligase PUB23
Glyma.10G083100	0.346771	-1.52794	0.00431098	Down	RING-H2 finger protein ATL70
Glyma.10G090000	0.285381	-1.80904	9.72e-05	Down	DNA topoisomerase 2
Glyma.10G090100	0.427518	-1.22594	7.03e-05	Down
Glyma.10G094000	3.30194	1.72331	0.00113006	Up	Vacuolar amino acid transporter 1
Glyma.10G108200	0.268032	-1.89952	0.00277004	Down	ATP-dependent DNA helicase PIF4
Glyma.10G109500	0.204876	-2.28718	6.27e-06	Down	Vacuolar amino acid transporter 1
Glyma.10G113500	0.341317	-1.55082	1.81e-05	Down	Protein MIZU-KUSSEI 1
Glyma.10G114600	0.148981	-2.7468	0.00187134	Down	Cytochrome P450 71D8
Glyma.10G118100	0.32771	-1.60951	0.000284203	Down	Serine/threonine-protein kinase TIO
Glyma.10G122300	0	#NAME?	8.19e-06	Down	Putative expansin-B2
Glyma.10G122700	5.9082	2.56272	0.0182531	Up
Glyma.10G125000	0.458296	-1.12565	0.000237558	Down	Probable pectate lyase 15
Glyma.10G132200	92.3277	6.52869	1.69e-08	Up	Transcription factor MYB59
Glyma.10G133500	0.365818	-1.4508	0.000326038	Down	Histone H4
Glyma.10G134700	0.219222	-2.18953	8.5e-07	Down	Acid phosphatase 1
Glyma.10G138200	0.330291	-1.59819	6.51e-05	Down	Protein S-acyltransferase 18
Glyma.10G138800	2.01323	1.00951	0.0305793	Up	Transcription factor PIL1
Glyma.10G139000	2.19095	1.13156	0.0012005	Up	Transcription factor MYB86
Glyma.10G140200	0.105002	-3.25151	0.0407018	Down	Putative expansin-A17
Glyma.10G142500	0.448768	-1.15596	0.000385644	Down
Glyma.10G142700	3.95495	1.98366	0.00495066	Up	Hydrophobic protein LTI6A
Glyma.10G143000	0.0828519	-3.59332	0.000612376	Down
Glyma.10G143300	5.36705	2.42413	0.0166479	Up
Glyma.10G145300	5.02378	2.32877	0.000723278	Up	Galactinol synthase 2
Glyma.10G147900	2.46135	1.29945	0.028363	Up
Glyma.10G151000	4.06917	2.02473	0.0143938	Up	Dormancy-associated protein homolog 3 {ECO:0000305}
Glyma.10G152300	0.314063	-1.67088	0.00130317	Down	Formin-like protein 11
Glyma.10G154100	0.387534	-1.3676	0.00078906	Down	Probable microtubule-binding protein TANGLED
Glyma.10G154200	0.309934	-1.68997	2.84e-05	Down	Kinesin-like protein KIN-14S {ECO:0000305}
Glyma.10G154600	2.17797	1.12299	0.0106231	Up	Putative UDP-glucuronate:xylan alpha-glucuronosyltransferase 4
Glyma.10G156600	0.236396	-2.08072	4.84e-08	Down	Transcription factor bHLH96
Glyma.10G157200	0.146729	-2.76878	2.51e-11	Down	GDSL esterase/lipase At1g54790
Glyma.10G159600	0.237851	-2.07187	9.54e-11	Down	Benzyl alcohol O-benzoyltransferase
Glyma.10G160700	0.299249	-1.74058	0.00523842	Down
Glyma.10G161000	0.241691	-2.04876	4.59e-08	Down	Pollen-specific protein SF21
Glyma.10G161400	0.476005	-1.07095	0.00793324	Down	Serine/threonine-protein kinase Nek2
Glyma.10G163800	0.196854	-2.34481	2.6e-06	Down
Glyma.10G164100	0.329873	-1.60002	0.0418384	Down	GRF1-interacting factor 1
Glyma.10G164700	0.334428	-1.58023	0.000398735	Down	Leucine-rich repeat receptor-like protein kinase PXL1
Glyma.10G165400	4.49048	2.16687	0.00262098	Up	Cysteine-rich repeat secretory protein 3
Glyma.10G166600	2.13055	1.09122	0.000566701	Up	Phosphoenolpyruvate carboxylase kinase 1
Glyma.10G168900	0	#NAME?	8.13e-06	Down	Germin-like protein subfamily 1 member 7
Glyma.10G172700	2.36384	1.24113	0.0136949	Up	Methionine gamma-lyase
Glyma.10G173100	0.272714	-1.87454	0.00020928	Down	Early nodulin-like protein 1
Glyma.10G173400	0.295391	-1.7593	0.00103677	Down	Aluminum-activated malate transporter 10
Glyma.10G176400	29.8085	4.89765	1.59e-27	Up	22.0 kDa class IV heat shock protein
Glyma.10G176500	0.0287308	-5.12126	3.06e-20	Down	Isoflavone 7-O-methyltransferase
Glyma.10G176600	0	#NAME?	5.76e-11	Down	Isoflavone 7-O-methyltransferase
Glyma.10G176700	0	#NAME?	1.34e-05	Down	Isoflavone 7-O-methyltransferase
Glyma.10G177300	0.383009	-1.38455	0.0392527	Down	Protein NSP-INTERACTING KINASE 2
Glyma.10G178100	0.409568	-1.28783	0.000102411	Down	65-kDa microtubule-associated protein 3
Glyma.10G179200	0.483592	-1.04814	0.000670652	Down	Protein EXORDIUM-like 5
Glyma.10G182800	0.362065	-1.46568	0.00387115	Down	Kinesin-like protein KIN-10A {ECO:0000305}
Glyma.10G184600	3.84934	1.94461	0.0484985	Up	Glu S.griseus protease inhibitor
Glyma.10G185500	0.355428	-1.49237	4.28e-06	Down	Protein SIEVE ELEMENT OCCLUSION B {ECO:0000303|PubMed:20932300}
Glyma.10G185600	0.382618	-1.38602	2.59e-05	Down	Protein SIEVE ELEMENT OCCLUSION B {ECO:0000303|PubMed:20932300}
Glyma.10G185800	0.463286	-1.11002	0.0315156	Down	Protein SIEVE ELEMENT OCCLUSION B {ECO:0000303|PubMed:20932300}
Glyma.10G186700	2.17328	1.11988	0.000259529	Up
Glyma.10G188400	0.271287	-1.88211	9.15e-08	Down	AT-hook motif nuclear-localized protein 20 {ECO:0000312|EMBL:FAA00291.1}
Glyma.10G189000	0.178837	-2.48329	2.09e-05	Down	Protein PIN-LIKES 3 {ECO:0000303|PubMed:22504182}
Glyma.10G189200	2.67589	1.42002	0.0315224	Up
Glyma.10G189700	0.412305	-1.27822	0.000297187	Down
Glyma.10G190500	0.46469	-1.10566	0.0103007	Down	Cysteine-rich repeat secretory protein 3
Glyma.10G191000	17.3632	4.11796	7.62e-14	Up	Myb-related protein 305
Glyma.10G192600	0.327347	-1.61111	0.00175916	Down
Glyma.10G192800	0.279617	-1.83847	0.00271097	Down
[truncated: 2,113 more rows]
