# Supplementary material for: Key Soybean Seedlings Drought-Responsive Genes and Pathways Revealed by Comparative Transcriptome Analyses of Two Cultivars
Source: Int J Mol Sci. 2022 Mar 7;23(5):2893. doi: 10.3390/ijms23052893 (PMC8911164; doi:10.3390/ijms23052893)
Supplement: Supplementary file 1 [file ijms-23-02893-s001.zip › Supplemental Materials 20220211/Supplemental data/Data S10 d-N1 vs ck-N1 TF.xlsx]

## Sheet: Sheet1
gene_id	foldChange	log2FoldChange	pval	up_down	TF Family
Glyma.01G005000	2.26213	1.17768	0.0200801	Up	C3H
Glyma.01G013100	0.300168	-1.73616	0.00222492	Down	WRKY
Glyma.01G019700	0.445197	-1.16749	0.0238246	Down	bHLH
Glyma.01G036600	0.389129	-1.36168	0.00554278	Down	C2H2
Glyma.01G043300	0.042339	-4.56187	2.31806e-06	Down	WRKY
Glyma.01G074200	0.0576196	-4.1173	0.00151148	Down	ERF
Glyma.01G101800	0.361186	-1.46919	0.00224257	Down	C2H2
Glyma.01G112200	0.329826	-1.60022	0.00357535	Down	WRKY
Glyma.01G123000	0	#NAME?	0.0286584	Down	bHLH
Glyma.01G125400	0.126556	-2.98215	5.49143e-07	Down	WRKY
Glyma.01G129700	0.168126	-2.57239	1.19414e-07	Down	bHLH
Glyma.01G173900	0.0250686	-5.31798	2.43855e-10	Down	MYB_related
Glyma.01G183900	0.446996	-1.16167	0.0317232	Down	LBD
Glyma.01G185800	2.89064	1.53139	0.0167929	Up	HSF
Glyma.01G197900	0.195658	-2.3536	0.000382123	Down	bHLH
Glyma.01G211500	3.22101	1.68751	8.15279e-07	Up	MYB
Glyma.01G231200	78.8002	6.30013	0.000908549	Up	ERF
Glyma.01G233400	5.1181	2.35561	0.0236997	Up	MYB
Glyma.02G018900	0.270694	-1.88526	0.0228164	Down	bHLH
Glyma.02G022300	2.04543	1.03241	0.0466323	Up	HD-ZIP
Glyma.02G024000	0.0459984	-4.44227	2.04545e-08	Down	WRKY
Glyma.02G041500	0.409634	-1.28759	6.5417e-05	Down	MIKC
Glyma.02G056100	0.454788	-1.13673	0.0295513	Down	ZF-HD
Glyma.02G058400	0.374625	-1.41648	0.0230871	Down	C2H2
Glyma.02G058700	2.2764	1.18676	0.00049722	Up	GRAS
Glyma.02G072800	0.0801553	-3.64106	2.93511e-05	Down	ERF
Glyma.02G210500	0.219174	-2.18985	8.79451e-10	Down	bHLH
Glyma.02G231900	0.290884	-1.78148	0.00759606	Down	WRKY
Glyma.02G237500	0.372682	-1.42398	0.000724258	Down	B3
Glyma.02G246400	0.0731893	-3.77222	0.0108987	Down	bHLH
Glyma.02G250200	2.50847	1.32681	0.0272062	Up	ERF
Glyma.02G252400	0.322741	-1.63155	0.000174206	Down	bHLH
Glyma.02G261700	3.44262	1.78351	0.000293811	Up	ERF
Glyma.02G278400	0.457306	-1.12877	0.0407423	Down	HSF
Glyma.02G303800	3.83077	1.93764	2.00425e-05	Up	NF-YA
Glyma.03G003400	2.13689	1.09551	0.00264686	Up	bZIP
Glyma.03G006200	0.0787916	-3.66581	0.000377407	Down	bHLH
Glyma.03G007500	0.242502	-2.04393	6.19601e-05	Down	MYB
Glyma.03G029800	0.408182	-1.29272	0.0350222	Down	YABBY
Glyma.03G034000	2.29667	1.19954	0.000214176	Up	bHLH
Glyma.03G040500	0.395233	-1.33922	0.00603126	Down	bHLH
Glyma.03G048500	0.318744	-1.64953	0.000155107	Down	WRKY
Glyma.03G052300	0.133767	-2.9022	0.00218886	Down	bHLH
Glyma.03G054100	0.398572	-1.32709	0.00141623	Down	WRKY
Glyma.03G067700	0.272407	-1.87617	0.0095517	Down	C2H2
Glyma.03G130400	0.182856	-2.45122	5.55585e-05	Down	bHLH
Glyma.03G130600	0.143519	-2.80069	0.00112995	Down	bHLH
Glyma.03G142400	0.135736	-2.88113	6.83507e-12	Down	bZIP
Glyma.03G161400	0.0530756	-4.23581	8.338e-12	Down	LBD
Glyma.03G162700	0.240266	-2.05729	0.000159225	Down	ERF
Glyma.03G164200	3.8591	1.94826	0.00396227	Up	NAC
Glyma.03G203000	5.21576	2.38288	4.20502e-13	Up	NF-YA
Glyma.03G223600	0.0527235	-4.24541	2.74778e-06	Down	MYB_related
Glyma.03G224700	0.461894	-1.11437	0.00149745	Down	WRKY
Glyma.03G227700	0.363557	-1.45975	1.43695e-05	Down	MYB
Glyma.03G240000	0.227047	-2.13894	2.36976e-09	Down	bHLH
Glyma.03G255000	2.43596	1.28449	0.0145786	Up	bZIP
Glyma.03G261300	2.12451	1.08713	0.00064121	Up	ARR-B
Glyma.04G024800	0.306187	-1.70752	0.0211882	Down	E2F/DP
Glyma.04G027000	0.33132	-1.5937	6.08456e-06	Down	DBB
Glyma.04G027400	0.226751	-2.14082	1.38786e-05	Down	SRS
Glyma.04G031300	0	#NAME?	0.0134429	Down	MYB_related
Glyma.04G031700	0.167035	-2.58178	0.0141914	Down	MYB_related
Glyma.04G035700	0.406048	-1.30028	0.00366723	Down	G2-like
Glyma.04G037800	0.252316	-1.9867	0.00115219	Down	B3
Glyma.04G039300	2.57276	1.36332	0.0443991	Up	bZIP
Glyma.04G039600	0.389456	-1.36047	0.000177543	Down	HSF
Glyma.04G040900	0.419871	-1.25198	0.000151942	Down	WOX
Glyma.04G047900	0.297301	-1.75	8.13594e-07	Down	AP2
Glyma.04G049300	0.419912	-1.25184	0.00773268	Down	HD-ZIP
Glyma.04G052000	4.19552	2.06885	0.0168688	Up	HSF
Glyma.04G080600	0.373066	-1.4225	6.2292e-05	Down	MYB
Glyma.04G090100	0.183976	-2.44241	0.000199142	Down	bHLH
Glyma.04G098400	0.160051	-2.6434	1.27262e-06	Down	bHLH
Glyma.04G101900	3.00088	1.58539	0.00111601	Up	MYB
Glyma.04G137600	0.307737	-1.70023	0.00308799	Down	ARR-B
Glyma.04G158800	2.19252	1.13259	0.000385023	Up	Dof
Glyma.04G172500	0.124802	-3.00229	1.55812e-07	Down	bHLH
Glyma.04G173500	0.0869881	-3.52304	7.2016e-12	Down	WRKY
Glyma.04G212000	3.18704	1.67222	6.96989e-06	Up	NAC
Glyma.04G218400	2.06956	1.04932	0.00635232	Up	WRKY
Glyma.04G230600	2.01367	1.00982	0.00412874	Up	GRF
Glyma.04G231400	2.31529	1.21119	0.0463917	Up	HD-ZIP
Glyma.04G236400	2.01438	1.01033	0.00142175	Up	CO-like
Glyma.04G238400	0.0567984	-4.138	0.00808718	Down	bHLH
Glyma.04G251400	0.0487347	-4.35891	1.67349e-06	Down	ERF
Glyma.04G254800	2.53596	1.34253	0.000584947	Up	bZIP
Glyma.05G004400	0.296202	-1.75535	0.0392015	Down	LBD
Glyma.05G008200	2.47351	1.30656	0.0377694	Up	C3H
Glyma.05G011300	0.452816	-1.143	0.0096067	Down	BES1
Glyma.05G013300	0.314831	-1.66735	0.010782	Down	TCP
Glyma.05G029000	0.0888089	-3.49315	1.66532e-14	Down	WRKY
Glyma.05G033400	0.401607	-1.31614	0.00335473	Down	E2F/DP
Glyma.05G049300	0.35126	-1.50939	0.000164649	Down	GRAS
Glyma.05G063200	0.213963	-2.22457	0.0143875	Down	C2H2
Glyma.05G103300	0.473645	-1.07812	0.00194882	Down	LBD
Glyma.05G103400	0.37042	-1.43276	0.00551754	Down	GRAS
Glyma.05G120500	2.57279	1.36333	0.00449835	Up	NAC
Glyma.05G123000	0.344706	-1.53656	6.68168e-05	Down	WRKY
Glyma.05G144500	2.62559	1.39264	9.36437e-05	Up	ARR-B
Glyma.05G160800	0.439933	-1.18464	0.000331391	Down	WRKY
Glyma.05G179900	0.419776	-1.25231	0.000225597	Down	ERF
Glyma.05G182500	2.26924	1.18221	0.0350965	Up	bZIP
Glyma.05G227200	9.30291	3.21768	0.0197055	Up	M-type
Glyma.05G234200	2.84527	1.50856	0.00785922	Up	NAC
Glyma.06G016800	0.473962	-1.07716	0.00378238	Down	WOX
Glyma.06G027000	0.470931	-1.08641	0.00222552	Down	DBB
Glyma.06G027500	0.373336	-1.42145	0.000702283	Down	SRS
Glyma.06G029200	0.254348	-1.97512	0.0260085	Down	TALE
Glyma.06G031400	0.225482	-2.14892	0.00225058	Down	MYB_related
Glyma.06G031800	0.252592	-1.98512	0.0498198	Down	MYB_related
Glyma.06G035700	0.262889	-1.92747	0.0106605	Down	G2-like
Glyma.06G036800	0.323391	-1.62865	0.0172553	Down	MYB
Glyma.06G038900	0.27149	-1.88103	0.00187178	Down	B3
Glyma.06G040400	3.16521	1.6623	0.00104088	Up	bZIP
Glyma.06G040800	6.91651	2.79004	0.00319873	Up	bHLH
Glyma.06G040900	0.498361	-1.00474	0.00591248	Down	HSF
Glyma.06G041800	0.433217	-1.20684	0.000177019	Down	WOX
Glyma.06G048500	3.77343	1.91588	0.033783	Up	bZIP
Glyma.06G049200	0.480555	-1.05723	0.00207136	Down	AP2
Glyma.06G082300	0.40062	-1.3197	0.000174911	Down	MYB
Glyma.06G086400	0.42377	-1.23865	0.00194083	Down	GATA
Glyma.06G096500	0.351185	-1.5097	0.0193631	Down	YABBY
Glyma.06G100000	0.255373	-1.96932	5.12827e-08	Down	bHLH
Glyma.06G111300	0.202639	-2.30302	0.00284782	Down	ERF
Glyma.06G121200	2.80075	1.48581	5.93364e-05	Up	MYB
Glyma.06G125500	0.0732976	-3.77009	0.0193144	Down	bHLH
Glyma.06G178900	0.224595	-2.1546	0.0190716	Down	LBD
Glyma.06G190800	0.101521	-3.30014	2.42936e-12	Down	WRKY
Glyma.06G191800	0.209694	-2.25364	1.19171e-05	Down	bHLH
Glyma.06G205100	0.12441	-3.00683	0.00535082	Down	WRKY
Glyma.06G213300	0.45614	-1.13245	0.031299	Down	BES1
Glyma.06G236000	0.182864	-2.45116	0.00907201	Down	NAC
Glyma.06G256000	0.362122	-1.46545	3.35713e-05	Down	WRKY
Glyma.06G290100	5.55607	2.47407	0.0133183	Up	C3H
Glyma.06G314500	3.1787	1.66844	0.000846119	Up	BES1
Glyma.07G008500	0.315106	-1.66609	0.00381944	Down	MYB
Glyma.07G015200	2.7676	1.46864	0.00422948	Up	ARF
Glyma.07G016800	0.409563	-1.28784	0.00153729	Down	GATA
Glyma.07G017300	0.303839	-1.71862	1.42695e-05	Down	ERF
Glyma.07G017800	0.402187	-1.31406	0.0146746	Down	bZIP
Glyma.07G025800	0.356427	-1.48832	0.0235961	Down	ERF
Glyma.07G038200	0.297627	-1.74842	0.0490009	Down	AP2
Glyma.07G039400	0.209156	-2.25735	0.0008176	Down	GRAS
Glyma.07G052100	4.54631	2.1847	0.00721363	Up	HD-ZIP
Glyma.07G060400	3.15845	1.65922	0.00802655	Up	bZIP
Glyma.07G065500	0.168947	-2.56536	0.000122838	Down	WRKY
Glyma.07G078600	0	#NAME?	0.0499555	Down	ERF
Glyma.07G086300	3.56597	1.8343	0.000244798	Up	HSF
Glyma.07G086400	3.09231	1.62869	0.00177128	Up	HSF
Glyma.07G104800	0.116304	-3.10403	0.0269304	Down	TALE
Glyma.07G110000	3.83281	1.9384	0.000168491	Up	ERF
Glyma.07G116300	2.12185	1.08532	0.0275494	Up	WRKY
Glyma.07G126800	3.08667	1.62605	0.00192937	Up	C3H
Glyma.07G135900	0.278595	-1.84376	0.00702777	Down	C2H2
Glyma.07G146300	2.15401	1.10702	0.00165696	Up	MYB
Glyma.07G185300	0.101779	-3.29648	6.27754e-05	Down	bHLH
Glyma.07G189300	4.00164	2.00059	0.000166619	Up	MYB
Glyma.07G224100	0.326635	-1.61425	0.0103007	Down	B3
Glyma.07G229100	3.5794	1.83972	0.00890619	Up	NAC
Glyma.07G230500	0	#NAME?	0.0379939	Down	bZIP
Glyma.08G009100	0.356529	-1.48791	0.000248026	Down	bHLH
Glyma.08G100900	4.55216	2.18655	3.70692e-09	Up	ARR-B
Glyma.08G116700	0.477564	-1.06624	0.0333503	Down	G2-like
Glyma.08G118100	0.220388	-2.18188	0.000104847	Down	bHLH
Glyma.08G118200	0.33579	-1.57437	3.91486e-06	Down	WRKY
Glyma.08G130300	0.232592	-2.10413	0.0049103	Down	C3H
Glyma.08G141000	3.98903	1.99604	1.09676e-05	Up	NF-YB
Glyma.08G161300	0.245555	-2.02588	0.00103947	Down	NAC
Glyma.08G168900	0.153563	-2.70309	0.00022105	Down	CO-like
Glyma.08G169000	0.365005	-1.45401	0.00534922	Down	LBD
Glyma.08G191500	0.143736	-2.79851	0.0222915	Down	MYB
Glyma.08G192900	0.0371943	-4.74877	1.72916e-13	Down	WRKY
Glyma.08G195300	2.77462	1.47229	3.28801e-05	Up	Dof
Glyma.08G200700	2.39143	1.25788	0.00860537	Up	ARF
Glyma.08G202100	0.497055	-1.00852	0.00799715	Down	GATA
Glyma.08G250600	59.3336	5.89078	1.01303e-13	Up	MYB_related
Glyma.08G274200	0.492303	-1.02238	0.0117786	Down	bHLH
Glyma.08G279000	0.196001	-2.35107	0.00435175	Down	AP2
Glyma.08G320200	0.0674504	-3.89003	3.15387e-08	Down	WRKY
Glyma.08G346300	0.468628	-1.09348	0.00057734	Down	bHLH
Glyma.08G366900	0.271191	-1.88262	3.43554e-07	Down	C2H2
Glyma.09G004500	0.0926327	-3.43233	0.0343438	Down	G2-like
Glyma.09G023100	0.45238	-1.14439	0.006585	Down	C3H
Glyma.09G029800	0.316919	-1.65782	2.43242e-05	Down	WRKY
Glyma.09G032100	2.14055	1.09798	0.0270177	Up	MYB
Glyma.09G056400	0.404659	-1.30522	0.00224337	Down	WRKY
Glyma.09G103000	0.45393	-1.13946	0.000228524	Down	bZIP
Glyma.09G161400	0.302451	-1.72522	7.05819e-06	Down	WRKY
Glyma.09G190600	3.30156	1.72315	0.00327606	Up	HSF
Glyma.09G195500	3.1484	1.65462	0.00862035	Up	bHLH
Glyma.09G202000	0.0802976	-3.6385	0.0137622	Down	bZIP
Glyma.09G203000	0.387718	-1.36692	6.68431e-05	Down	bHLH
Glyma.09G207500	0.427911	-1.22462	0.0310083	Down	HD-ZIP
Glyma.09G235300	2.68116	1.42286	0.00524677	Up	MYB
Glyma.09G239100	0.289947	-1.78614	0.022884	Down	bHLH
Glyma.09G240000	0.018751	-5.73689	6.81977e-10	Down	WRKY
Glyma.09G242600	0.393693	-1.34486	0.000287457	Down	ERF
Glyma.09G254400	3.57863	1.83941	0.00038995	Up	WRKY
Glyma.10G003100	9.66742	3.27313	6.85897e-15	Up	HSF
Glyma.10G020100	4.15024	2.05319	0.0375015	Up	NF-YB
Glyma.10G020200	0	#NAME?	0.0283404	Down	C2H2
Glyma.10G034700	0.353526	-1.50011	0.0237363	Down	C2H2
Glyma.10G038500	0.0973412	-3.36081	0.0098048	Down	GRAS
Glyma.10G054700	0.276438	-1.85497	2.12637e-06	Down	MYB
Glyma.10G059700	0.460032	-1.12019	0.0143869	Down	C2H2
Glyma.10G067200	0.238688	-2.0668	0.00802277	Down	GRF
Glyma.10G132200	92.3277	6.52869	1.6912e-08	Up	MYB
Glyma.10G138800	2.01323	1.00951	0.0305793	Up	bHLH
Glyma.10G139000	2.19095	1.13156	0.0012005	Up	MYB
Glyma.10G156600	0.236396	-2.08072	4.83962e-08	Down	bHLH
Glyma.10G191000	17.3632	4.11796	7.61705e-14	Up	MYB
Glyma.10G194500	0.387942	-1.36609	6.16373e-05	Down	C3H
Glyma.10G194800	0	#NAME?	0.0381084	Down	bZIP
Glyma.10G223200	3.89735	1.96249	0.025212	Up	ERF
Glyma.10G230200	0.246689	-2.01923	0.0326118	Down	WRKY
Glyma.10G240900	9.57618	3.25945	3.31341e-16	Up	MIKC
Glyma.10G244000	3.99433	1.99796	8.39805e-08	Up	HSF
Glyma.10G245000	0.479251	-1.06115	0.0389997	Down	CAMTA
Glyma.10G245500	0.361431	-1.46821	0.00131245	Down	CPP
Glyma.10G260600	2.46807	1.30338	0.000879603	Up	C2H2
Glyma.10G274300	0.273001	-1.87302	0.000699873	Down	CO-like
Glyma.11G014200	3.66744	1.87477	0.000764426	Up	ERF
Glyma.11G030200	2.13489	1.09416	0.00264286	Up	MYB
Glyma.11G034900	8.6785	3.11745	0.00474027	Up	MYB
Glyma.11G054600	2.04374	1.03121	0.00178642	Up	bHLH
Glyma.11G065200	2.36506	1.24188	0.000972275	Up	GRAS
Glyma.11G068700	0.2102	-2.25016	0.00316006	Down	GATA
Glyma.11G069100	0.034185	-4.87049	5.11112e-09	Down	MYB_related
Glyma.11G073700	3.85868	1.94811	0.0481365	Up	MIKC
Glyma.11G125200	0.28511	-1.81041	0.0247136	Down	B3
Glyma.11G131200	2.07232	1.05125	0.0184061	Up	bHLH
Glyma.11G155100	0.450116	-1.15163	0.0141101	Down	ARR-B
Glyma.11G186700	0.494315	-1.0165	0.00809172	Down	bZIP
Glyma.11G192400	0.170279	-2.55403	2.3105e-06	Down	C2H2
Glyma.11G192800	0.486045	-1.04084	0.030848	Down	bHLH
Glyma.11G219600	0.359604	-1.47552	3.44635e-05	Down	C3H
Glyma.11G222600	3.02698	1.59788	0.0245575	Up	ERF
Glyma.11G227200	0.368248	-1.44125	1.13761e-05	Down	MYB
Glyma.12G003200	0.215798	-2.21225	0.000684984	Down	NAC
Glyma.12G050100	2.02488	1.01784	0.0322046	Up	Nin-like
Glyma.12G081700	0.0540027	-4.21082	7.34223e-13	Down	C2H2
Glyma.12G088700	0.49672	-1.00949	0.00225899	Down	bZIP
Glyma.12G100600	2.07945	1.0562	0.0240286	Up	MYB_related
Glyma.12G102900	5.97301	2.57846	1.46615e-05	Up	BES1
Glyma.12G149100	4.87042	2.28405	0.0290441	Up	NAC
Glyma.12G161700	0.0616684	-4.01932	0.0191649	Down	NAC
Glyma.12G178500	0.144349	-2.79237	0.00131956	Down	bHLH
Glyma.12G179000	0.478555	-1.06324	0.00338159	Down	C2H2
Glyma.12G184500	0.240929	-2.05332	5.4909e-09	Down	bZIP
Glyma.12G196900	3.00203	1.58594	0.0254978	Up	bHLH
Glyma.12G197300	0.335278	-1.57657	0.0184242	Down	GRAS
Glyma.12G199600	6.63046	2.72911	0.00327774	Up	MYB
Glyma.12G205700	4.12271	2.04359	0.00229062	Up	C3H
Glyma.12G208400	0.446266	-1.16403	0.00466275	Down	bZIP
Glyma.12G211600	0.167305	-2.57944	0.000348396	Down	G2-like
Glyma.12G218200	3.19869	1.67748	0.00367189	Up	MYB
Glyma.12G221500	5.46748	2.45088	0.0109254	Up	NAC
Glyma.12G226500	0.149495	-2.74184	0.00480484	Down	NAC
Glyma.12G227700	0.233579	-2.09802	7.61843e-06	Down	bZIP
Glyma.12G236800	2.23455	1.15998	0.000280249	Up	NF-YA
Glyma.12G239700	0.395826	-1.33706	0.00110624	Down	WRKY
Glyma.12G239800	0.35297	-1.50238	0.00421311	Down	WRKY
Glyma.13G046300	2.94848	1.55997	0.00169056	Up	LBD
Glyma.13G062000	6.06533	2.60059	0.0162629	Up	NAC
Glyma.13G062500	2.46208	1.29988	0.0453979	Up	Dof
Glyma.13G063100	2.4205	1.27531	0.000153571	Up	ZF-HD
Glyma.13G079300	0.184506	-2.43826	0.0185269	Down	bHLH
Glyma.13G081600	0.305772	-1.70947	0.0326741	Down	ERF
Glyma.13G094400	0.389774	-1.35929	0.00930977	Down	MYB
Glyma.13G105700	6.88747	2.78397	8.5373e-08	Up	HSF
Glyma.13G118700	0	#NAME?	0.0175956	Down	bHLH
Glyma.13G124900	0.0333117	-4.90783	0.00123722	Down	GRAS
Glyma.13G139000	0.488509	-1.03354	0.0027453	Down	C2H2
Glyma.13G141900	0.443359	-1.17345	0.000722745	Down	MYB
Glyma.13G151900	0	#NAME?	0.036915	Down	ERF
Glyma.13G155400	0.390726	-1.35577	0.02939	Down	ARR-B
Glyma.13G159000	4.69639	2.23155	0.00131737	Up	ARF
Glyma.13G202300	3.05683	1.61204	4.94219e-07	Up	NF-YA
Glyma.13G216900	0	#NAME?	0.0223766	Down	ERF
Glyma.13G220400	0.431405	-1.21289	0.0109746	Down	bHLH
Glyma.13G230200	0.339702	-1.55766	0.00178961	Down	Dof
Glyma.13G231800	0.204452	-2.29017	0.0261432	Down	bHLH
Glyma.13G237400	0.132086	-2.92045	0.000583031	Down	SBP
Glyma.13G247200	3.75272	1.90794	0.0336358	Up	MYB
Glyma.13G250100	0.426502	-1.22938	0.00819513	Down	bHLH
Glyma.13G253500	0.324993	-1.62152	0.000114487	Down	bHLH
Glyma.13G267400	0	#NAME?	0.0290972	Down	WRKY
Glyma.13G267500	0.0999939	-3.32202	9.79178e-05	Down	WRKY
Glyma.13G272500	0.232355	-2.1056	2.09153e-05	Down	bZIP
Glyma.13G279900	4.13347	2.04735	0.00306744	Up	NAC
Glyma.13G290100	0.263064	-1.92651	5.16375e-05	Down	G2-like
Glyma.13G304900	0.478194	-1.06433	0.023614	Down	GRAS
Glyma.13G321800	0.190402	-2.39288	6.19861e-06	Down	C2H2
Glyma.13G322100	0.118977	-3.07125	3.29442e-05	Down	bHLH
Glyma.13G331000	2.23783	1.1621	0.0263006	Up	CO-like
Glyma.13G333200	0.382989	-1.38463	0.0382398	Down	MYB
Glyma.13G352000	2.03651	1.0261	0.00250822	Up	Dof
Glyma.13G368700	0.495467	-1.01314	0.0109004	Down	bHLH
Glyma.14G010000	2.66558	1.41445	0.000521046	Up	NF-YA
Glyma.14G024400	0.479739	-1.05968	0.0140162	Down	WRKY
Glyma.14G047000	0.452203	-1.14496	0.00183147	Down	TALE
Glyma.14G048600	0.196417	-2.34801	0.000126588	Down	WRKY
Glyma.14G056200	4.31764	2.11024	8.45044e-05	Up	ERF
Glyma.14G056700	0.221273	-2.1761	0.00616714	Down	LBD
Glyma.14G066400	2.1384	1.09653	0.0176672	Up	ERF
Glyma.14G069700	0.372664	-1.42405	0.0197194	Down	bHLH
Glyma.14G071400	2.07228	1.05122	0.0011497	Up	bZIP
Glyma.14G074500	0.183894	-2.44305	0.000132251	Down	MYB_related
Glyma.14G078900	3.96978	1.98906	2.75235e-05	Up	C3H
Glyma.14G079100	0.271804	-1.87936	0.00506654	Down	B3
Glyma.14G084700	2.55812	1.35509	0.00179337	Up	ERF
Glyma.14G085500	0.383469	-1.38282	0.011391	Down	WRKY
Glyma.14G091500	0.348511	-1.52073	0.0089939	Down	MYB
Glyma.14G093800	2.02789	1.01998	0.0260199	Up	MYB_related
Glyma.14G140100	2.4081	1.2679	0.0330275	Up	NAC
Glyma.14G145700	0.422247	-1.24384	0.0150092	Down	GATA
Glyma.14G150100	0.130092	-2.9424	3.9969e-12	Down	bHLH
Glyma.14G178000	0.216591	-2.20695	2.54522e-07	Down	bHLH
Glyma.14G185100	0.345021	-1.53524	6.75416e-05	Down	bHLH
Glyma.14G185800	0.40189	-1.31513	0.00724067	Down	WRKY
Glyma.14G202300	0.426011	-1.23104	0.00654266	Down	LBD
Glyma.14G216400	0.370697	-1.43169	0.00622662	Down	SRS
Glyma.15G018400	2.01803	1.01294	0.00596458	Up	ERF
Glyma.15G063600	0.369383	-1.43681	0.0377124	Down	C2H2
Glyma.15G064500	2.28317	1.19104	0.000677988	Up	bHLH
Glyma.15G066800	5.88791	2.55776	4.84872e-05	Up	MYB
Glyma.15G077700	4.56178	2.1896	0.0255076	Up	MYB
Glyma.15G078300	3.22484	1.68923	3.75519e-06	Up	NAC
Glyma.15G092000	0.397058	-1.33258	0.00165698	Down	bHLH
Glyma.15G118800	2.03234	1.02314	0.0137269	Up	NF-YB
Glyma.15G127900	0.163458	-2.61301	0.000148177	Down	LBD
Glyma.15G129100	0.13815	-2.85569	9.75508e-18	Down	C3H
Glyma.15G135600	0.379604	-1.39743	0.000193057	Down	WRKY
Glyma.15G141400	0.487844	-1.03551	0.0484605	Down	GRAS
Glyma.15G149200	0.440842	-1.18167	0.00197559	Down	C3H
Glyma.15G173300	2.59642	1.37652	3.7731e-05	Up	NF-YA
Glyma.15G176500	0.4221	-1.24434	0.00355502	Down	GRF
Glyma.15G219800	2.68619	1.42556	0.0189776	Up	CO-like
Glyma.15G236200	0.189471	-2.39995	0.000212623	Down	ARR-B
Glyma.15G246800	0.21565	-2.21324	0.000152383	Down	WRKY
Glyma.15G247600	0.160788	-2.63677	3.77472e-10	Down	WRKY
Glyma.15G264000	3.75835	1.9101	0.016051	Up	MYB
Glyma.16G008200	0.0451559	-4.46894	2.44688e-09	Down	GRAS
Glyma.16G010500	0.228133	-2.13206	9.95309e-05	Down	C3H
Glyma.16G019400	2.0741	1.05249	0.000925884	Up	NAC
Glyma.16G021000	5.45383	2.44727	1.69515e-05	Up	HD-ZIP
Glyma.16G029000	2.00567	1.00408	0.035418	Up	bZIP
Glyma.16G054500	0.494779	-1.01515	0.00241165	Down	SBP
Glyma.16G087300	0.487279	-1.03718	0.0012386	Down	bHLH
Glyma.16G092100	0.0931856	-3.42375	0.0353685	Down	MYB
Glyma.16G118600	0.326591	-1.61444	0.00295183	Down	WRKY
Glyma.16G133200	0.0942287	-3.40769	0.00153086	Down	bHLH
Glyma.16G139400	0.239598	-2.06131	0.0225018	Down	GATA
Glyma.16G145000	0.490543	-1.02755	0.00185043	Down	Dof
Glyma.16G154100	0.113809	-3.13531	0.00134388	Down	ERF
Glyma.16G164800	8.98271	3.16715	2.39012e-06	Up	ERF
Glyma.16G176700	0.256276	-1.96423	0.0323637	Down	WRKY
Glyma.16G177000	0.222139	-2.17047	0.0208269	Down	WRKY
Glyma.16G189400	0.286871	-1.80153	3.57645e-05	Down	MYB
Glyma.16G199000	5.35824	2.42176	0.0240691	Up	ERF
Glyma.16G200700	2.67726	1.42076	0.00189612	Up	MIKC
Glyma.16G209000	0.362141	-1.46538	0.0419792	Down	WRKY
Glyma.16G215400	0.301684	-1.72889	0.00106733	Down	WRKY
Glyma.17G007600	2.30445	1.20442	0.00165716	Up	GRAS
Glyma.17G010200	0.446865	-1.16209	0.00104004	Down	TALE
Glyma.17G037500	2.16347	1.11335	0.0165682	Up	MYB
Glyma.17G050200	0.10533	-3.24701	0.0292657	Down	GRF
Glyma.17G053700	4.96315	2.31126	0.00363296	Up	HSF
Glyma.17G076900	0.416247	-1.26449	0.00607676	Down	C2H2
Glyma.17G093600	0.280038	-1.8363	0.000544604	Down	E2F/DP
Glyma.17G095000	2.11868	1.08317	0.00321976	Up	bHLH
Glyma.17G095100	3.96262	1.98645	0.0450703	Up	GRAS
Glyma.17G097900	0.105393	-3.24614	3.26698e-11	Down	WRKY
Glyma.17G121500	0.134704	-2.89213	0.000655121	Down	TCP
Glyma.17G124100	0.346478	-1.52917	0.0479019	Down	ERF
Glyma.17G131200	0.380424	-1.39432	2.15598e-05	Down	GRAS
Glyma.17G152800	2.06325	1.04492	0.00101658	Up	ARR-B
Glyma.17G155900	2.08922	1.06296	0.00137805	Up	bHLH
Glyma.17G156000	0.286638	-1.8027	0.0141974	Down	bHLH
Glyma.17G162100	114.183	6.83521	2.70293e-11	Up	MYB
Glyma.17G217100	0.291386	-1.779	1.22522e-05	Down	ARR-B
Glyma.17G223100	0	#NAME?	0.0105769	Down	bHLH
Glyma.17G240100	6.07395	2.60263	3.47543e-12	Up	ERF
Glyma.17G241300	0.342036	-1.54778	0.000536978	Down	HSF
Glyma.17G246400	2.65127	1.40668	0.0183672	Up	C3H
Glyma.17G253200	0.470942	-1.08638	0.00140421	Down	bZIP
Glyma.17G255000	0.381436	-1.39049	0.0141074	Down	SRS
Glyma.18G004700	4.68506	2.22807	0.0114893	Up	MIKC
Glyma.18G030300	0.253161	-1.98187	4.43214e-07	Down	MYB
Glyma.18G035000	3.15832	1.65916	0.0264266	Up	ERF
Glyma.18G037800	0.265635	-1.91248	2.02275e-06	Down	C3H
Glyma.18G039200	0.361589	-1.46758	0.0467869	Down	bHLH
Glyma.18G040200	0.398766	-1.32639	0.00561448	Down	MYB_related
Glyma.18G040700	3.01912	1.59413	0.00112211	Up	MYB
Glyma.18G052500	0.266195	-1.90944	1.60213e-07	Down	bZIP
Glyma.18G055800	0.252992	-1.98284	0.000414769	Down	bHLH
Glyma.18G081100	2.00626	1.00451	0.00886161	Up	GRAS
Glyma.18G092200	0.132951	-2.91103	3.74699e-05	Down	WRKY
Glyma.18G150800	3.82633	1.93596	0.000251265	Up	Dof
Glyma.18G156900	0.446769	-1.1624	0.000285014	Down	bHLH
Glyma.18G197500	2.477	1.30859	9.78405e-05	Up	MYB
Glyma.18G202400	2.16771	1.11617	0.0460724	Up	Trihelix
Glyma.18G205100	0.361442	-1.46816	0.0318183	Down	GRAS
Glyma.18G226500	0.169296	-2.56238	1.61834e-14	Down	WRKY
Glyma.18G230600	0.125732	-2.99158	0.0472032	Down	MYB
Glyma.18G238600	2.50666	1.32577	0.045313	Up	WRKY
Glyma.18G252300	0.279511	-1.83902	3.70595e-06	Down	ERF
Glyma.18G256500	0.0520708	-4.26338	1.79376e-21	Down	WRKY
Glyma.18G273300	71.6951	6.1638	6.80652e-09	Up	MYB
Glyma.18G273400	15.6667	3.96963	0.000123156	Up	MYB
Glyma.18G275000	2.46358	1.30076	0.0431801	Up	bHLH
Glyma.18G277100	0.479148	-1.06146	0.00844387	Down	bZIP
Glyma.19G020600	0.153507	-2.70362	0.00145975	Down	WRKY
Glyma.19G023200	4.70815	2.23516	0.0265551	Up	Dof
Glyma.19G046300	4.57915	2.19508	1.76451e-05	Up	LBD
Glyma.19G047800	0.361247	-1.46894	0.000248106	Down	ARR-B
Glyma.19G049400	0.446231	-1.16414	0.0443432	Down	ARR-B
Glyma.19G056400	0.454747	-1.13686	0.0162055	Down	NAC
Glyma.19G109100	0.483751	-1.04766	0.00290523	Down	NAC
Glyma.19G113100	0.23358	-2.09801	0.0158085	Down	ERF
Glyma.19G120000	0.340874	-1.55269	0.000175608	Down	bHLH
Glyma.19G132500	0.0784647	-3.67181	0.0160152	Down	bHLH
Glyma.19G145300	0.287456	-1.79859	3.63575e-05	Down	bZIP
Glyma.19G146500	4.61075	2.205	0.00631727	Up	G2-like
Glyma.19G146600	2.35229	1.23407	0.000918404	Up	G2-like
Glyma.19G163300	0.482699	-1.0508	0.00119316	Down	bHLH
Glyma.19G180300	0.0313735	-4.99431	5.64933e-06	Down	NAC
Glyma.19G193400	2.25536	1.17336	0.00155182	Up	bZIP
Glyma.19G196600	0.318762	-1.64945	0.000979371	Down	B3
Glyma.19G200800	2.90211	1.5371	3.29074e-06	Up	NF-YA
Glyma.19G214900	0.214137	-2.2234	0.0305353	Down	MYB
Glyma.19G219000	3.37792	1.75614	0.0076378	Up	MYB
Glyma.19G222000	2.29841	1.20064	0.00269249	Up	bHLH
Glyma.19G224600	0.334567	-1.57963	1.47255e-05	Down	MYB
Glyma.19G236900	0.325057	-1.62123	7.82118e-05	Down	bHLH
Glyma.19G257400	6.21442	2.63562	0.000715493	Up	MYB
Glyma.19G264200	2.12721	1.08896	0.0145355	Up	MYB
Glyma.20G017600	0	#NAME?	0.0188888	Down	WOX
Glyma.20G033300	11.5398	3.52855	0.00397166	Up	NAC
Glyma.20G037100	0.35837	-1.48048	1.59858e-05	Down	SRS
Glyma.20G046100	0.344438	-1.53768	0.000738236	Down	WRKY
Glyma.20G082300	4.30814	2.10706	0.000265737	Up	MYB
Glyma.20G090700	0.427764	-1.22511	0.000653927	Down	MYB
Glyma.20G099100	0.3596	-1.47554	0.0378616	Down	C2H2
Glyma.20G115600	0.466445	-1.10022	0.0117788	Down	CO-like
Glyma.20G130600	2.67863	1.4215	0.000349341	Up	C2H2
Glyma.20G133000	0.266481	-1.9079	1.6038e-05	Down	LBD
Glyma.20G150300	3.05621	1.61175	0.001661	Up	HSF
Glyma.20G153700	3.98214	1.99354	0.000101304	Up	MIKC
Glyma.20G155200	0.355294	-1.49291	0.0199372	Down	ERF
Glyma.20G157900	0.228242	-2.13137	0.000223403	Down	MYB
Glyma.20G162800	2.7397	1.45402	2.76297e-05	Up	MYB_related
Glyma.20G163200	0.356806	-1.48679	0.00238121	Down	WRKY
Glyma.20G168500	5.89904	2.56048	0.00115061	Up	ERF
Glyma.20G184500	0.0473484	-4.40054	0.0165953	Down	Trihelix
Glyma.20G195100	0	#NAME?	0.000439622	Down	bZIP
Glyma.20G197000	7.19895	2.84779	0.000366988	Up	ERF
Glyma.20G199300	54.1355	5.7585	1.0858e-11	Up	MYB
Glyma.20G206200	0.167629	-2.57666	0.0278973	Down	WRKY
Glyma.20G214300	21.8727	4.45106	0.017187	Up	ZF-HD
Glyma.20G216700	0.220338	-2.18221	0.0239929	Down	bHLH
Glyma.20G231800	0.457599	-1.12784	0.00125658	Down	bHLH
Glyma.20G234900	3.3564	1.74691	0.0223741	Up	NF-YB
Glyma.U035800	4.38698	2.13323	0.0442452	Up	bHLH
Glyma.U039100	2.15846	1.11001	0.00111382	Up	HD-ZIP
