# Supplementary material for: Key Soybean Seedlings Drought-Responsive Genes and Pathways Revealed by Comparative Transcriptome Analyses of Two Cultivars
Source: Int J Mol Sci. 2022 Mar 7;23(5):2893. doi: 10.3390/ijms23052893 (PMC8911164; doi:10.3390/ijms23052893)
Supplement: Supplementary file 1 [file ijms-23-02893-s001.zip › Supplemental Materials 20220211/Supplemental data/Data S2 d-JD vs ck-JD DEGs.xlsx]

## Sheet: Sheet1
gene_id	foldChange	log2FoldChange	pval	up_down	Description
Glyma.01G001200	0.280892	-1.83191	6.14e-08	Down	TORTIFOLIA1-like protein 2 {ECO:0000303|PubMed:15324671}
Glyma.01G002400	0.490688	-1.02712	0.00039524	Down	Phospholipase A2-alpha {ECO:0000303|PubMed:16140037}
Glyma.01G003000	0.427389	-1.22638	5.48e-06	Down	Probable transcription factor At5g61620 {ECO:0000305}
Glyma.01G004100	0.416038	-1.26521	0.000198319	Down	IST1 homolog
Glyma.01G004200	0.321085	-1.63897	0.0392436	Down	Probable caffeoyl-CoA O-methyltransferase At4g26220
Glyma.01G004600	0.246268	-2.0217	1.62e-07	Down	Arabinogalactan peptide 20
Glyma.01G005000	5.90895	2.5629	1.14e-06	Up	Zinc finger CCCH domain-containing protein 20
Glyma.01G005800	0.334557	-1.57968	0.00150777	Down
Glyma.01G006800	0.352215	-1.50547	0.00170757	Down	Probable pectinesterase 53
Glyma.01G007400	0.326944	-1.61289	9.94e-09	Down	Receptor-like protein kinase HSL1
Glyma.01G007500	0.293117	-1.77045	0.00342376	Down	Receptor-like protein kinase HSL1
Glyma.01G007800	0.416673	-1.26301	0.000464446	Down	DNA (cytosine-5)-methyltransferase CMT3
Glyma.01G009000	2.83648	1.5041	0.000279924	Up
Glyma.01G011600	0.275611	-1.85929	0.0209933	Down	Sn1-specific diacylglycerol lipase alpha
Glyma.01G011700	0.18482	-2.43581	1.96e-06	Down	Pentatricopeptide repeat-containing protein At1g31920
Glyma.01G014000	0.34988	-1.51507	0.000511315	Down	Cellulose synthase-like protein D3
Glyma.01G014600	0.3314	-1.59335	0.0133451	Down	Homeobox-leucine zipper protein ROC3
Glyma.01G014700	0.220555	-2.18079	5.61e-12	Down	Lysine-specific demethylase JMJ706
Glyma.01G015600	0.382604	-1.38608	2.36e-07	Down	Syntaxin-22
Glyma.01G018400	0.477884	-1.06527	9.95e-06	Down	Transcription factor MYC2
Glyma.01G018800	0.434085	-1.20395	0.00175982	Down	Abscisic acid receptor PYL1
Glyma.01G019500	2.21167	1.14514	6.55e-05	Up	Uncharacterized protein At5g65660
Glyma.01G020800	0.223589	-2.16108	0.0296003	Down	Rhamnogalacturonate lyase
Glyma.01G021200	0.318123	-1.65234	1.09e-07	Down	Kinesin-like protein KIN-14R {ECO:0000305}
Glyma.01G022900	0.443619	-1.17261	0.000228313	Down	Kinase-interacting protein 1 {ECO:0000303|PubMed:11500547}
Glyma.01G023000	3.63963	1.86379	0.0142871	Up
Glyma.01G023800	2.0771	1.05457	0.00721458	Up	Transcription factor bHLH131
Glyma.01G024000	0.185249	-2.43246	2.04e-22	Down	Mitochondrial uncoupling protein 5
Glyma.01G024300	0.108451	-3.20488	2.84e-18	Down
Glyma.01G024500	0.0750391	-3.73621	7.45e-15	Down
Glyma.01G025000	0.235777	-2.0845	0.00899208	Down	Zinc-finger homeodomain protein 1
Glyma.01G025100	0.472365	-1.08203	5.55e-06	Down
Glyma.01G027900	2.51049	1.32797	0.00338945	Up	Polygalacturonase At1g48100
Glyma.01G028000	0	#NAME?	0.00110174	Down	Cysteine-rich receptor-like protein kinase 3
Glyma.01G028500	4.04689	2.01681	1e-06	Up	Early nodulin-36A
Glyma.01G030900	0.219769	-2.18594	2.03e-17	Down	Polygalacturonase 1 beta-like protein 3 {ECO:0000303|PubMed:26106400}
Glyma.01G031300	0.338782	-1.56157	4.38e-05	Down
Glyma.01G031900	0.384063	-1.38058	3.06e-08	Down	Probable alpha,alpha-trehalose-phosphate synthase [UDP-forming] 9
Glyma.01G032300	0.232259	-2.1062	3.91e-11	Down
Glyma.01G033900	2.09307	1.06562	0.000117601	Up	WAT1-related protein At5g40240
Glyma.01G034000	0.334254	-1.58098	0.0147255	Down	MLP-like protein 423
Glyma.01G034400	2.1508	1.10488	0.0423726	Up	Protein ALTERED XYLOGLUCAN 4
Glyma.01G034700	0.462017	-1.11398	0.0277175	Down	Protein ALTERED XYLOGLUCAN 4
Glyma.01G034900	0.457919	-1.12683	0.00490785	Down	Protein ALTERED XYLOGLUCAN 4
Glyma.01G035300	5.64344	2.49657	4.54e-08	Up
Glyma.01G036000	0.048977	-4.35175	0.0046397	Down	UDP-glycosyltransferase 74B1
Glyma.01G036800	0.220721	-2.17971	8.07e-13	Down	Protein JINGUBANG {ECO:0000303|PubMed:27468890}
Glyma.01G036900	0.0584744	-4.09605	1.01e-19	Down	Metalloendoproteinase 5-MMP {ECO:0000303|PubMed:10574937}
Glyma.01G037600	2.51216	1.32893	0.00723191	Up	Formin-like protein 8
Glyma.01G037900	0.399131	-1.32507	0.0162628	Down	Probable galacturonosyltransferase-like 9
Glyma.01G039600	0.32274	-1.63156	8.71e-06	Down	MDIS1-interacting receptor like kinase 2 {ECO:0000303|PubMed:26863186}
Glyma.01G040600	0.248735	-2.00732	1.21e-08	Down	DnaJ homolog subfamily B member 13
Glyma.01G040700	0.422883	-1.24167	8.37e-06	Down	Thioredoxin H2
Glyma.01G041200	0.251753	-1.98992	1.08e-05	Down	Thioredoxin H2-1
Glyma.01G042100	2.62544	1.39256	0.000203533	Up	Protein NRT1/ PTR FAMILY 4.6
Glyma.01G043100	0.0403158	-4.63251	8.06e-05	Down	Mitogen-activated protein kinase kinase kinase NPK1
Glyma.01G043400	5.24181	2.39007	0.000801501	Up	SNF1-related protein kinase regulatory subunit gamma-1-like
Glyma.01G043600	2.30378	1.204	2.83e-05	Up	Ubiquitin-conjugating enzyme E2 2
Glyma.01G045200	2.9884	1.57937	3.01e-06	Up
Glyma.01G045400	0.230233	-2.11884	8.56e-06	Down	HVA22-like protein c
Glyma.01G046700	0.421108	-1.24774	9.27e-07	Down	Probable methyltransferase PMT2
Glyma.01G051300	3.15153	1.65605	0.00166235	Up	NAC transcription factor 29
Glyma.01G054100	0.325528	-1.61915	0.00345692	Down	Mitotic checkpoint protein BUB3.3
Glyma.01G054400	0.248023	-2.01146	2.76e-10	Down	Uncharacterized protein At5g01610
Glyma.01G055700	4.92009	2.29869	5.08e-18	Up	Putative boron transporter 5
Glyma.01G055800	3.51615	1.814	0.0485448	Up	RNA-directed RNA polymerase
Glyma.01G056900	2.23939	1.1631	0.00215369	Up	Zinc finger protein ZAT1
Glyma.01G058400	0.392701	-1.3485	0.00221713	Down	2-hydroxy-6-oxononadienedioate/2-hydroxy-6-oxononatrienedioate hydrolase
Glyma.01G060300	3.49075	1.80354	0.00628557	Up	Ninja-family protein AFP2
Glyma.01G061000	0.370339	-1.43308	5.75e-05	Down
Glyma.01G061700	0.443736	-1.17223	0.00564242	Down	Auxilin-like protein 1
Glyma.01G062400	0.155515	-2.68487	7.11e-16	Down	Primary amine oxidase
Glyma.01G063000	0.373794	-1.41969	8.27e-09	Down	Alpha-1,4-glucan-protein synthase [UDP-forming]
Glyma.01G067100	0.352428	-1.5046	2.75e-09	Down	UDP-glycosyltransferase 89A2
Glyma.01G069000	0.154066	-2.69838	5.79e-13	Down
Glyma.01G070500	2.99635	1.58321	0.0457622	Up
Glyma.01G072900	2.13214	1.0923	0.00322935	Up	Probable serine/threonine protein kinase IRE3 {ECO:0000305}
Glyma.01G076900	0.494528	-1.01588	0.00146043	Down	Transcription factor UNE10
Glyma.01G077100	2.9157	1.54384	0.0221328	Up	CASP-like protein 2D1
Glyma.01G080600	0.430433	-1.21614	9.47e-06	Down	Caffeoylshikimate esterase
Glyma.01G082400	0.455809	-1.1335	2.74e-06	Down	DUF724 domain-containing protein 3 {ECO:0000305}
Glyma.01G083000	0.422611	-1.2426	7.59e-07	Down	IST1-like protein
Glyma.01G083700	2.44415	1.28933	0.00193456	Up	Aluminum-activated malate transporter 4
Glyma.01G085200	0.224903	-2.15263	0.00161834	Down
Glyma.01G086700	0.334288	-1.58084	1.11e-07	Down	Myb family transcription factor EFM {ECO:0000303|PubMed:25132385}
Glyma.01G087500	0.227596	-2.13545	1.32e-06	Down	AP2/ERF and B3 domain-containing transcription repressor TEM1
Glyma.01G087800	0.204485	-2.28993	3.97e-15	Down	Probable galacturonosyltransferase-like 3
Glyma.01G088200	0.438914	-1.18799	0.00169083	Down	SUPPRESSOR OF GAMMA RESPONSE 1 {ECO:0000303|PubMed:19549833}
Glyma.01G091100	5.66813	2.50287	5.79e-13	Up	ABC transporter G family member 21
Glyma.01G091400	0.390151	-1.35789	0.0164077	Down	Chalcone synthase 6
Glyma.01G093100	0.371912	-1.42697	1.97e-05	Down	Proline-rich receptor-like protein kinase PERK9
Glyma.01G093800	0.269608	-1.89107	0.028178	Down	E3 ubiquitin-protein ligase ATL42
Glyma.01G094900	0.374763	-1.41595	4.92e-07	Down	Metacaspase-1
Glyma.01G095500	0.261578	-1.93469	0.0118656	Down	Transcription factor bHLH96
Glyma.01G096000	2.37858	1.2501	6.3e-07	Up
Glyma.01G096600	0.466349	-1.10052	2.22e-05	Down	Transcription factor MYC2
Glyma.01G097900	0.399967	-1.32205	3.65e-06	Down
Glyma.01G102700	2.52625	1.337	2.22e-06	Up
Glyma.01G102800	2.52756	1.33774	0.00460463	Up
Glyma.01G105000	0.468222	-1.09474	0.00192307	Down	Protein NRT1/ PTR FAMILY 5.7
Glyma.01G105300	0	#NAME?	5.47e-05	Down
Glyma.01G105400	2.92975	1.55078	0.0377916	Up
Glyma.01G105700	4.62085	2.20816	0.049655	Up
Glyma.01G106500	0.429835	-1.21815	3.64e-05	Down
Glyma.01G106800	4.17365	2.06131	0.030624	Up	17.3 kDa class I heat shock protein
Glyma.01G109800	0.235398	-2.08683	7.28e-15	Down	Uncharacterized protein At1g04910
Glyma.01G110100	0.314285	-1.66985	1.02e-05	Down
Glyma.01G110500	0.434267	-1.20335	7.54e-05	Down	Reticulon-like protein B12
Glyma.01G112300	0.177655	-2.49285	8.62e-16	Down	TMV resistance protein N
Glyma.01G113200	0.326234	-1.61602	1.51e-05	Down	Glycerol-3-phosphate 2-O-acyltransferase 6
Glyma.01G114400	0.167047	-2.58167	9.6e-18	Down	UPF0481 protein At3g47200
Glyma.01G115600	0.253295	-1.98111	0.0145942	Down	UPF0481 protein At3g47200
Glyma.01G116700	5.30115	2.4063	0.0103617	Up	Alcohol dehydrogenase-like 3
Glyma.01G120400	0.302311	-1.7259	0.000525308	Down	Omega-3 fatty acid desaturase, chloroplastic
Glyma.01G120800	0.157349	-2.66796	1.81e-08	Down
Glyma.01G123500	0.425932	-1.23131	0.0198383	Down
Glyma.01G124700	0.12305	-3.02268	1.14e-07	Down	Abscisic acid receptor PYL4
Glyma.01G125400	2.83739	1.50456	0.000249787	Up	Disease resistance protein TAO1 {ECO:0000305}
Glyma.01G125800	0.3502	-1.51375	0.000322515	Down	Probably inactive leucine-rich repeat receptor-like protein kinase IMK2
Glyma.01G126600	3.1179	1.64058	0.0344885	Up	Dirigent protein 19
Glyma.01G128100	0.280061	-1.83619	2.68e-08	Down	Probable WRKY transcription factor 33
Glyma.01G128200	2.03849	1.0275	0.000344009	Up	F-box/LRR-repeat protein 3
Glyma.01G129100	0.28605	-1.80566	1.48e-06	Down	Protein LURP-one-related 15
Glyma.01G129200	2.72856	1.44814	0.0431051	Up
Glyma.01G129700	0.0714451	-3.80702	1.7e-09	Down
Glyma.01G130800	30.5533	4.93326	0.00134031	Up	Cationic peroxidase 1
Glyma.01G131100	0.392316	-1.34991	0.0113676	Down	Aspartate aminotransferase, mitochondrial
Glyma.01G131800	0.374347	-1.41755	1.04e-06	Down	U-box domain-containing protein 16
Glyma.01G132500	3.01299	1.59119	0.0103598	Up	Non-specific lipid-transfer protein 1
Glyma.01G133100	0.0357075	-4.80763	0.0069337	Down	Protein LURP-one-related 15
Glyma.01G133500	2.27823	1.18791	0.00278782	Up	Transcription factor UNE10
Glyma.01G133600	3.27606	1.71196	0.0153617	Up
Glyma.01G137000	0.309016	-1.69425	0.00290193	Down	Spindle and kinetochore-associated protein 1 homolog
Glyma.01G137100	0.300663	-1.73378	0.0204605	Down	Protein DMR6-LIKE OXYGENASE 2 {ECO:0000303|PubMed:25376907}
Glyma.01G139900	4.72979	2.24178	0.0368034	Up	Probable tRNA N6-adenosine threonylcarbamoyltransferase, mitochondrial {ECO:0000255|HAMAP-Rule:MF_03179}
Glyma.01G141900	2.78134	1.47578	0.0322396	Up
Glyma.01G142400	0.414283	-1.27131	0.00116702	Down	RuBisCO-associated protein
Glyma.01G144300	3.1894	1.67328	1.23e-06	Up	Probable calcium-binding protein CML25
Glyma.01G144500	0.387368	-1.36822	0.00752347	Down	Kinesin-like protein KIN-UB {ECO:0000305}
Glyma.01G144900	0.47604	-1.07085	0.00388429	Down	Growth-regulating factor 9
Glyma.01G146300	0.322239	-1.6338	0.00652301	Down	Probable lactoylglutathione lyase, chloroplastic
Glyma.01G147400	2.08769	1.06191	0.00818298	Up	CRS2-associated factor 1, chloroplastic
Glyma.01G147600	0.192322	-2.37841	3.76e-15	Down	Dehydration-responsive element-binding protein 3
Glyma.01G149300	0.373916	-1.41922	8.44e-09	Down	Probable methyltransferase PMT20
Glyma.01G151100	9.05151	3.17816	3.4e-06	Up	Probable serine/threonine-protein kinase PBL15 {ECO:0000305}
Glyma.01G151300	3.0218	1.59541	1.11e-05	Up	Protein NUCLEAR FUSION DEFECTIVE 4 {ECO:0000303|PubMed:16698901}
Glyma.01G151600	0.469105	-1.09202	0.00017028	Down	Pectin acetylesterase 8 {ECO:0000303|PubMed:25115560}
Glyma.01G151700	0.468377	-1.09426	6.52e-05	Down	Receptor homology region, transmembrane domain- and RING domain-containing protein 2
Glyma.01G151800	4.48023	2.16357	0.00748391	Up	Beta-amylase 8
Glyma.01G152000	0.108922	-3.19864	0.000146823	Down	Methanol O-anthraniloyltransferase
Glyma.01G152400	2.36277	1.24048	0.0412333	Up
Glyma.01G152700	3.8674	1.95137	0.0358153	Up
Glyma.01G152900	2.87489	1.52351	5.85e-05	Up	Long-chain-alcohol oxidase FAO4A
Glyma.01G153300	0.0488413	-4.35575	2.23e-24	Down	Abscisic acid 8'-hydroxylase 1
Glyma.01G153900	0.0488156	-4.35651	0.0194045	Down
Glyma.01G155600	0.383583	-1.38239	6e-06	Down	Probable L-type lectin-domain containing receptor kinase S.5
Glyma.01G156500	0.31294	-1.67604	0.00012352	Down
Glyma.01G157000	0.270813	-1.88463	1.31e-13	Down	Plant intracellular Ras-group-related LRR protein 4
Glyma.01G157400	2.26177	1.17745	0.0049255	Up	RING-H2 finger protein ATL8
Glyma.01G159700	0.457955	-1.12672	0.000674924	Down	G2/mitotic-specific cyclin-1
Glyma.01G160300	0.389638	-1.35979	8.93e-05	Down	DNA (cytosine-5)-methyltransferase CMT3 {ECO:0000305}
Glyma.01G161000	5.27635	2.39954	0.00419126	Up
Glyma.01G161100	0.333868	-1.58265	3.39e-08	Down	Lysine histidine transporter-like 8
Glyma.01G161800	2.15549	1.10802	0.000469938	Up	Ankyrin repeat domain-containing protein, chloroplastic
Glyma.01G162300	0.238258	-2.06941	6.44e-05	Down
Glyma.01G162500	0.437853	-1.19148	6.6e-05	Down
Glyma.01G163000	0.395707	-1.33749	4.81e-08	Down	Aspartyl protease family protein 1 {ECO:0000305}
Glyma.01G163100	0.423595	-1.23924	0.00742559	Down	Peroxidase 64
Glyma.01G164800	2.79385	1.48225	2.51e-05	Up	Histidine kinase 1
Glyma.01G165000	5.55747	2.47443	3.89e-13	Up	Alpha-mannosidase, light subunit {ECO:0000303|PubMed:24221485}
Glyma.01G165300	0.478355	-1.06385	0.000760025	Down	Rhodanese-like domain-containing protein 17
Glyma.01G165900	0.419992	-1.25157	0.00280492	Down
Glyma.01G166100	0.247862	-2.01239	2.29e-15	Down	Calcium-dependent protein kinase 28 {ECO:0000303|Ref.6}
Glyma.01G166300	0.157265	-2.66873	3.65e-17	Down
Glyma.01G167200	0.337519	-1.56696	0.000917078	Down	Filament-like plant protein 5
Glyma.01G167500	0.276094	-1.85677	1.06e-13	Down	GDP-mannose 4,6 dehydratase 2
Glyma.01G167800	2.65303	1.40764	0.00551259	Up
Glyma.01G168400	0.226992	-2.13929	2.03e-13	Down
Glyma.01G169000	0.36532	-1.45277	3.91e-09	Down	Zinc finger CCCH domain-containing protein 44
Glyma.01G171000	0.453635	-1.1404	7.65e-05	Down	Disease resistance RPP8-like protein 3
Glyma.01G171300	0.401133	-1.31785	0.000364064	Down	AAA-ATPase At2g18193
Glyma.01G171400	2.54129	1.34556	1.3e-07	Up	AAA-ATPase At5g17760
Glyma.01G174200	0.380145	-1.39538	0.0189413	Down	Zinc-finger homeodomain protein 6
Glyma.01G175200	0.218367	-2.19517	7.6e-08	Down
Glyma.01G175300	0.391694	-1.3522	1.9e-05	Down	ATP-dependent DNA helicase DDM1
Glyma.01G177900	0.389535	-1.36018	0.00954636	Down	UDP-glycosyltransferase 72E2
Glyma.01G179300	0.377812	-1.40426	3.38e-07	Down	Clathrin heavy chain 2
Glyma.01G180000	0.491155	-1.02575	0.000192443	Down	BTB/POZ domain-containing protein At3g50780
Glyma.01G180400	0.244422	-2.03255	9.18e-09	Down	STS14 protein
Glyma.01G180500	0.0745609	-3.74544	8.57e-20	Down
Glyma.01G181700	0.322383	-1.63315	0.00643422	Down	Cell division cycle-associated 7-like protein
Glyma.01G183100	0.0694838	-3.84718	2.31e-31	Down	L-ascorbate oxidase homolog
Glyma.01G183300	0.176306	-2.50385	1.29e-22	Down	Probable disease resistance protein At5g66900
Glyma.01G183400	0.449765	-1.15276	0.0488337	Down	Probable disease resistance protein At5g66900
Glyma.01G183700	0.408898	-1.29019	0.00932653	Down	Myb family transcription factor EFM {ECO:0000303|PubMed:25132385}
Glyma.01G184200	Inf	Inf	0.000239111	Up	Peroxidase 10
Glyma.01G185000	15.9849	3.99864	0.0428005	Up
Glyma.01G185500	0.169426	-2.56127	3.63e-05	Down
Glyma.01G186200	3.38971	1.76116	0.0369707	Up	Zeaxanthin epoxidase, chloroplastic
Glyma.01G186300	0.456592	-1.13102	8.95e-06	Down
Glyma.01G186800	0.251667	-1.99041	4.15e-13	Down	Protein RALF-like 34
Glyma.01G187300	0.481233	-1.05519	3.26e-05	Down	Probable serine/threonine-protein kinase At1g01540
Glyma.01G187800	2.45174	1.29381	5.21e-05	Up	F-box protein At5g67140
Glyma.01G189300	0.1985	-2.33279	1.28e-12	Down	UPF0481 protein At3g47200
Glyma.01G189700	0.46775	-1.09619	0.00688417	Down	Cyclin-D3-2
Glyma.01G190000	0.415898	-1.2657	0.000117941	Down	Microtubule-associated protein RP/EB family member 1C
Glyma.01G190100	0.447196	-1.16102	1.87e-06	Down	Transcription factor MYB44
Glyma.01G190600	2.83306	1.50236	6.01e-05	Up	Probable indole-3-acetic acid-amido synthetase GH3.1
Glyma.01G190900	0.292366	-1.77415	1.54e-12	Down
Glyma.01G191200	2.46765	1.30314	0.0218519	Up	Probable esterase KAI2
Glyma.01G192500	0.396368	-1.33509	0.000289033	Down	Peroxidase 51
Glyma.01G193000	8.72345	3.1249	1.04e-12	Up	Probable N-acetyltransferase HLS1-like
Glyma.01G193100	0.0680935	-3.87634	1.3e-15	Down	Glucan endo-1,3-beta-glucosidase 13
Glyma.01G193500	0.387059	-1.36937	0.000448642	Down	Condensin-2 complex subunit G2
Glyma.01G193600	0.106973	-3.22469	5.8e-09	Down	Calcium-transporting ATPase 2, plasma membrane-type
Glyma.01G193700	0.478412	-1.06367	1.67e-05	Down	Mitochondrial outer membrane protein porin 2
Glyma.01G195000	0.394374	-1.34236	8.53e-05	Down	Galactomannan galactosyltransferase 1
Glyma.01G196000	0.474718	-1.07486	3.54e-05	Down	Inactive LRR receptor-like serine/threonine-protein kinase BIR2 {ECO:0000305}
Glyma.01G196200	3.25373	1.70209	0.00233712	Up	Transcription factor RAX3
Glyma.01G196800	0.161656	-2.629	1.28e-06	Down	Probable xyloglucan endotransglucosylase/hydrolase protein 6
Glyma.01G197600	0.418643	-1.25621	3.1e-06	Down	LRR receptor-like serine/threonine-protein kinase HSL2
Glyma.01G197900	0.366605	-1.4477	0.025762	Down	Transcription factor bHLH25
Glyma.01G198000	0.265974	-1.91064	0.043141	Down	Transcription factor bHLH25
Glyma.01G199600	0.452475	-1.14409	0.00227943	Down	Protein phosphatase 2C 29
Glyma.01G200100	3.82671	1.93611	2.55e-13	Up	Protein NRT1/ PTR FAMILY 7.3
Glyma.01G202200	0.119324	-3.06705	1.23e-12	Down	BON1-associated protein 2
Glyma.01G203500	0.248185	-2.01051	4.59e-09	Down	Probable serine/threonine-protein kinase PBL19 {ECO:0000305}
Glyma.01G204200	0.228713	-2.12839	1.75e-09	Down	Serine/threonine-protein kinase SAPK3
Glyma.01G204400	0.0491101	-4.34784	1.98e-08	Down	Protein TIFY 10a {ECO:0000305}
Glyma.01G204700	5.88137	2.55615	0.00255601	Up	Light-harvesting complex-like protein 3 isotype 1, chloroplastic {ECO:0000305}
Glyma.01G204800	7.54024	2.91461	0.0338095	Up	Expansin-like B1
Glyma.01G205800	0.497585	-1.00698	0.00014538	Down
Glyma.01G206100	0.321334	-1.63785	0.00648081	Down
Glyma.01G206600	0.174544	-2.51833	1.57e-12	Down	Ethylene-responsive transcription factor 1A
Glyma.01G209100	0.401549	-1.31635	0.000158548	Down	Zinc finger protein ZAT9
Glyma.01G209500	0.163932	-2.60883	6.97e-14	Down	Probable pectinesterase 68
Glyma.01G209600	0.0326996	-4.93459	2.77e-17	Down	Putative glucuronosyltransferase PGSIP8
Glyma.01G211300	5.54495	2.47117	0.00298292	Up	21 kDa protein
Glyma.01G211400	3.78389	1.91987	0.021062	Up
Glyma.01G211500	2.58242	1.36873	7.99e-07	Up	Protein ODORANT1
Glyma.01G211900	0.237781	-2.0723	3.86e-07	Down	Protein NSP-INTERACTING KINASE 2
Glyma.01G212100	0.444586	-1.16946	0.0140712	Down
Glyma.01G212400	0.310356	-1.688	1.72e-09	Down
Glyma.01G212800	0.300522	-1.73446	8.02e-12	Down	ACT domain-containing protein ACR8 {ECO:0000305}
Glyma.01G213700	2.15317	1.10646	0.00147282	Up	Probable aminotransferase ACS10
Glyma.01G215100	0.384915	-1.37739	0.0342848	Down	Phospholipase D beta 1 {ECO:0000303|PubMed:11891260}
Glyma.01G215500	0.363232	-1.46104	3.12e-09	Down	Hydroxymethylglutaryl-CoA synthase
Glyma.01G215700	0.449571	-1.15338	0.00169462	Down	DNA-directed RNA polymerase IV subunit 1
Glyma.01G215900	0	#NAME?	0.00255179	Down
Glyma.01G216000	0.00834862	-6.90425	8.63e-11	Down	Dehydration-responsive element-binding protein 1F
Glyma.01G216600	0.153898	-2.69995	2.28e-17	Down	Protein DETOXIFICATION 49 {ECO:0000303|PubMed:11739388}
Glyma.01G216900	0.211866	-2.23878	0.0275073	Down	Cytochrome P450 87A3
Glyma.01G217200	0.374002	-1.41888	0.0274613	Down
Glyma.01G218000	0.393495	-1.34558	0.016889	Down	Remorin
Glyma.01G221300	2.64517	1.40336	0.00113045	Up	E3 ubiquitin-protein ligase RHA1B {ECO:0000305}
Glyma.01G221600	0.0708892	-3.81829	2.23e-07	Down
Glyma.01G221800	2.85908	1.51555	0.00271235	Up
Glyma.01G223600	0.38504	-1.37692	8.37e-07	Down	Cation/H(+) antiporter 18
Glyma.01G224100	0.390295	-1.35736	0.0416113	Down	Ethylene-responsive transcription factor CRF4
Glyma.01G224800	0.434844	-1.20143	0.0455848	Down	Probable WRKY transcription factor 41
Glyma.01G227900	7.79048	2.96171	0.000910887	Up	11-beta-hydroxysteroid dehydrogenase-like 5
Glyma.01G229100	2.14873	1.10349	0.000371008	Up
Glyma.01G229600	0.345922	-1.53148	3.03e-05	Down	Cell division cycle 20.1, cofactor of APC complex
Glyma.01G230600	0.477212	-1.0673	0.0189369	Down	Pentatricopeptide repeat-containing protein At5g42310, mitochondrial
Glyma.01G231000	0.153231	-2.70622	1.11e-06	Down	Ethylene-responsive transcription factor ERF022
Glyma.01G231300	2.53941	1.34449	0.0277559	Up
Glyma.01G232000	0	#NAME?	5.64e-08	Down	Ethylene-responsive transcription factor ERF020
Glyma.01G232500	0.152822	-2.71008	3.53e-26	Down	Cellulose synthase-like protein D3
Glyma.01G234000	6.23383	2.64012	0.000166522	Up
Glyma.01G234500	0.221718	-2.1732	3.04e-10	Down	Protein CDI {ECO:0000305}
Glyma.01G236200	0.296307	-1.75483	0.0108953	Down
Glyma.01G237000	8.66539	3.11526	9.26e-09	Up
Glyma.01G238100	9.15383	3.19438	0.0158288	Up	Putative ribonuclease H protein At1g65750
Glyma.01G238600	4.23475	2.08228	0.0233144	Up	Heat shock 70 kDa protein 8
Glyma.01G239300	0.139933	-2.83719	0.04568	Down	2-hydroxyisoflavanone dehydratase
Glyma.01G240300	2.12429	1.08698	0.000364791	Up	Bifunctional pectinesterase 18/rRNA N-glycosylase
Glyma.01G241200	0.138908	-2.8478	9.22e-07	Down
Glyma.01G241400	5.65794	2.50028	0.00213509	Up
Glyma.01G241500	2.67743	1.42085	0.0156385	Up	Probable zinc metallopeptidase EGY3, chloroplastic
Glyma.01G241600	2.09071	1.064	0.00328125	Up	Thymocyte nuclear protein 1
Glyma.01G242700	0.270525	-1.88616	0.0100089	Down	MEPFL8 {ECO:0000305}
Glyma.01G244000	3.49479	1.8052	0.0430343	Up
Glyma.01G244500	0.442202	-1.17722	9.18e-06	Down	Elicitor-responsive protein 1
Glyma.01G244600	0.343942	-1.53976	0.00152585	Down	Uncharacterized protein At4g06744
Glyma.02G000500	0.261329	-1.93606	1.23e-13	Down	Auxin-induced protein 22B
Glyma.02G000700	0.316408	-1.66014	2.06e-11	Down	Protein SIEVE ELEMENT OCCLUSION B {ECO:0000303|PubMed:20932300}
Glyma.02G000800	0.0594658	-4.0718	2.1e-10	Down	Transcription factor bHLH92
Glyma.02G001700	2.33537	1.22365	8.41e-05	Up
Glyma.02G004800	5.1456	2.36334	0.0397339	Up
Glyma.02G005600	0.44413	-1.17095	0.0120029	Down	Transcription factor MYB14 {ECO:0000303|PubMed:9839469}
Glyma.02G005800	0.0459126	-4.44497	0.0170385	Down	Probable inorganic phosphate transporter 1-7
Glyma.02G007400	0.177565	-2.49358	1.36e-07	Down	Chitinase 10
Glyma.02G008500	0.331535	-1.59277	4.53e-10	Down	Pto-interacting protein 1
Glyma.02G009800	0.497606	-1.00692	0.0136378	Down	Transcription factor MYB78 {ECO:0000303|PubMed:9839469}
Glyma.02G010600	0.160229	-2.64179	0.0285994	Down	Probable glycerol-3-phosphate acyltransferase 3
Glyma.02G011000	11.8401	3.56561	0.00227608	Up
Glyma.02G011300	2.49148	1.317	0.000423797	Up	Beta-carotene isomerase D27, chloroplastic
Glyma.02G011500	0.0267678	-5.22336	0.0211675	Down
Glyma.02G012700	0.490531	-1.02758	1.69e-05	Down	bZIP transcription factor 53 {ECO:0000303|PubMed:11906833}
Glyma.02G013700	0.450456	-1.15054	2.55e-05	Down	Lipase
Glyma.02G014300	0.0870176	-3.52255	3.78e-12	Down
Glyma.02G014500	0.133066	-2.90978	2.44e-09	Down
Glyma.02G014900	0.379663	-1.39721	0.00600956	Down
Glyma.02G015500	0.476576	-1.06922	0.000183816	Down	Kinesin-like protein KIN-14I {ECO:0000305}
Glyma.02G015600	0.215255	-2.21588	2e-18	Down	Probable polygalacturonase
Glyma.02G016100	0.0958244	-3.38346	4.01e-35	Down	Ethylene-responsive transcription factor RAP2-3
Glyma.02G018800	2.41338	1.27105	0.0351541	Up	Polyamine oxidase 1
Glyma.02G020200	3.31218	1.72778	0.0331924	Up	SNF1-related protein kinase regulatory subunit gamma-1-like
Glyma.02G021400	0.238909	-2.06547	1.63e-05	Down	Hypersensitive-induced response protein 1
Glyma.02G021500	0.284236	-1.81484	6.07e-06	Down	Hypersensitive-induced response protein 1
Glyma.02G023800	0.345562	-1.53298	0.000773073	Down	TMV resistance protein N
Glyma.02G023900	0.487698	-1.03594	0.00770151	Down	TMV resistance protein N
Glyma.02G024000	0.0573405	-4.1243	7.65e-07	Down	TMV resistance protein N
Glyma.02G025400	0.403303	-1.31006	6.99e-06	Down	Transcription factor BPE
Glyma.02G025700	2.02425	1.01739	0.000838547	Up
Glyma.02G026300	2.53655	1.34287	5.82e-08	Up	Transcription factor MYB1R1
Glyma.02G027800	0.472068	-1.08293	0.00842755	Down	Metalloendoproteinase 3-MMP {ECO:0000303|PubMed:10574937}
Glyma.02G028400	4.534	2.18078	0.00412992	Up
Glyma.02G028700	0.429096	-1.22063	0.000517607	Down	Metalloendoproteinase 5-MMP {ECO:0000303|PubMed:10574937}
Glyma.02G028800	0.207324	-2.27004	0.00158997	Down	Metalloendoproteinase 5-MMP {ECO:0000303|PubMed:10574937}
Glyma.02G029200	0.188435	-2.40786	8.96e-09	Down	Protein JINGUBANG {ECO:0000303|PubMed:27468890}
Glyma.02G029900	0.125192	-2.99778	0.00538853	Down	UDP-glycosyltransferase 74B1
Glyma.02G031000	0.26592	-1.91094	9.45e-05	Down	Nucleobase-ascorbate transporter 7
Glyma.02G031400	0.480002	-1.05889	0.0314869	Down	Protein ALTERED XYLOGLUCAN 4
Glyma.02G031600	0.259227	-1.94771	9.08e-13	Down	Protein ALTERED XYLOGLUCAN 4
Glyma.02G031700	0.315149	-1.6659	4.09e-08	Down	Protein ALTERED XYLOGLUCAN 4
Glyma.02G031800	0.465327	-1.10368	0.00469691	Down	Protein ALTERED XYLOGLUCAN 4
Glyma.02G031900	0.349564	-1.51637	1.02e-07	Down	Protein ALTERED XYLOGLUCAN 4
Glyma.02G032300	0.472524	-1.08154	0.0239888	Down	MLP-like protein 423
Glyma.02G034100	2.65646	1.4095	0.0172547	Up	TMV resistance protein N
Glyma.02G034700	0.271418	-1.88141	1.64e-13	Down	Polygalacturonase 1 beta-like protein 3 {ECO:0000303|PubMed:26106400}
Glyma.02G036800	2.86924	1.52067	3.49e-05	Up	Early nodulin-36B
Glyma.02G037100	0.326531	-1.61471	2.66e-10	Down	Cysteine-rich receptor-like protein kinase 2
Glyma.02G037900	0.408692	-1.29091	0.00218673	Down	Uncharacterized protein YuxK
Glyma.02G038400	0.220912	-2.17845	6.39e-09	Down
Glyma.02G039100	2.41301	1.27083	0.000188825	Up	Plant intracellular Ras-group-related LRR protein 1
Glyma.02G039700	0.40277	-1.31197	5.77e-08	Down
Glyma.02G040700	0.0635537	-3.97588	4.59e-50	Down	Mitochondrial uncoupling protein 5
Glyma.02G040800	0.0522098	-4.25954	8.56e-12	Down
Glyma.02G042000	43.5196	5.44359	4.02e-05	Up	Serine acetyltransferase 4
Glyma.02G043200	0.370679	-1.43176	0.000562895	Down	IST1-like protein
Glyma.02G044500	2.51025	1.32783	0.0385879	Up	Germin-like protein 9-3
Glyma.02G046200	0.439043	-1.18757	0.0130663	Down	Protein POLLENLESS 3-LIKE 2 {ECO:0000303|Ref.5}
Glyma.02G046800	0.324575	-1.62338	3.44e-06	Down	Alpha-mannosidase, light subunit {ECO:0000303|PubMed:24221485}
Glyma.02G047700	0.180908	-2.46667	2.26e-15	Down
Glyma.02G048700	0.339326	-1.55926	1.21e-06	Down
Glyma.02G049900	2.24588	1.16728	0.00376318	Up
Glyma.02G051600	2.89968	1.53589	3.59e-05	Up	3-epi-6-deoxocathasterone 23-monooxygenase
Glyma.02G051700	0.282235	-1.82503	2.42e-05	Down	Beta-galactosidase 3
Glyma.02G052700	2.05653	1.04021	0.000921076	Up	Peroxidase 72
Glyma.02G053900	0.098331	-3.34621	0.00118541	Down	Salicylate carboxymethyltransferase
Glyma.02G054200	0.387266	-1.3686	0.0220136	Down	Salicylate carboxymethyltransferase
Glyma.02G054800	0.441581	-1.17925	2.92e-06	Down	1-(5-phosphoribosyl)-5-[(5-phosphoribosylamino)methylideneamino] imidazole-4-carboxamide isomerase, chloroplastic
Glyma.02G055000	0.248513	-2.00861	2.4e-06	Down
Glyma.02G055500	0.266379	-1.90845	7.37e-14	Down	U-box domain-containing protein 5
Glyma.02G055600	0.24805	-2.0113	6.16e-05	Down
Glyma.02G055800	0.0772156	-3.69496	0.0131337	Down	Protein RADIALIS-like 6
Glyma.02G055900	0.316184	-1.66117	0.000459418	Down	Protein RADIALIS-like 1
Glyma.02G056100	0.375724	-1.41226	0.000222396	Down	Zinc-finger homeodomain protein 6
Glyma.02G056200	0.343594	-1.54122	0.000497937	Down	Sugar transporter ERD6-like 6
Glyma.02G057400	3.05194	1.60973	0.0316518	Up	Succinate dehydrogenase [ubiquinone] flavoprotein subunit 1, mitochondrial
Glyma.02G057600	2.12791	1.08944	0.000409552	Up
Glyma.02G057900	0.415147	-1.26831	1.45e-06	Down
Glyma.02G058900	6.36012	2.66905	0.0306445	Up	Homeobox-leucine zipper protein ATHB-40
Glyma.02G059400	3.17169	1.66525	0.0228531	Up	Probable galacturonosyltransferase-like 2
Glyma.02G059500	0.482716	-1.05075	0.00617275	Down	Lysosomal amino acid transporter 1
Glyma.02G059700	0.215045	-2.21729	0.0377406	Down	LysM domain receptor-like kinase 4
Glyma.02G060900	0.147288	-2.76329	0.0127059	Down
Glyma.02G062400	2.29959	1.20138	0.00856596	Up	Protease 2
Glyma.02G062900	3.54818	1.82708	0.0126769	Up	Methylesterase 1
Glyma.02G063400	0.369247	-1.43734	0.0170291	Down	Salicylic acid-binding protein 2
Glyma.02G063900	0.482323	-1.05193	0.0263888	Down	MLO-like protein 12
Glyma.02G064100	11.1309	3.4765	0.0104564	Up	Ribonuclease 1
Glyma.02G064300	3.84612	1.9434	0.0497765	Up	Ribonuclease S-2
Glyma.02G064600	2.7002	1.43307	0.00168914	Up	DUF724 domain-containing protein 6 {ECO:0000305}
Glyma.02G068900	0.139441	-2.84228	1.47e-10	Down	Xyloglucan endotransglucosylase/hydrolase protein A
Glyma.02G069000	0.479798	-1.0595	3.83e-05	Down	OTU domain-containing protein DDB_G0284757
Glyma.02G069100	0.429473	-1.21936	0.000512378	Down	Shikimate O-hydroxycinnamoyltransferase
Glyma.02G069400	54.7971	5.77603	0.0420923	Up	Shaggy-related protein kinase eta
Glyma.02G069700	0.362887	-1.46241	0.00178802	Down	Syntaxin-related protein KNOLLE
Glyma.02G070000	7.13454	2.83482	0.00236972	Up	NAC transcription factor 47 {ECO:0000305}
Glyma.02G070900	2.09579	1.06749	0.00151013	Up	Myb-related protein 2 {ECO:0000303|PubMed:21255164}
Glyma.02G071700	0.350844	-1.5111	0.000728737	Down
Glyma.02G072200	0.280521	-1.83382	0.0033517	Down	Glutamate dehydrogenase 1
Glyma.02G072300	0.314583	-1.66849	2.47e-07	Down
Glyma.02G072400	0.230687	-2.11599	0.000102304	Down
Glyma.02G073900	0.470193	-1.08868	2.14e-05	Down	GATA transcription factor 8
Glyma.02G074500	0.48019	-1.05832	0.00379124	Down	FHA domain-containing protein PS1 {ECO:0000305}
Glyma.02G076100	0.423077	-1.24101	2.23e-05	Down	Somatic embryogenesis receptor kinase 1
Glyma.02G077600	Inf	Inf	0.00155705	Up	Tryptophan aminotransferase-related protein 4
Glyma.02G078200	0.306807	-1.7046	8.21e-05	Down	UPF0481 protein At3g47200
Glyma.02G080300	2.47541	1.30767	0.0424394	Up
Glyma.02G081700	15.4148	3.94625	0.00354909	Up
Glyma.02G083900	2.4278	1.27965	0.000323961	Up	U-box domain-containing protein 28
Glyma.02G086800	6.43141	2.68514	0.0269753	Up	Probable pectinesterase 29
Glyma.02G086900	8.87485	3.14972	6.36e-11	Up	Probable pectinesterase 29
Glyma.02G088400	41.8412	5.38685	7.19e-08	Up	Bidirectional sugar transporter NEC1
Glyma.02G088900	2.30244	1.20317	0.0193461	Up	Probable non-specific lipid-transfer protein AKCS9
Glyma.02G089400	3.86627	1.95094	0.00535044	Up
Glyma.02G093200	0.318888	-1.64888	1.75e-09	Down	Probable mediator of RNA polymerase II transcription subunit 37e
Glyma.02G095600	0.394511	-1.34186	0.0476739	Down	Histone-lysine N-methyltransferase ATXR6
Glyma.02G095700	0.226538	-2.14218	0.0132585	Down
Glyma.02G097400	0.255523	-1.96848	1.61e-05	Down	Probably inactive leucine-rich repeat receptor-like protein kinase At3g28040
Glyma.02G098600	0.42111	-1.24773	5.24e-06	Down
Glyma.02G099500	0.376241	-1.41027	1.35e-05	Down	AP2/ERF and B3 domain-containing transcription repressor RAV2
Glyma.02G099900	0.395151	-1.33952	3.98e-07	Down	Probable galacturonosyltransferase-like 3
Glyma.02G100800	0.113701	-3.13668	1.05e-10	Down	Aspartic proteinase nepenthesin-2
Glyma.02G104500	0.488761	-1.0328	8.85e-05	Down	Abscisate beta-glucosyltransferase
Glyma.02G106100	0.365868	-1.4506	5.35e-08	Down	Peroxisomal adenine nucleotide carrier 1
Glyma.02G106300	0.478386	-1.06375	0.00134659	Down	Delta(8)-fatty-acid desaturase 2
Glyma.02G106800	0.388254	-1.36493	0.00304941	Down	Protein PHYTOCHROME KINASE SUBSTRATE 1
Glyma.02G109800	3.86801	1.95159	5.11e-08	Up	NAC transcription factor 29
Glyma.02G110000	0.284142	-1.81531	0.0278571	Down	Transcription factor MYB28
Glyma.02G111100	4.47916	2.16323	7.63e-08	Up
Glyma.02G111200	4.61388	2.20598	0.00324814	Up
Glyma.02G112900	0.148249	-2.7539	1.81e-08	Down	Uncharacterized protein At5g01610
Glyma.02G114100	3.53821	1.82302	1.07e-12	Up	Putative F-box protein At2g02030
Glyma.02G116100	2.07849	1.05554	0.0147591	Up	PLASMODESMATA CALLOSE-BINDING PROTEIN 3
Glyma.02G117200	3.41494	1.77186	0.00736048	Up
Glyma.02G118500	2.55603	1.3539	0.017921	Up	Ninja-family protein AFP2
Glyma.02G119300	0.383126	-1.38411	7.54e-06	Down
Glyma.02G120800	3.48499	1.80116	0.00571837	Up	Receptor-like protein kinase 2
Glyma.02G121900	0.0464448	-4.42834	1.67e-16	Down	Receptor-like protein kinase FERONIA
Glyma.02G122000	0.266088	-1.91003	3.27e-07	Down	Receptor-like protein kinase FERONIA
Glyma.02G123300	2.00442	1.00318	0.0037306	Up	Geranylgeranyl transferase type-2 subunit alpha 1 {ECO:0000305}
Glyma.02G124600	2.04186	1.02988	0.044645	Up	Redox-regulatory protein FAM213A
Glyma.02G125600	0.168293	-2.57095	3.09e-15	Down	Probable indole-3-acetic acid-amido synthetase GH3.1
Glyma.02G125700	0.430105	-1.21724	0.00109108	Down
Glyma.02G125900	0.35542	-1.49241	5.75e-08	Down
Glyma.02G128400	2.06016	1.04276	0.0012173	Up	F-box protein At2g21930
Glyma.02G128800	0.108011	-3.21075	5.51e-08	Down
Glyma.02G129300	0.184743	-2.43641	1.16e-20	Down	Proline-rich receptor-like protein kinase PERK9
Glyma.02G131700	2.01995	1.01432	0.00150924	Up	ABSCISIC ACID-INSENSITIVE 5-like protein 4
Glyma.02G132500	0.0472952	-4.40216	8.43e-08	Down	Ethylene-responsive transcription factor ERF112
Glyma.02G134100	0.369763	-1.43533	0.000388386	Down	2-hydroxyisoflavanone dehydratase
Glyma.02G134200	0.437784	-1.19171	0.000644542	Down	Probable carboxylesterase 2
Glyma.02G135700	0.446941	-1.16185	0.00223983	Down	Kinesin-like protein KIN-12D {ECO:0000305}
Glyma.02G135800	2.4908	1.31661	7.53e-07	Up
Glyma.02G135900	3.41304	1.77106	0.000476533	Up	Probable 2-oxoglutarate-dependent dioxygenase At3g111800 {ECO:0000305}
Glyma.02G136000	2.14802	1.103	0.0254114	Up	Flavanone 3-dioxygenase
Glyma.02G136600	2.9846	1.57754	0.0250361	Up	Pentatricopeptide repeat-containing protein At4g02750
Glyma.02G137400	0.435652	-1.19875	0.000631697	Down	Transcription factor bHLH113
Glyma.02G140100	0.25484	-1.97234	7.05e-08	Down	Protein trichome birefringence-like 38
Glyma.02G141300	4.24989	2.08743	0.0356729	Up	GABA transporter 1
Glyma.02G143100	2.77318	1.47154	7.79e-09	Up
Glyma.02G143200	0.420737	-1.24901	0.0305354	Down	Probable histone H2A variant 3
Glyma.02G143600	0.306543	-1.70584	0.0248647	Down	Ammonium transporter 3 member 1
Glyma.02G143900	3.19088	1.67395	0.000509122	Up
Glyma.02G146100	2.83409	1.50288	1.46e-06	Up	Protein MARD1 {ECO:0000303|PubMed:15159630}
Glyma.02G146400	2.63542	1.39804	0.000424553	Up	Transcription repressor OFP12
Glyma.02G147200	0.46375	-1.10858	0.000124096	Down	RAN GTPase-activating protein 1
Glyma.02G147300	0.361917	-1.46627	4.81e-07	Down	Chloroplast stem-loop binding protein of 41 kDa a, chloroplastic
Glyma.02G147700	2.46305	1.30045	0.0471854	Up
Glyma.02G147900	18.4665	4.20684	0.00368143	Up	Aluminum-activated malate transporter 2
Glyma.02G148300	0.254404	-1.97481	0.0370178	Down	Uncharacterized isomerase BH0283
Glyma.02G150500	0.371441	-1.42879	8.98e-07	Down
Glyma.02G150900	0.161223	-2.63287	2.01e-16	Down	LRR receptor-like serine/threonine-protein kinase ERECTA {ECO:0000303|PubMed:8624444}
Glyma.02G151200	2.45065	1.29317	5.49e-05	Up	Death-associated protein kinase 1
Glyma.02G153200	0.186128	-2.42563	0.0353066	Down	Monothiol glutaredoxin-S6
Glyma.02G154000	4.02544	2.00915	0.000467539	Up	Nuclear transcription factor Y subunit B-5
Glyma.02G155800	2.76096	1.46517	0.011446	Up	Hydroxyisourate hydrolase
Glyma.02G156400	2.64074	1.40094	0.02464	Up	Probable LRR receptor-like serine/threonine-protein kinase RFK1
Glyma.02G157700	0.409991	-1.28634	0.00147734	Down	Condensin complex subunit 1
Glyma.02G158300	0.142989	-2.80603	1.98e-06	Down	Protein DETOXIFICATION 40 {ECO:0000303|PubMed:11739388}
Glyma.02G159200	0.324887	-1.62199	2.89e-07	Down	3-oxoacyl-[acyl-carrier-protein] reductase FabG
Glyma.02G159900	0.301516	-1.72969	0.012091	Down	Pleiotropic drug resistance protein 2
Glyma.02G160400	2.13014	1.09095	0.0226212	Up	Pentatricopeptide repeat-containing protein At2g29760, chloroplastic
Glyma.02G161200	0.498065	-1.00559	0.000452494	Down	Thioredoxin-like 3-2, chloroplastic
Glyma.02G161300	0.321465	-1.63727	0.0222311	Down
Glyma.02G167600	0.421523	-1.24632	0.000401735	Down	Ubiquitin carboxyl-terminal hydrolase 12
Glyma.02G171100	0.424341	-1.23671	2.63e-05	Down	Activator of 90 kDa heat shock protein ATPase homolog 1
Glyma.02G171600	0.258473	-1.95192	0.00211459	Down	Peroxidase 53
Glyma.02G175500	0.112967	-3.14603	0.000216105	Down	Receptor protein kinase-like protein ZAR1 {ECO:0000303|PubMed:27014878}
Glyma.02G177800	13.4591	3.75051	0.0084668	Up	Myb family transcription factor PHL5 {ECO:0000305}
Glyma.02G178100	2.14247	1.09927	0.00746029	Up	Myb family transcription factor PHL5 {ECO:0000305}
Glyma.02G179100	2.85151	1.51172	0.0351707	Up	Vacuolar amino acid transporter 1
Glyma.02G179200	3.94824	1.98121	0.00939698	Up
Glyma.02G181500	0.404129	-1.30711	0.000843234	Down	Probable glucuronoxylan glucuronosyltransferase F8H
Glyma.02G182600	2.36965	1.24467	3.69e-05	Up	Remorin 4.1 {ECO:0000305}
Glyma.02G184000	0.467465	-1.09707	0.00347138	Down	ATP synthase epsilon chain, chloroplastic {ECO:0000255|HAMAP-Rule:MF_00530}
Glyma.02G184300	0.11923	-3.06818	0.000375487	Down	Putative disease resistance protein RGA3
Glyma.02G184400	2.77494	1.47246	0.0131899	Up	Cysteine-rich receptor-like protein kinase 10
Glyma.02G184700	0.21803	-2.1974	6.68e-10	Down
Glyma.02G188400	4.24748	2.08661	0.0112306	Up	Putative disease resistance protein At1g50180
Glyma.02G191900	13.6195	3.7676	0.000656037	Up	Probable F-box protein At5g04010
Glyma.02G195300	0.342091	-1.54755	2.22e-06	Down	Syntaxin-121
Glyma.02G195400	0.319678	-1.64531	0.00299883	Down	Syntaxin-121
Glyma.02G195900	0.0881934	-3.50319	7.29e-10	Down	E3 ubiquitin-protein ligase PUB23
Glyma.02G196000	0.448273	-1.15755	0.00161237	Down	Putative receptor-like protein kinase At5g39000
Glyma.02G196500	2.40685	1.26715	0.000142401	Up	BEL1-like homeodomain protein 1
Glyma.02G197800	0.173848	-2.5241	6.39e-06	Down	NDR1/HIN1-like protein 3 {ECO:0000303|Ref.1}
Glyma.02G200600	0.227994	-2.13293	0.00448526	Down	Protein trichome birefringence-like 8
Glyma.02G201100	3.05402	1.61071	0.0117372	Up	Casparian strip membrane protein 1
Glyma.02G202000	0.258597	-1.95122	0.000355352	Down
Glyma.02G202600	7.5947	2.92499	8.95e-05	Up	Transcription factor bHLH66
Glyma.02G203600	2.10803	1.0759	0.0305951	Up	Probable LRR receptor-like serine/threonine-protein kinase At2g24230
Glyma.02G204800	2.9612	1.56618	0.0104646	Up
Glyma.02G205000	0.401847	-1.31528	8.84e-05	Down
Glyma.02G206100	2.69594	1.43079	0.0187094	Up	Calcineurin subunit B
Glyma.02G206600	0.309444	-1.69225	0.0162666	Down
Glyma.02G208000	0.496673	-1.00963	2.52e-05	Down	UDP-glucuronate 4-epimerase 1
Glyma.02G208200	0.242634	-2.04314	0.00979442	Down	Protein EXORDIUM
Glyma.02G210000	0.307268	-1.70243	0.000430543	Down
Glyma.02G210300	0.174246	-2.5208	0.000189983	Down
Glyma.02G210500	0.232291	-2.106	1.19e-12	Down	Transcription factor bHLH96
Glyma.02G210700	0.411487	-1.28108	0.00196516	Down	RING-H2 finger protein ATL11
Glyma.02G211600	0.261848	-1.9332	3.29e-08	Down	Esterase AGAP003155
Glyma.02G211700	0.478052	-1.06476	3.01e-05	Down	Mitochondrial succinate-fumarate transporter 1
Glyma.02G212700	0.402234	-1.31389	1.92e-05	Down
Glyma.02G213500	2.94707	1.55928	0.0107752	Up	AT-hook motif nuclear-localized protein 17 {ECO:0000312|EMBL:FAA00288.1}
Glyma.02G213700	2.86111	1.51658	0.0063038	Up	Beta carbonic anhydrase 5, chloroplastic
Glyma.02G214300	0.461437	-1.11579	0.000648294	Down	Kinesin-like protein KIN-4C {ECO:0000305}
Glyma.02G215700	0.0696966	-3.84277	1.9e-23	Down	Metalloendoproteinase 1
Glyma.02G216200	9.70126	3.27817	0.0148717	Up
Glyma.02G217500	0.144394	-2.79192	0.000706665	Down
Glyma.02G217900	7.24801	2.85758	5.04e-18	Up	Uncharacterized protein At5g65660
Glyma.02G219100	14.2128	3.82912	0.035283	Up
Glyma.02G220500	0.314184	-1.67032	0.00451624	Down	Membrane protein of ER body 1
Glyma.02G221900	2.24747	1.1683	2.96e-06	Up	L-type lectin-domain containing receptor kinase I.9 {ECO:0000303|PubMed:19773388}
Glyma.02G222800	0.334643	-1.57931	0.000640792	Down
Glyma.02G223600	3.03113	1.59986	1.69e-09	Up	Probable E3 ubiquitin-protein ligase XERICO
Glyma.02G226500	0.221767	-2.17288	3e-09	Down	Vacuolar cation/proton exchanger 3
Glyma.02G226900	2.32829	1.21927	6.51e-07	Up	Protein SMAX1-LIKE 6 {ECO:0000303|PubMed:23893171}
Glyma.02G227900	0.347887	-1.52331	0.0048804	Down	Increased DNA methylation 1 {ECO:0000303|PubMed:22700931}
Glyma.02G228000	0.0373352	-4.74332	1.5e-16	Down	Protein PMR5
Glyma.02G228300	0.468313	-1.09446	0.00830047	Down	Mitogen-activated protein kinase kinase kinase 3 {ECO:0000303|PubMed:27679653}
Glyma.02G230000	3.03872	1.60346	0.00118337	Up
Glyma.02G231400	Inf	Inf	0.0457729	Up
Glyma.02G232600	0.497434	-1.00742	0.00356609	Down	WRKY transcription factor WRKY24 {ECO:0000303|PubMed:15047897}
Glyma.02G233300	0.0244486	-5.3541	7.6e-24	Down
Glyma.02G233800	3.78181	1.91908	0.00311262	Up	Cationic peroxidase 1
Glyma.02G234200	0.493655	-1.01843	0.012656	Down	Peroxidase 4 {ECO:0000250|UniProtKB:Q42578}
Glyma.02G234800	4.77218	2.25465	1.89e-05	Up	CBL-interacting serine/threonine-protein kinase 10
Glyma.02G235200	0.435998	-1.19761	0.00938586	Down	CHALLAH {ECO:0000303|PubMed:22027592}
Glyma.02G235400	0.0760936	-3.71608	1.22e-06	Down
Glyma.02G236600	0.456494	-1.13133	5.17e-06	Down	Protein NETWORKED 4A {ECO:0000303|PubMed:22840520}
Glyma.02G237500	0.367633	-1.44366	0.00019283	Down	B3 domain-containing protein Os05g0481400
Glyma.02G238500	0.189338	-2.40096	2.92e-06	Down	Calcium uniporter protein 5, mitochondrial
Glyma.02G239000	0.417189	-1.26123	0.00845637	Down	Uncharacterized protein At1g65710 {ECO:0000305}
Glyma.02G241000	2.36283	1.24052	0.0401539	Up	Protein REVEILLE 1
Glyma.02G241400	0.368008	-1.44219	1.3e-06	Down	Glutamate decarboxylase 1
Glyma.02G241600	3.98455	1.99442	0.000201287	Up	Universal stress protein A-like protein
Glyma.02G242700	0.15198	-2.71805	9.4e-11	Down	Receptor protein kinase TMK1 {ECO:0000303|PubMed:1332795}
Glyma.02G242800	0.24308	-2.0405	1.8e-12	Down	Receptor protein kinase TMK1 {ECO:0000303|PubMed:1332795}
Glyma.02G242900	0.457223	-1.12903	0.0486491	Down	U-box domain-containing protein 20
Glyma.02G243300	0.465987	-1.10164	0.0212533	Down
Glyma.02G243600	4.11258	2.04004	0.0155721	Up	Aspartic proteinase PCS1
Glyma.02G244300	2.59147	1.37377	0.00117122	Up	15.7 kDa heat shock protein, peroxisomal
Glyma.02G245600	0.494623	-1.0156	0.0301338	Down	Protein RSI-1
Glyma.02G245700	0.366845	-1.44676	1.28e-05	Down	Probable calcium-binding protein CML27
Glyma.02G246100	2.27996	1.18901	0.0288787	Up	Double-stranded RNA-binding protein 3
Glyma.02G246900	0.482984	-1.04995	0.00554613	Down
Glyma.02G247000	0.421016	-1.24805	0.00933347	Down	Uncharacterized protein At1g66480
Glyma.02G247600	0.170399	-2.55301	9.54e-20	Down	Probable serine/threonine-protein kinase PBL9 {ECO:0000305}
Glyma.02G248500	4.70081	2.23291	0.00175135	Up	Expansin-A4
Glyma.02G250200	2.05354	1.03811	0.000334898	Up	Protein phosphatase 2C 37
Glyma.02G251900	0.266311	-1.90881	0.0100316	Down	Mitochondrial substrate carrier family protein B
Glyma.02G252200	0.281459	-1.829	2.87e-06	Down	Cucumisin
Glyma.02G252700	0.481902	-1.05319	6.01e-05	Down
Glyma.02G254300	2.60255	1.37993	2.11e-07	Up	Coronatine-insensitive protein 1
Glyma.02G254600	0.1812	-2.46434	3.83e-09	Down	BAHD acyltransferase DCR
Glyma.02G255400	0.198418	-2.33338	1.4e-08	Down	Nematode resistance protein-like HSPRO2
Glyma.02G257000	0.362511	-1.4639	0.0134696	Down	Phosphoinositide phospholipase C 6
Glyma.02G257300	0.338217	-1.56398	0.0021511	Down	Putative serine/threonine-protein kinase-like protein CCR3
Glyma.02G257700	0.101895	-3.29485	9.33e-05	Down	Probable 2-oxoglutarate-dependent dioxygenase At5g05600 {ECO:0000305}
Glyma.02G258600	2.45436	1.29535	1.04e-05	Up
Glyma.02G259200	2.14056	1.09799	0.0484268	Up
Glyma.02G260800	0.46629	-1.1007	0.0231959	Down	Polyadenylate-binding protein-interacting protein 2
Glyma.02G265800	2.54343	1.34678	0.00546357	Up
Glyma.02G265900	0.180154	-2.4727	5.2e-05	Down
Glyma.02G266000	0.297541	-1.74884	0.000274031	Down	Protein IQ-DOMAIN 1 {ECO:0000303|PubMed:15960618}
Glyma.02G266600	0.246077	-2.02282	0.000163748	Down	GDSL esterase/lipase At2g42990
Glyma.02G267100	0.236631	-2.07929	0.00100731	Down	Triacylglycerol lipase 2
Glyma.02G268100	0.321398	-1.63757	0.00736261	Down	Inversin-A
Glyma.02G268200	0.347907	-1.52322	0.00249386	Down	1-aminocyclopropane-1-carboxylate oxidase
Glyma.02G268300	0.403542	-1.30921	0.000118859	Down	Ankyrin repeat-containing protein ITN1
Glyma.02G269000	0.253251	-1.98136	3.25e-15	Down	Glucan endo-1,3-beta-glucosidase 3
Glyma.02G269400	0.445466	-1.16661	0.00316252	Down	Endoglucanase 11
Glyma.02G269600	0.358072	-1.48168	3.39e-05	Down	Protein LYK5
Glyma.02G270800	2.23643	1.1612	0.0488952	Up	LysM domain receptor-like kinase 3 {ECO:0000303|PubMed:12947035}
Glyma.02G274100	0.282894	-1.82166	3.87e-07	Down	Alcohol dehydrogenase-like 7
Glyma.02G274400	0.173334	-2.52837	0.000296583	Down	NDR1/HIN1-like protein 13 {ECO:0000303|PubMed:26206852}
Glyma.02G274500	0.108221	-3.20795	4.38e-10	Down	Probable inactive receptor kinase At5g10020
Glyma.02G274700	2.94256	1.55707	0.0158593	Up	AP-1 complex subunit sigma-2
Glyma.02G277600	0.386841	-1.37019	1.24e-05	Down	G2/mitotic-specific cyclin-1
Glyma.02G278400	0.228311	-2.13093	0.00432338	Down	Heat stress transcription factor B-4b
Glyma.02G279700	2.34004	1.22653	2.92e-05	Up
Glyma.02G283700	0.48686	-1.03842	0.0272052	Down	Protein JASON {ECO:0000305}
Glyma.02G284200	0.318049	-1.65268	0.00540049	Down	TMV resistance protein N
Glyma.02G284800	0.170668	-2.55074	0.00130328	Down	Aspartyl protease family protein 2 {ECO:0000305}
Glyma.02G287100	0.395754	-1.33733	0.00125675	Down
Glyma.02G287300	10.4895	3.39087	0.0301641	Up	Taxadiene 5-alpha hydroxylase
Glyma.02G288000	0.48563	-1.04207	7.93e-05	Down
Glyma.02G288600	0.327665	-1.6097	0.0197031	Down	Probable LRR receptor-like serine/threonine-protein kinase At1g07650
Glyma.02G291700	3.18204	1.66995	1.07e-07	Up
Glyma.02G292100	0.161375	-2.63151	4.78e-08	Down
Glyma.02G293000	0.0433934	-4.52638	1.66e-17	Down
Glyma.02G294000	0.496342	-1.01059	4.08e-05	Down	Glucan endo-1,3-beta-glucosidase 13
Glyma.02G295000	0.194967	-2.3587	0.00293663	Down	Phosphatidate cytidylyltransferase 3 {ECO:0000303|PubMed:20442275}
Glyma.02G296000	0.414069	-1.27206	2.87e-06	Down	Probable long-chain-alcohol O-fatty-acyltransferase 5
Glyma.02G296400	0.422775	-1.24204	2.98e-07	Down	Glycerophosphodiester phosphodiesterase GDPDL1 {ECO:0000305}
Glyma.02G296600	0.246419	-2.02081	0.0118681	Down	Zinc finger CCCH domain-containing protein 29
Glyma.02G296800	0.323564	-1.62787	1.19e-05	Down	Kinesin-like protein KIN-12F {ECO:0000305}
Glyma.02G297700	0.245931	-2.02368	0.00124129	Down	Scarecrow-like transcription factor PAT1
Glyma.02G299800	0.36292	-1.46228	0.000256058	Down
Glyma.02G300100	0.309008	-1.69428	0.00768415	Down
Glyma.02G300400	12.51	3.64501	0.0124792	Up
Glyma.02G302400	3.07638	1.62123	0.027397	Up	E3 ubiquitin-protein ligase At4g11680
Glyma.02G302800	0.435609	-1.19889	0.000608231	Down	Kinesin-like protein KIN-14F {ECO:0000305}
Glyma.02G303100	2.27785	1.18767	0.0333026	Up	NDR1/HIN1-like protein 3 {ECO:0000303|Ref.1}
Glyma.02G303300	2.04758	1.03392	0.0274738	Up	Probable galactinol--sucrose galactosyltransferase 1
Glyma.02G303800	2.25767	1.17484	0.000241551	Up	Nuclear transcription factor Y subunit A-9
Glyma.02G303900	2.68415	1.42446	0.00115271	Up	Cyclin-dependent protein kinase inhibitor SMR9 {ECO:0000303|PubMed:24399300, ECO:0000303|PubMed:26546445}
Glyma.02G307400	3.97406	1.99061	0.0162598	Up
Glyma.02G307500	0.300024	-1.73685	8.06e-05	Down
Glyma.02G307700	0.324918	-1.62185	5.29e-11	Down	Fasciclin-like arabinogalactan protein 7
Glyma.02G307800	0.0855697	-3.54676	3.08e-05	Down
Glyma.02G308300	0.36176	-1.46689	0.000188618	Down
Glyma.02G308700	0.175679	-2.50899	3.71e-23	Down	Fasciclin-like arabinogalactan protein 2
Glyma.02G309000	0.114636	-3.12487	0.0027973	Down
Glyma.02G309100	0.457147	-1.12927	0.00682156	Down	E3 ubiquitin-protein ligase ORTHRUS 2
Glyma.02G309200	0.344345	-1.53807	8.1e-05	Down
Glyma.02G309300	2.07187	1.05094	0.000122695	Up	Phenylalanine ammonia-lyase class 3
Glyma.02G310200	0.216645	-2.2066	0.0172177	Down	UDP-glycosyltransferase 82A1
Glyma.02G311800	0.476657	-1.06898	1.2e-05	Down	Calcium-dependent protein kinase 4
Glyma.02G311900	0.378844	-1.40032	7.83e-08	Down
Glyma.03G001300	2.04334	1.03093	0.0335948	Up	Pentatricopeptide repeat-containing protein At1g09220, mitochondrial
Glyma.03G001500	0.193712	-2.36802	1.02e-13	Down	Acid phosphatase 1
Glyma.03G002000	3.60111	1.84844	0.014198	Up	Alpha-galactosidase 1 {ECO:0000303|PubMed:15034167}
Glyma.03G003000	0.38584	-1.37392	0.0280366	Down	Putative receptor protein kinase ZmPK1
Glyma.03G003400	2.17248	1.11934	0.000674157	Up	ABSCISIC ACID-INSENSITIVE 5-like protein 2
Glyma.03G005100	3.66351	1.87323	1.87e-06	Up
Glyma.03G005700	0.107148	-3.22232	2.57e-29	Down	Probable 2-isopropylmalate synthase
Glyma.03G006800	0.348124	-1.52233	0.0122601	Down	Probable arabinosyltransferase ARAD1
Glyma.03G007400	3.43818	1.78164	0.00381352	Up
Glyma.03G009800	0.431677	-1.21198	0.0151735	Down	Acyl-coenzyme A thioesterase 8
Glyma.03G011200	0.433154	-1.20705	0.000145045	Down	AT-hook motif nuclear-localized protein 9 {ECO:0000312|EMBL:FAA00280.1}
Glyma.03G012600	0.476597	-1.06916	1.95e-05	Down	FT-interacting protein 1 {ECO:0000303|PubMed:22529749}
Glyma.03G014300	0.199169	-2.32794	3.75e-10	Down	(+)-neomenthol dehydrogenase
Glyma.03G015000	2.75482	1.46196	0.000462979	Up	NAD(P)H-quinone oxidoreductase subunit S, chloroplastic {ECO:0000305}
Glyma.03G015800	0.137421	-2.86332	0.000106118	Down	BON1-associated protein 2
Glyma.03G016100	0.0454478	-4.45965	7.53e-06	Down	BON1-associated protein 2
Glyma.03G016300	0.399867	-1.32241	0.00321636	Down	BON1-associated protein 2
Glyma.03G016400	0.139431	-2.84237	0.000257887	Down	BON1-associated protein 2
Glyma.03G017500	7.22225	2.85245	0.00178304	Up	E3 ubiquitin-protein ligase ATL59
Glyma.03G018600	2.37609	1.24859	0.0232722	Up	Ubiquitin-related modifier 1 homolog 2 {ECO:0000255|HAMAP-Rule:MF_03048}
Glyma.03G020400	2.77504	1.47251	0.00149294	Up	Cytochrome P450 704C1
Glyma.03G022200	0.27472	-1.86397	2.83e-09	Down	Protein LITTLE ZIPPER 2 {ECO:0000303|PubMed:18055602}
Glyma.03G022700	2.40253	1.26456	0.00764523	Up	AT-hook motif nuclear-localized protein 22 {ECO:0000312|EMBL:FAA00293.1}
Glyma.03G024200	4.63678	2.21312	0.0281666	Up	RuBisCO-associated protein
Glyma.03G025600	2.9612	1.56618	0.0125748	Up
Glyma.03G026000	3.02507	1.59697	0.0162685	Up
Glyma.03G027100	0.275951	-1.85752	4.54e-09	Down
Glyma.03G028000	0.313322	-1.67428	1.41e-06	Down	Arginase
Glyma.03G029400	0.461014	-1.11712	0.0102571	Down	Pectinesterase 2
Glyma.03G029600	0.352067	-1.50608	2.35e-05	Down	Auxin-responsive protein SAUR36 {ECO:0000305}
Glyma.03G030400	2.11769	1.08249	0.0305861	Up	Cytochrome P450 83B1
Glyma.03G030900	2.82756	1.49956	3.14e-05	Up	Cytochrome P450 83B1
Glyma.03G031400	2.85186	1.51191	0.00891427	Up	Cytochrome P450 83B1
Glyma.03G032700	0.425765	-1.23187	0.00179043	Down	Anthocyanidin 3-O-glucosyltransferase 5
Glyma.03G034000	2.32344	1.21626	1.77e-06	Up	Transcription factor UNE10
Glyma.03G034200	2.19465	1.13399	0.0241882	Up	Probable LRR receptor-like serine/threonine-protein kinase IRK {ECO:0000305}
Glyma.03G035300	0.46669	-1.09946	0.00635984	Down	Probable serine/threonine-protein kinase PIX7 {ECO:0000305}
Glyma.03G036000	2.29677	1.19961	9.48e-05	Up	Serine/threonine-protein kinase HT1
Glyma.03G036600	5.15868	2.367	3.51e-07	Up	Transcription repressor OFP4
Glyma.03G036700	0.346026	-1.53105	5.86e-08	Down	U-box domain-containing protein 16
Glyma.03G037600	0.395052	-1.33988	0.0168054	Down
Glyma.03G039300	0.451126	-1.1484	0.000254915	Down	Putative disease resistance RPP13-like protein 1
Glyma.03G039500	0.483738	-1.0477	0.0123935	Down	Putative disease resistance RPP13-like protein 1
Glyma.03G040500	0.26706	-1.90477	1.46e-06	Down	Transcription factor SCREAM2
Glyma.03G041000	0.301969	-1.72753	0.000305566	Down	Protein LURP-one-related 15
Glyma.03G041100	2.96445	1.56776	0.00111855	Up
Glyma.03G041300	0.0420681	-4.57113	0.000218329	Down	Wound-induced protein 1
Glyma.03G042700	0.296218	-1.75527	0.00135349	Down	Probable WRKY transcription factor 33
Glyma.03G043400	2.19262	1.13266	0.0068661	Up
Glyma.03G045400	0.229699	-2.12218	1.22e-08	Down
Glyma.03G047100	0.421024	-1.24803	0.00306319	Down	Probably inactive leucine-rich repeat receptor-like protein kinase IMK2
Glyma.03G050100	0.350483	-1.51258	3.61e-10	Down	Ferritin-2, chloroplastic
Glyma.03G052400	0.487009	-1.03798	0.0183931	Down	Receptor-like protein 12
Glyma.03G055100	0.268149	-1.89889	0.0430749	Down	Pyruvate decarboxylase 4
Glyma.03G056000	17.4362	4.12401	0.0162723	Up	Protein SLE2 {ECO:0000303|Ref.3}
Glyma.03G056700	0.29729	-1.75006	9.53e-11	Down	Omega-3 fatty acid desaturase, chloroplastic
Glyma.03G056800	0.152167	-2.71627	0.000331714	Down
Glyma.03G057100	0.1897	-2.39821	0.0227618	Down	Probable 2-oxoglutarate-dependent dioxygenase At5g05600 {ECO:0000305}
Glyma.03G060900	6.68785	2.74154	0.000725646	Up	Protein PHYTOCHROME KINASE SUBSTRATE 1
Glyma.03G063400	0.161591	-2.62958	1.06e-08	Down	UPF0481 protein At3g47200
Glyma.03G066300	0.489565	-1.03043	0.00568725	Down	Protein ABIL2
Glyma.03G066700	2.37261	1.24648	0.000128244	Up	Aldo-keto reductase family 4 member C9
Glyma.03G067700	0.270435	-1.88665	0.0271204	Down	Zinc finger protein 10 {ECO:0000305}
Glyma.03G068200	0.203159	-2.29932	0.000166324	Down	Trypsin inhibitor chain B
Glyma.03G069300	0.16332	-2.61423	4.06e-17	Down	L-type lectin-domain containing receptor kinase S.4 {ECO:0000303|PubMed:19773388}
Glyma.03G070600	0.468347	-1.09435	0.00549514	Down	Isochorismate synthase 2, chloroplastic
Glyma.03G071700	0.0649548	-3.94442	3.5e-25	Down	Aldehyde oxidase GLOX {ECO:0000305}
Glyma.03G073400	3.05367	1.61055	0.00737828	Up
Glyma.03G074600	2.80075	1.48581	0.0271237	Up	Heme-binding-like protein At3g10130, chloroplastic
Glyma.03G074900	0.357405	-1.48437	3e-07	Down	Uncharacterized protein At1g04910
Glyma.03G075300	0.237284	-2.07532	7.01e-15	Down	TMV resistance protein N
Glyma.03G078400	4.46218	2.15775	0.0428989	Up
Glyma.03G081700	2.05536	1.03939	0.0260203	Up	Transcription factor HY5-like
Glyma.03G084000	0.428512	-1.22259	0.00734394	Down	RPM1-interacting protein 4
Glyma.03G085000	0.253387	-1.98058	0.03802	Down	Cytochrome P450 82C4
Glyma.03G086800	0.416281	-1.26437	1.15e-05	Down	Transcription factor bHLH62
Glyma.03G087500	0.474242	-1.0763	0.00151449	Down	TMV resistance protein N
Glyma.03G087600	0.4774	-1.06673	0.000390646	Down	TMV resistance protein N
Glyma.03G088800	0.399609	-1.32334	0.00402055	Down	Serine/threonine-protein kinase OXI1
Glyma.03G088900	0.350895	-1.51089	2.68e-07	Down	Auxin-induced in root cultures protein 12
Glyma.03G089400	0.318388	-1.65114	0.0372409	Down	dCTP pyrophosphatase 1
Glyma.03G091100	0.459468	-1.12197	5.13e-05	Down
Glyma.03G101800	0.172099	-2.53869	0.0335067	Down	Protein ECERIFERUM 1
Glyma.03G104000	0.277851	-1.84762	0.000798293	Down
Glyma.03G104500	2.70151	1.43377	0.00516537	Up	Hydroquinone glucosyltransferase
Glyma.03G104700	0.389796	-1.35921	0.000144412	Down	Hydroquinone glucosyltransferase
Glyma.03G104800	0.190719	-2.39048	0.0416292	Down	Hydroquinone glucosyltransferase
Glyma.03G105000	0.497372	-1.0076	0.0357644	Down	Transcription factor bHLH25
Glyma.03G105200	0.423799	-1.23855	0.000851022	Down	Protein ENHANCED DOWNY MILDEW 2 {ECO:0000303|PubMed:23940361}
Glyma.03G106000	0	#NAME?	0.0492148	Down	Mitogen-activated protein kinase kinase kinase NPK1
Glyma.03G111700	0.0716017	-3.80386	0.00893814	Down	Ethylene-responsive transcription factor 13
Glyma.03G112100	0.0792139	-3.6581	0.00190511	Down	Ethylene-responsive transcription factor 2
Glyma.03G112700	0.347937	-1.5231	0.0126593	Down	Ethylene-responsive transcription factor 13
Glyma.03G112800	0.123352	-3.01914	0.00124621	Down	Ethylene-responsive transcription factor 13
Glyma.03G114700	0.0531857	-4.23282	0.0445672	Down	UPF0481 protein At3g47200
Glyma.03G114900	0.386117	-1.37289	0.0461944	Down	UPF0481 protein At3g47200
Glyma.03G116200	2.95285	1.56211	0.0146314	Up	Hydroquinone glucosyltransferase
Glyma.03G116300	2.63227	1.39631	0.0247096	Up	Ubiquitin carboxyl-terminal hydrolase 13
Glyma.03G117500	0.390102	-1.35808	0.00579325	Down	Squamosa promoter-binding-like protein 8
Glyma.03G118900	0.433419	-1.20617	0.0417724	Down
Glyma.03G123600	0.381715	-1.38943	3.66e-05	Down	G2/mitotic-specific cyclin S13-6
Glyma.03G124300	0.453353	-1.14129	1.85e-05	Down	Stomatal closure-related actin-binding protein 2 {ECO:0000303|PubMed:21719691}
Glyma.03G125000	0.282908	-1.82159	0.00502561	Down	Transcription factor RADIALIS
Glyma.03G127800	0.387339	-1.36833	7.81e-07	Down	Sigma factor binding protein 2, chloroplastic
Glyma.03G128700	2.71594	1.44145	0.0104545	Up
Glyma.03G130100	2.35413	1.23519	0.0164197	Up	Protein STRICTOSIDINE SYNTHASE-LIKE 10 {ECO:0000303|PubMed:10777701}
Glyma.03G130400	9.6768	3.27453	0.00246265	Up	Transcription factor ORG2
Glyma.03G130800	0.470711	-1.08709	0.00151555	Down	Probable calcium-binding protein CML36
Glyma.03G131000	0.218162	-2.19653	8.91e-18	Down
Glyma.03G131600	2.67656	1.42038	4.38e-06	Up
Glyma.03G131700	0.195236	-2.35671	0.00699567	Down	Gibberellin-regulated protein 6
Glyma.03G132700	0.0567834	-4.13839	4.93e-22	Down	Glucan endo-1,3-beta-glucosidase
Glyma.03G133400	2.05395	1.0384	0.0479028	Up
Glyma.03G134800	0.372945	-1.42297	0.0131557	Down
Glyma.03G136300	0.130464	-2.93828	4.8e-22	Down
Glyma.03G137900	4.28428	2.09905	0.00628373	Up	Probable galactinol--sucrose galactosyltransferase 2
Glyma.03G138000	0.272982	-1.87312	2.49e-05	Down	Calcium-dependent protein kinase 32 {ECO:0000303|Ref.5}
Glyma.03G138200	0.367484	-1.44425	6.39e-09	Down	Guanylate kinase 2
Glyma.03G138700	2.15006	1.10438	0.0391467	Up
Glyma.03G139500	0.446545	-1.16312	0.00244766	Down
Glyma.03G140400	3.30483	1.72458	0.00500402	Up	Glycine-rich RNA-binding protein 3, mitochondrial
Glyma.03G141600	0.412541	-1.27739	0.0076878	Down	Receptor protein kinase-like protein ZAR1 {ECO:0000303|PubMed:27014878}
Glyma.03G142100	0.033968	-4.87968	8.11e-07	Down	Cytochrome P450 93A3
Glyma.03G143500	4.61191	2.20536	0.0428037	Up	Myb family transcription factor PHL5 {ECO:0000305}
Glyma.03G144800	0.414373	-1.271	1.66e-07	Down	Actin-3
Glyma.03G145800	2.04433	1.03163	0.0251003	Up	Homeobox-leucine zipper protein HAT14
Glyma.03G145900	0.300131	-1.73633	1.95e-11	Down	Protein trichome birefringence
Glyma.03G149200	0.39978	-1.32272	3.74e-06	Down	Sugar transporter ERD6-like 7
Glyma.03G149400	0.460778	-1.11786	0.00109167	Down	Probable indole-3-acetic acid-amido synthetase GH3.6
Glyma.03G149500	0.21316	-2.22999	0.000224179	Down
Glyma.03G149700	0.145363	-2.78227	3.66e-05	Down	Exosome complex component RRP4 homolog {ECO:0000305}
Glyma.03G149800	0.311018	-1.68493	1.87e-08	Down	BSD domain-containing protein 1
Glyma.03G150400	0.0212067	-5.55934	3.84e-05	Down
Glyma.03G152700	2.54677	1.34867	0.0213938	Up	Aluminum-activated malate transporter 14
Glyma.03G153200	3.04265	1.60533	0.000735266	Up
Glyma.03G153600	0.443744	-1.1722	0.00107854	Down
Glyma.03G154000	0.402548	-1.31277	0.0223623	Down	ARM REPEAT PROTEIN INTERACTING WITH ABF2
Glyma.03G154200	0.301469	-1.72992	1.54e-06	Down	Probable inactive patatin-like protein 9
Glyma.03G155700	2.07648	1.05414	3.6e-05	Up
Glyma.03G155800	2.72416	1.44581	1.84e-07	Up	Protein MARD1 {ECO:0000303|PubMed:15159630}
Glyma.03G157000	0.254049	-1.97682	5.04e-07	Down	VAN3-binding protein {ECO:0000303|PubMed:19363154}
Glyma.03G157600	0.361495	-1.46795	0.0142158	Down
Glyma.03G159500	0.349839	-1.51524	9.41e-05	Down	E3 ubiquitin protein ligase DRIP1
Glyma.03G159600	0.196839	-2.34491	2.85e-13	Down	PRA1 family protein F2 {ECO:0000303|PubMed:18583532}
Glyma.03G162700	0.280407	-1.8344	0.0421036	Down	Ethylene-responsive transcription factor 15
Glyma.03G163100	0.0788379	-3.66497	0.00361599	Down	Transcription factor MYB14 {ECO:0000303|PubMed:9839469}
Glyma.03G163600	2.34934	1.23225	2.49e-06	Up	Class E vacuolar protein-sorting machinery protein HSE1
Glyma.03G163800	2.38122	1.2517	0.011904	Up	Rho-N domain-containing protein 1, chloroplastic
Glyma.03G166000	0.205062	-2.28587	8.25e-14	Down
Glyma.03G166300	0.314515	-1.6688	0.0133793	Down	MDIS1-interacting receptor like kinase 2 {ECO:0000303|PubMed:26863186}
Glyma.03G166500	0.493853	-1.01785	0.000120495	Down	Acid phosphatase 1
Glyma.03G166600	2.164	1.1137	0.0004855	Up
Glyma.03G166900	0.297476	-1.74916	1.74e-05	Down	Cysteine-rich repeat secretory protein 56
Glyma.03G167200	0.442046	-1.17773	2.57e-06	Down
Glyma.03G168000	2.18371	1.12678	0.000613214	Up	Pleiotropic drug resistance protein 1
Glyma.03G168100	0.053633	-4.22074	0.00419869	Down	Pleiotropic drug resistance protein 1
Glyma.03G169200	0.308415	-1.69705	4.93e-10	Down	Receptor-like serine/threonine-protein kinase ALE2
Glyma.03G169500	0.481679	-1.05386	7.24e-05	Down	Myosin-6
Glyma.03G171500	2.14293	1.09958	0.00941841	Up	Cation/H(+) antiporter 20
Glyma.03G171700	4.55381	2.18707	0.000506964	Up	Cation/H(+) antiporter 20
Glyma.03G172000	3.48759	1.80223	0.00382115	Up
Glyma.03G173000	4.93256	2.30234	6.44e-08	Up	Type I inositol polyphosphate 5-phosphatase 8 {ECO:0000305}
Glyma.03G173300	0.226315	-2.14359	5.06e-05	Down	Zinc finger protein ZAT11
Glyma.03G174300	3.42001	1.774	0.0146717	Up	Exocyst complex component EXO70A1
Glyma.03G174700	0.407371	-1.29558	0.0129686	Down	Probable membrane-associated kinase regulator 4
Glyma.03G175100	2.53972	1.34467	8.32e-05	Up
Glyma.03G176100	2.02299	1.01649	0.00113564	Up	Probable protein phosphatase 2C 38 {ECO:0000305}
Glyma.03G178100	0.384276	-1.37978	6.35e-06	Down	Interactor of constitutive active ROPs 2, chloroplastic
Glyma.03G178700	0.339727	-1.55755	0.00243126	Down
Glyma.03G179200	0.306771	-1.70476	0.00314625	Down	MLO-like protein 3
Glyma.03G181000	4.07465	2.02668	0.0166044	Up
Glyma.03G183100	0.0348983	-4.8407	0.0251693	Down	Auxin-responsive protein SAUR32 {ECO:0000305}
Glyma.03G184500	0.407883	-1.29377	0.000333371	Down	Probable xyloglucan endotransglucosylase/hydrolase protein 32
Glyma.03G187000	3.41814	1.77321	0.0260362	Up	UDP-glycosyltransferase 73C1
Glyma.03G187900	0.269008	-1.89428	0.000306818	Down	Protein DMR6-LIKE OXYGENASE 2 {ECO:0000303|PubMed:25376907}
Glyma.03G190400	0.057427	-4.12213	6.24e-07	Down	Peroxiredoxin-2E-1, chloroplastic
Glyma.03G191400	2.01505	1.01082	0.0154673	Up
Glyma.03G191700	0.27934	-1.8399	1.87e-09	Down	Trihelix transcription factor PTL
Glyma.03G191800	0.174282	-2.5205	0.020133	Down	Ethylene-responsive transcription factor ERF024
Glyma.03G194000	0.383351	-1.38326	1.24e-08	Down	Zinc finger A20 and AN1 domain-containing stress-associated protein 4
Glyma.03G194100	0.481263	-1.0551	0.00889365	Down	Purple acid phosphatase 22
Glyma.03G194700	3.17728	1.66779	3.12e-05	Up	Protein TERMINAL FLOWER 1
Glyma.03G194900	4.29436	2.10244	0.00544597	Up	Protein ABSCISIC ACID-INSENSITIVE 5
Glyma.03G195300	2.04699	1.0335	0.000457333	Up	Protein BIC1 {ECO:0000303|PubMed:27846570}
Glyma.03G196100	2.15512	1.10777	0.0393309	Up	Heme-binding-like protein At3g10130, chloroplastic
Glyma.03G197200	4.57967	2.19524	0.0346302	Up	Auxin-responsive protein SAUR50 {ECO:0000303|PubMed:12036261}
Glyma.03G197300	0.403841	-1.30814	0.000875059	Down	Kinesin-like protein KIN-5C {ECO:0000305}
Glyma.03G197500	0.477802	-1.06551	0.00210467	Down	60S ribosomal protein L32-1
Glyma.03G197900	0.273296	-1.87147	0.0113854	Down	NAC domain-containing protein 90
Glyma.03G199000	3.11054	1.63717	0.000254738	Up	B3 domain-containing protein At2g36080
Glyma.03G200500	0.497029	-1.0086	0.00104266	Down
Glyma.03G200900	0.438833	-1.18826	0.00855942	Down	Aspartic proteinase nepenthesin-2
Glyma.03G201000	0.257416	-1.95782	1.3e-06	Down	NDR1/HIN1-like protein 10 {ECO:0000303|PubMed:14666423}
Glyma.03G201200	0.14247	-2.81127	0.044174	Down	NDR1/HIN1-like protein 10 {ECO:0000303|PubMed:14666423}
Glyma.03G201300	0.161412	-2.63118	1.08e-05	Down	NDR1/HIN1-like protein 10 {ECO:0000303|PubMed:14666423}
Glyma.03G201500	0.178528	-2.48577	2.75e-05	Down	NDR1/HIN1-like protein 10 {ECO:0000303|PubMed:14666423}
Glyma.03G202200	19.1031	4.25573	0.022023	Up	Aluminum-activated malate transporter 8
Glyma.03G202300	2.61458	1.38658	2.01e-08	Up	BEL1-like homeodomain protein 1
Glyma.03G202400	0.171619	-2.54272	0.00217453	Down	BTB/POZ domain-containing protein At3g05675
Glyma.03G202600	0.0378721	-4.72272	1.23e-09	Down	E3 ubiquitin-protein ligase PUB22
Glyma.03G202800	0.124408	-3.00684	0.000178377	Down	Syntaxin-121
Glyma.03G203000	4.80987	2.266	4.31e-19	Up	Nuclear transcription factor Y subunit A-10
Glyma.03G203500	0.477579	-1.06619	0.0411441	Down	Uncharacterized protein At5g39865
Glyma.03G203600	0.376693	-1.40854	3.24e-06	Down
Glyma.03G204100	0.0343648	-4.86292	5.01e-05	Down	Calcium-dependent protein kinase 10 {ECO:0000305}
Glyma.03G205000	0.417746	-1.2593	4.85e-05	Down	Protein downstream neighbor of Son
Glyma.03G205400	3.57794	1.83913	0.0349475	Up	Probable carboxylesterase 15
Glyma.03G206100	0.359097	-1.47756	0.0105369	Down	Ubiquitin carboxyl-terminal hydrolase 12
Glyma.03G209800	2.29048	1.19565	6.54e-06	Up	Zinc finger protein CONSTANS-LIKE 13
Glyma.03G210000	2.01629	1.0117	0.00404358	Up	Membrane-anchored ubiquitin-fold protein 3
Glyma.03G210500	4.78122	2.25738	0.00183178	Up	Monothiol glutaredoxin-S6
Glyma.03G211900	0.372947	-1.42296	0.000587695	Down	Wee1-like protein kinase
Glyma.03G213000	2.64992	1.40595	6.47e-08	Up	Rapid alkalinization factor
Glyma.03G213300	24.9597	4.64153	0.0350768	Up	Translocator protein homolog
Glyma.03G213500	0.464099	-1.1075	0.0057987	Down	Thiamine pyrophosphokinase 2
Glyma.03G214100	3.05995	1.61351	7.55e-06	Up	E3 ubiquitin-protein ligase BAH1
Glyma.03G215400	2.14545	1.10128	0.000382462	Up	Epoxide hydrolase A {ECO:0000303|PubMed:16511284}
Glyma.03G215800	0.27187	-1.87901	4.03e-08	Down	Pectinesterase 41
Glyma.03G216100	0.263925	-1.9218	3.86e-05	Down	Endoglucanase 17
Glyma.03G216300	2.41388	1.27135	0.0235246	Up	Sucrose synthase 2
Glyma.03G216800	0.431821	-1.21149	0.0161907	Down	Probable polygalacturonase
Glyma.03G217300	0.214848	-2.21861	1.08e-09	Down	Protein DEHYDRATION-INDUCED 19 homolog 3
Glyma.03G217500	0.402361	-1.31344	0.000484654	Down	Cellulose synthase-like protein D5
Glyma.03G217600	0.296876	-1.75207	3.41e-07	Down	Probable galacturonosyltransferase-like 7
Glyma.03G218600	0.166811	-2.58371	2.74e-09	Down
Glyma.03G218700	0.472482	-1.08167	0.00128063	Down	Probable beta-D-xylosidase 2
Glyma.03G219200	0.468927	-1.09257	0.000793143	Down	DNA replication licensing factor MCM7
Glyma.03G219700	0.257262	-1.95869	1.92e-09	Down	Protein trichome birefringence-like 6
Glyma.03G220000	2.43267	1.28254	0.00387258	Up
Glyma.03G220100	2.25331	1.17204	4.53e-05	Up	Probable WRKY transcription factor 35
Glyma.03G221300	0.197946	-2.33682	0.0169664	Down	Probable glycerol-3-phosphate acyltransferase 2
Glyma.03G221400	0.267795	-1.9008	0.0328436	Down	Long chain acyl-CoA synthetase 1
Glyma.03G221600	6.61439	2.72561	0.0133698	Up	Gibberellin 2-beta-dioxygenase 2
Glyma.03G222600	0.236678	-2.079	2.09e-07	Down	Short-chain dehydrogenase reductase 3b
Glyma.03G226100	0.317388	-1.65568	0.00279794	Down	Glucose-1-phosphate adenylyltransferase large subunit 2, chloroplastic
Glyma.03G226200	0.356969	-1.48613	0.00757052	Down	Paladin
Glyma.03G227600	0.374275	-1.41783	0.000576	Down	Pectin acetylesterase 10 {ECO:0000303|PubMed:25115560}
Glyma.03G229800	3.22682	1.69011	5.67e-07	Up	Galactinol synthase 2
Glyma.03G229900	5.83696	2.54522	0.0337608	Up
Glyma.03G231500	2.35809	1.23762	0.000947117	Up	Peptide chain release factor PrfB2, chloroplastic {ECO:0000303|PubMed:21771930}
Glyma.03G232100	2.76422	1.46687	1.05e-06	Up
Glyma.03G232900	4.36517	2.12604	3.74e-06	Up	GATA transcription factor 16
Glyma.03G233600	0.346825	-1.52772	0.0054728	Down	CST complex subunit TEN1 {ECO:0000303|PubMed:23572541}
Glyma.03G233900	2.57457	1.36433	0.0378079	Up	F-box protein PP2-B15
Glyma.03G234800	2.10388	1.07305	2.12e-05	Up	Dormancy-associated protein homolog 3 {ECO:0000305}
Glyma.03G236100	0.423035	-1.24115	0.0428157	Down	Cell cycle checkpoint control protein RAD9A
Glyma.03G236300	0.0761412	-3.71518	1.07e-42	Down	Respiratory burst oxidase homolog protein B
Glyma.03G236600	0.494648	-1.01552	8.35e-05	Down	Zinc finger protein MAGPIE {ECO:0000303|PubMed:17785527}
Glyma.03G239000	0.393888	-1.34414	2.43e-06	Down	Mevalonate kinase
Glyma.03G239800	0.31919	-1.64751	1.8e-09	Down	Heavy metal-associated isoprenylated plant protein 32 {ECO:0000303|PubMed:21072340, ECO:0000303|PubMed:23368984}
Glyma.03G239900	0.491371	-1.02512	0.00546178	Down	E3 ubiquitin-protein ligase ATL6
Glyma.03G240000	0.45514	-1.13562	0.0411205	Down	Transcription factor bHLH96
Glyma.03G244000	2.30454	1.20448	0.00489368	Up
Glyma.03G244300	2.30446	1.20443	0.000109297	Up	Benzyl alcohol O-benzoyltransferase
Glyma.03G245600	0.258869	-1.94971	2.86e-05	Down
Glyma.03G246400	22.1349	4.46825	0.0106664	Up	Putative B3 domain-containing protein At5g66980
Glyma.03G247900	2.25941	1.17595	0.0162381	Up
Glyma.03G248100	0.296934	-1.75178	0.0295735	Down	Uncharacterized protein At2g34160
Glyma.03G249000	0.243561	-2.03764	0.00132524	Down	GRF1-interacting factor 1
Glyma.03G249800	0.398307	-1.32805	0.00143404	Down	Histone-lysine N-methyltransferase SUVR4
Glyma.03G250800	0.405457	-1.30238	1.86e-06	Down	Probable low-specificity L-threonine aldolase 1
Glyma.03G251400	3.66386	1.87336	8.35e-07	Up	Phosphoenolpyruvate carboxylase kinase 2
Glyma.03G252500	0.415959	-1.26549	0.0335687	Down	GDSL esterase/lipase LTL1
Glyma.03G252700	0.293881	-1.7667	0.000251029	Down	GDSL esterase/lipase At5g33370
Glyma.03G252800	0.193713	-2.36801	0.0330805	Down	GDSL esterase/lipase At5g33370
Glyma.03G253200	0.186508	-2.42269	6.03e-12	Down	Indole-3-acetic acid-induced protein ARG2
Glyma.03G255000	2.23416	1.15973	0.0340232	Up	Common plant regulatory factor 1
Glyma.03G255100	2.37308	1.24676	0.0179285	Up	Putative glucose-6-phosphate 1-epimerase {ECO:0000250|UniProtKB:Q03161}
Glyma.03G255600	2.06365	1.0452	0.0392787	Up	Mitochondrial carrier protein MTM1
Glyma.03G256200	0.425294	-1.23347	5.34e-05	Down	Jasmonic acid-amido synthetase JAR1 {ECO:0000305}
Glyma.03G256400	0.148047	-2.75587	0.000856643	Down	Protein trichome birefringence-like 26
Glyma.03G256700	0.264899	-1.91649	2.03e-05	Down	Probable WRKY transcription factor 41
Glyma.03G257600	0.395498	-1.33826	3.52e-07	Down	Phosphatidylinositol 4-kinase gamma 4
Glyma.03G257900	0.435345	-1.19977	1.36e-06	Down	Aspartyl protease family protein 2 {ECO:0000305}
Glyma.03G258100	0.364497	-1.45602	6.32e-06	Down	Transcription factor bHLH13
Glyma.03G258400	0.470059	-1.08909	0.0322308	Down	Uncharacterized protein At4g00950
Glyma.03G258700	3.74983	1.90682	0.0464691	Up	Transcription repressor MYB4
Glyma.03G259800	0.431256	-1.21338	5.16e-05	Down	Rho GTPase-activating protein 3
Glyma.03G260100	2.08435	1.0596	0.0150306	Up
Glyma.03G260200	2.25973	1.17615	0.00318496	Up	CBL-interacting serine/threonine-protein kinase 9
Glyma.03G260600	0.381021	-1.39206	4.37e-05	Down	Probable L-gulonolactone oxidase 6 {ECO:0000303|PubMed:20622436}
Glyma.03G261200	2.35655	1.23668	2.41e-05	Up	Pentatricopeptide repeat-containing protein At4g01400, mitochondrial
Glyma.03G261300	4.52965	2.1794	0.00171394	Up	Two-component response regulator-like PRR95
Glyma.03G261400	3.03569	1.60203	0.0350196	Up	NDR1/HIN1-like protein 12 {ECO:0000303|PubMed:14666423}
Glyma.04G001100	0.46156	-1.11541	0.0217639	Down	G2/mitotic-specific cyclin-1
Glyma.04G004500	0.378895	-1.40013	2.32e-05	Down	Protein NUCLEAR FUSION DEFECTIVE 4 {ECO:0000303|PubMed:16698901}
Glyma.04G004600	0.428961	-1.22108	0.0394091	Down	Anti-sigma-I factor RsgI6 {ECO:0000305}
Glyma.04G004800	0.465397	-1.10347	0.0317153	Down	Auxin transporter-like protein 5
Glyma.04G005100	0.4308	-1.21491	0.0149868	Down
Glyma.04G005200	0.275053	-1.86222	0.000860087	Down	Probable magnesium transporter NIPA6
Glyma.04G005500	2.86962	1.52086	0.0034299	Up
Glyma.04G005600	2.26025	1.17648	6.33e-06	Up
Glyma.04G005700	0.317573	-1.65484	0.0196197	Down	Probable alkaline/neutral invertase B {ECO:0000305}
Glyma.04G006200	2.04967	1.03539	0.00904852	Up
Glyma.04G006900	0.206875	-2.27317	0.000363734	Down	Auxin-responsive protein SAUR23 {ECO:0000305}
Glyma.04G012400	2.54129	1.34556	0.0372559	Up
Glyma.04G013000	0.340045	-1.5562	3.67e-10	Down	Glucan endo-1,3-beta-D-glucosidase
Glyma.04G013800	0.37366	-1.4202	6.15e-05	Down	Protein TIFY 10B
Glyma.04G014000	2.6934	1.42943	0.0182129	Up	Polyol transporter 5
Glyma.04G017000	0.393398	-1.34594	1.64e-07	Down	Probable serine/threonine-protein kinase PBL21 {ECO:0000305}
Glyma.04G017800	0.357528	-1.48387	9.18e-05	Down
Glyma.04G020700	0.0439861	-4.50681	6.39e-17	Down	Uncharacterized protein At1g76070
Glyma.04G020800	0.386216	-1.37252	0.00170615	Down	Probable prolyl 4-hydroxylase 3 {ECO:0000305}
Glyma.04G021000	2.97246	1.57166	0.0173943	Up	Probable nucleoredoxin 2
Glyma.04G022100	0.372002	-1.42662	0.000179481	Down	ABSCISIC ACID-INSENSITIVE 5-like protein 2
Glyma.04G022800	6.11106	2.61142	0.00346195	Up	GDSL esterase/lipase At5g42170
Glyma.04G023500	2.32484	1.21713	9.11e-07	Up
Glyma.04G023800	0.393766	-1.34459	3.6e-06	Down
Glyma.04G023900	0.480065	-1.0587	0.000362378	Down	Tubulin beta chain
Glyma.04G025500	2.28664	1.19323	0.0208384	Up	Auxin-responsive protein SAUR50 {ECO:0000303|PubMed:12036261}
Glyma.04G026400	0.0928704	-3.42864	0.000901799	Down	Aldehyde oxidase GLOX1 {ECO:0000305}
Glyma.04G026500	0.496549	-1.00999	5.62e-05	Down	Probable 1-acylglycerol-3-phosphate O-acyltransferase
Glyma.04G027100	0.349898	-1.51499	1.29e-06	Down	Microspherule protein 1
Glyma.04G028600	0.466506	-1.10003	6.29e-05	Down	Beta-galactosidase 3
Glyma.04G030200	2.61496	1.38679	0.0129631	Up	Abscisic acid 8'-hydroxylase 1
Glyma.04G031700	0.0462043	-4.43583	6.19e-06	Down	Protein RADIALIS-like 1
Glyma.04G032000	3.28426	1.71557	0.0359626	Up	Putative S-adenosyl-L-methionine-dependent methyltransferase BCG_0775c
Glyma.04G032800	2.75789	1.46357	0.0174154	Up
Glyma.04G034400	0.123827	-3.0136	7.23e-07	Down	Elongation of fatty acids protein 3-like
Glyma.04G034500	0.306184	-1.70753	4.81e-11	Down	RING finger protein 5
Glyma.04G035900	0.495096	-1.01422	8.12e-05	Down
Glyma.04G036300	0.386041	-1.37318	1.7e-07	Down	Mitogen-activated protein kinase kinase kinase 5 {ECO:0000303|PubMed:27679653}
Glyma.04G036600	5.21702	2.38323	0.012654	Up
Glyma.04G036700	0.059358	-4.07441	1.11e-09	Down	Transcription factor MYB44
Glyma.04G037100	0.439378	-1.18647	2.86e-05	Down	Polyadenylate-binding protein RBP47C'
Glyma.04G037800	0.336739	-1.5703	0.00124467	Down	B3 domain-containing protein At5g42700
Glyma.04G038000	0.4555	-1.13448	0.000199804	Down	Probable protein phosphatase 2C 12
Glyma.04G038100	0.190789	-2.38995	0.000246601	Down	BRI1 kinase inhibitor 1
Glyma.04G038800	0.390701	-1.35586	4.05e-06	Down	Protein CYPRO4
Glyma.04G039300	3.60567	1.85027	0.00122054	Up	ABSCISIC ACID-INSENSITIVE 5-like protein 5
Glyma.04G039900	0.123559	-3.01673	4.47e-08	Down	Uncharacterized acetyltransferase At3g50280
Glyma.04G040000	2.0554	1.03942	6.46e-05	Up	Uncharacterized acetyltransferase At3g50280
Glyma.04G040300	0.328483	-1.60611	7.22e-05	Down	Uncharacterized acetyltransferase At3g50280
Glyma.04G040600	0.290188	-1.78494	0.000349009	Down
Glyma.04G040900	0.383258	-1.38361	1.05e-07	Down	WUSCHEL-related homeobox 4
Glyma.04G041400	0.401765	-1.31557	0.0319477	Down	Probable inactive receptor kinase At5g67200
Glyma.04G042000	0.332801	-1.58727	1.36e-08	Down	Cyclin-D3-1
Glyma.04G042400	0.320564	-1.64131	0.00858372	Down	Putative receptor protein kinase ZmPK1
Glyma.04G043100	0.0834395	-3.58313	0.00234924	Down
Glyma.04G043900	4.0437	2.01568	0.00173558	Up
Glyma.04G044900	0.287566	-1.79803	0.0143468	Down	Zinc finger protein ZAT10
Glyma.04G046600	0.185251	-2.43245	8.96e-09	Down
Glyma.04G047300	0.254848	-1.97229	1.25e-13	Down	Protein PHLOEM PROTEIN 2-LIKE A10
Glyma.04G047900	0.244232	-2.03367	2.85e-05	Down	AP2-like ethylene-responsive transcription factor ANT
Glyma.04G048100	0.16655	-2.58597	1.67e-14	Down	Probable xyloglucan glycosyltransferase 12
Glyma.04G048600	0.309599	-1.69153	1.26e-07	Down	Uncharacterized protein At3g49720
Glyma.04G048900	3.10796	1.63597	0.0442	Up	Transcription factor RAX3
Glyma.04G049200	2.8755	1.52381	0.00134238	Up	Branched-chain-amino-acid aminotransferase 2, chloroplastic
Glyma.04G050300	3.1259	1.64427	4.23e-08	Up	Zinc finger CCCH domain-containing protein 23
Glyma.04G050700	0.204544	-2.28951	0.00168217	Down	Pollen-specific protein SF21
Glyma.04G050900	0.314392	-1.66936	0.0201123	Down	Abscisic acid receptor PYL2
Glyma.04G052200	0.363462	-1.46012	0.000499319	Down	Protein IQ-DOMAIN 1 {ECO:0000303|PubMed:15960618}
Glyma.04G054600	2.03662	1.02618	0.00650216	Up	Solute carrier family 25 member 44
Glyma.04G055200	0.194047	-2.36552	5.66e-05	Down	Mechanosensitive ion channel protein 10
Glyma.04G056100	0.330525	-1.59717	0.00143505	Down	Copper-transporting ATPase PAA2, chloroplastic
Glyma.04G057100	0.345374	-1.53377	2.06e-05	Down
Glyma.04G057700	0	#NAME?	5.41e-05	Down	Ethylene-responsive transcription factor ERF018
Glyma.04G060600	0.455758	-1.13366	0.00725377	Down	Early nodulin-like protein 3
Glyma.04G060800	0.244888	-2.02981	6.35e-05	Down	BTB/POZ domain-containing protein NPY1
Glyma.04G061400	0.283761	-1.81725	0.00303714	Down	Probable WRKY transcription factor 40
Glyma.04G061500	3.72645	1.8978	1.49e-05	Up	CBL-interacting serine/threonine-protein kinase 25
Glyma.04G062600	4.73991	2.24486	0.000369324	Up	Zinc finger protein 3 {ECO:0000305}
Glyma.04G062700	0.434446	-1.20275	0.00309191	Down	DeSI-like protein At4g17486
Glyma.04G062800	0.390101	-1.35808	0.000513816	Down
Glyma.04G062900	0.305719	-1.70972	0.000949728	Down	Protein PPLZ02
Glyma.04G063200	0.422898	-1.24162	1.19e-06	Down
Glyma.04G063500	0.419499	-1.25326	0.000804377	Down	Nucleobase-ascorbate transporter 2
Glyma.04G064500	0.38911	-1.36175	0.00340412	Down
Glyma.04G065600	0.253997	-1.97712	3.65e-11	Down	pEARLI1-like lipid transfer protein 1
Glyma.04G068200	0.335388	-1.5761	3.51e-08	Down	UPF0481 protein At3g47200
Glyma.04G069500	0.00832332	-6.90862	6.66e-29	Down	Boron transporter 4
Glyma.04G069800	10.2797	3.36173	0.0187122	Up	Pleiotropic drug resistance protein 1
Glyma.04G071600	0.286171	-1.80505	0.00652939	Down	Cyclin-A2-2
Glyma.04G075800	0.281393	-1.82934	1.4e-11	Down
Glyma.04G076900	2.6301	1.39512	0.0178273	Up	Probable nucleoredoxin 3
Glyma.04G077300	0.389112	-1.36174	2.18e-07	Down	Gamma-glutamylcyclotransferase 2-2 {ECO:0000305}
Glyma.04G078400	0.164375	-2.60494	2.46e-06	Down	Calcium-binding protein CML42
Glyma.04G078600	2.54616	1.34832	0.00164566	Up	Protein CUP-SHAPED COTYLEDON 2
Glyma.04G079100	0.109769	-3.18746	0.0207289	Down
Glyma.04G079300	2.65216	1.40717	0.0111218	Up
Glyma.04G079600	3.11722	1.64026	3.62e-05	Up	BURP domain protein RD22 {ECO:0000303|PubMed:9790599}
Glyma.04G079700	2.45583	1.29621	0.000143997	Up	Indole-3-pyruvate monooxygenase YUCCA6
Glyma.04G080600	0.459275	-1.12257	0.000146934	Down	Transcription factor MYB3R-4 {ECO:0000303|PubMed:11597504}
Glyma.04G081400	0.479071	-1.06169	0.00196441	Down	Putative hydrolase YtaP
Glyma.04G082800	0.413193	-1.27511	0.0390454	Down
Glyma.04G082900	0.199606	-2.32478	4.99e-05	Down	Casein kinase 1-like protein 3 {ECO:0000305}
Glyma.04G084000	0.408791	-1.29057	8.68e-05	Down	Dehydration-responsive element-binding protein 3
Glyma.04G084300	0.431667	-1.21201	1.92e-06	Down
Glyma.04G084700	2.77361	1.47177	0.00290447	Up
Glyma.04G085100	0.125805	-2.99073	0.037231	Down
Glyma.04G085800	5.26226	2.39568	0.000769409	Up
Glyma.04G086300	0.249247	-2.00435	2.71e-05	Down	NADP-dependent malic enzyme
Glyma.04G086700	2.48359	1.31243	0.0305944	Up	Receptor-like protein kinase HSL1
Glyma.04G087800	0.329112	-1.60335	8.23e-07	Down
Glyma.04G090000	6.99643	2.80662	9.05e-07	Up	Uncharacterized protein At5g65660
Glyma.04G091100	4.91676	2.29771	0.00960493	Up
Glyma.04G091400	0.358345	-1.48058	0.00021023	Down	RING-H2 finger protein ATL43
Glyma.04G091800	0.186727	-2.421	3.38e-14	Down	Aspartyl protease AED3 {ECO:0000303|PubMed:24755512}
Glyma.04G091900	0.0776546	-3.68678	0.0133976	Down
Glyma.04G092100	0.171701	-2.54203	0.000433726	Down	Mitochondrial uncoupling protein 4
Glyma.04G097700	0.359794	-1.47476	0.000622992	Down	Protein DETOXIFICATION 27 {ECO:0000303|PubMed:11739388}
Glyma.04G097800	0.361897	-1.46635	0.00369364	Down
Glyma.04G098400	0.239429	-2.06233	2.34e-07	Down	Transcription factor bHLH96
Glyma.04G098500	0.447035	-1.16154	0.0453949	Down
Glyma.04G099000	0.258452	-1.95203	1.63e-05	Down	Queuine tRNA-ribosyltransferase catalytic subunit 1 {ECO:0000255|HAMAP-Rule:MF_03218}
Glyma.04G099300	2.16875	1.11687	0.000170432	Up	Uncharacterized protein At1g04910
Glyma.04G100200	0.0636569	-3.97354	6.89e-07	Down	Protein EXORDIUM-like 2
Glyma.04G100300	0.056302	-4.15067	0.000127945	Down	Protein EXORDIUM
Glyma.04G100400	0.0341269	-4.87295	7.36e-19	Down	Protein EXORDIUM
Glyma.04G101900	2.37821	1.24988	0.0192846	Up	Transcription factor MYB39
Glyma.04G102600	0.39755	-1.33079	0.0125066	Down	Sugar transport protein 5
Glyma.04G104600	0.407506	-1.29511	2.6e-06	Down	Protein DOWNSTREAM OF FLC
Glyma.04G106500	7.64901	2.93527	6.11e-05	Up	Heavy metal-associated isoprenylated plant protein 24 {ECO:0000303|PubMed:21072340, ECO:0000303|PubMed:23368984}
Glyma.04G106600	9.50242	3.24829	0.00103273	Up
Glyma.04G107500	0.392191	-1.35037	0.000121349	Down	Probable glutathione S-transferase
Glyma.04G108000	0.277837	-1.84769	1.9e-10	Down
Glyma.04G109500	0.350363	-1.51308	0.0310625	Down	TMV resistance protein N
Glyma.04G110900	0.256917	-1.96063	1.53e-13	Down	Uncharacterized protein slp1 {ECO:0000250|UniProtKB:Q12232}
Glyma.04G111700	2.62081	1.39001	5.79e-05	Up	Serine/threonine-protein kinase KIPK1 {ECO:0000305}
Glyma.04G112500	0.152546	-2.71269	1.81e-25	Down	GPI-anchored protein LLG1 {ECO:0000305}
Glyma.04G112900	2.62294	1.39119	0.00113802	Up
Glyma.04G113900	2.3613	1.23958	0.0343361	Up
Glyma.04G114600	2.54492	1.34762	0.0478944	Up
Glyma.04G116900	0.320809	-1.64021	0.0265508	Down	Vacuolar protein sorting-associated protein 9A
Glyma.04G118700	0.356972	-1.48612	2.33e-09	Down	21 kDa protein
Glyma.04G118900	3.73517	1.90117	0.0397492	Up	21 kDa protein
Glyma.04G123100	2.44478	1.2897	0.00641835	Up
Glyma.04G125700	2.33551	1.22374	0.0253421	Up	Transcription factor GAMYB
Glyma.04G127400	0.497292	-1.00784	0.0102086	Down	L10-interacting MYB domain-containing protein {ECO:0000303|PubMed:25707794}
Glyma.04G130200	2.27945	1.18869	0.0252958	Up	60S ribosomal protein L11
Glyma.04G133400	2.35558	1.23608	0.000729056	Up	Protein LNK3 {ECO:0000303|PubMed:23818596}
Glyma.04G136000	0.27889	-1.84223	3.74e-09	Down	Aspartyl protease AED3 {ECO:0000303|PubMed:24755512}
Glyma.04G136200	0.205287	-2.28429	3.2e-06	Down	Putative calcium-binding protein CML19
Glyma.04G136600	0.216855	-2.2052	3.42e-07	Down	Putative calcium-binding protein CML19
Glyma.04G138600	2.94606	1.55879	2.29e-06	Up	Protein EARLY RESPONSIVE TO DEHYDRATION 15
Glyma.04G139100	2.60283	1.38008	0.017914	Up	G-type lectin S-receptor-like serine/threonine-protein kinase At4g27290
Glyma.04G140600	0.156338	-2.67726	0.0190215	Down
Glyma.04G147100	0.421578	-1.24613	6.53e-05	Down	Tetraspanin-7
Glyma.04G149300	0.189866	-2.39695	2.02e-14	Down	3-ketoacyl-CoA synthase 11 {ECO:0000303|PubMed:18465198}
Glyma.04G151200	0.324699	-1.62283	2.07e-07	Down	Probable inactive receptor kinase At2g26730
Glyma.04G153400	0.14088	-2.82746	0.000349464	Down	E3 ubiquitin-protein ligase RHA2B {ECO:0000305}
Glyma.04G153500	0.33423	-1.58109	0.0200952	Down	RING-H2 finger protein ATL5
Glyma.04G153800	7.89634	2.98118	0.030049	Up
Glyma.04G154200	0.124556	-3.00513	5.62e-11	Down	Protein IQ-DOMAIN 14
Glyma.04G156800	2.41234	1.27044	0.0371066	Up
Glyma.04G157000	2.17721	1.12248	0.0330975	Up	Enolase 1, chloroplastic
Glyma.04G157400	0.33115	-1.59444	0.0463642	Down
Glyma.04G157900	0.0309806	-5.01249	0.00125883	Down
Glyma.04G158800	2.65758	1.41011	2.28e-08	Up	Dof zinc finger protein DOF5.4
Glyma.04G160100	0.190114	-2.39506	5.7e-12	Down	Protein COBRA
Glyma.04G161000	0.19945	-2.3259	1.55e-09	Down	Protein LONGIFOLIA 2
Glyma.04G164400	0.251636	-1.99059	5.04e-15	Down	SNAP25 homologous protein SNAP33
Glyma.04G166900	2.08053	1.05695	0.000297995	Up	Transcription factor MYB122
Glyma.04G167400	0.470605	-1.08741	0.000173212	Down	Photosynthetic NDH subunit of subcomplex B 4, chloroplastic {ECO:0000303|PubMed:21785130}
Glyma.04G167500	0.161196	-2.63311	3.29e-05	Down	Thioredoxin-like 1-1, chloroplastic
Glyma.04G167800	3.79557	1.92432	0.0338451	Up	Expansin-A15
Glyma.04G168300	3.8792	1.95576	6.09e-14	Up	Cyclic dof factor 3
Glyma.04G168400	2.63034	1.39525	1.23e-06	Up
Glyma.04G170100	4.08362	2.02985	8.61e-05	Up	Myb-related protein 306
Glyma.04G173000	2.43186	1.28206	0.000660683	Up	ABC transporter A family member 2
Glyma.04G173500	0.100041	-3.32134	0.00295275	Down	Probable WRKY transcription factor 72
Glyma.04G174600	0.157981	-2.66218	0.000442122	Down	(-)-isopiperitenol/(-)-carveol dehydrogenase, mitochondrial
Glyma.04G175900	2.01863	1.01338	0.00690457	Up	Protein NUCLEAR FUSION DEFECTIVE 4 {ECO:0000303|PubMed:16698901}
Glyma.04G179500	0.0500384	-4.32082	1.35e-08	Down	Snakin-2
Glyma.04G179600	0.134713	-2.89204	0.0186331	Down
Glyma.04G180400	3.99561	1.99842	0.0405656	Up	BURP domain protein RD22 {ECO:0000303|PubMed:9790599}
Glyma.04G180800	2.71409	1.44047	3.27e-05	Up
Glyma.04G181100	4.74168	2.2454	0.00877748	Up	Aldehyde dehydrogenase family 2 member B4, mitochondrial
Glyma.04G181300	6.2091	2.63438	0.0405954	Up	RING-H2 finger protein ATL47
Glyma.04G181900	2.14347	1.09995	6.69e-05	Up	CASP-like protein 4A3
Glyma.04G182000	2.1335	1.09322	0.035074	Up	Protein EXECUTER 2, chloroplastic {ECO:0000305}
Glyma.04G182600	0.269442	-1.89195	0.00129108	Down
Glyma.04G184500	0.31894	-1.64864	2.97e-05	Down
Glyma.04G185400	2.21529	1.1475	0.000878846	Up	LRR receptor-like serine/threonine-protein kinase GSO1
Glyma.04G186000	6.10054	2.60894	0.00840213	Up	Cell division cycle protein 48 homolog
Glyma.04G187600	0.470069	-1.08905	0.00128069	Down	DNA (cytosine-5)-methyltransferase 1
Glyma.04G188100	3.26503	1.7071	4.58e-06	Up	UDP-glycosyltransferase 87A2
Glyma.04G188300	2.99212	1.58117	0.0222337	Up
Glyma.04G188500	3.12804	1.64526	0.00285095	Up
Glyma.04G188900	0.170478	-2.55234	5.87e-06	Down
Glyma.04G190400	0.361048	-1.46974	5.3e-05	Down	Leucine-rich repeat receptor-like serine/threonine/tyrosine-protein kinase SOBIR1
Glyma.04G191200	0.211974	-2.23804	3.09e-05	Down	Protein STICHEL-like 2
Glyma.04G192700	3.6727	1.87684	0.0100068	Up
Glyma.04G193900	24.2076	4.59739	1.03e-06	Up
Glyma.04G195700	2.70363	1.4349	1.08e-06	Up	F-box protein At1g67340
Glyma.04G195900	3.175	1.66676	0.037377	Up	Glucuronoxylan 4-O-methyltransferase 1
Glyma.04G196400	3.26548	1.7073	0.0470698	Up	Protein NUCLEAR FUSION DEFECTIVE 4 {ECO:0000303|PubMed:16698901}
Glyma.04G197500	0.393552	-1.34537	0.0306653	Down	Palmitoyl-acyl carrier protein thioesterase, chloroplastic
Glyma.04G198400	3.68211	1.88053	4.65e-13	Up	Bidirectional sugar transporter SWEET14
Glyma.04G198600	8.83631	3.14344	0.0194614	Up	Bidirectional sugar transporter SWEET14
Glyma.04G199500	0.482353	-1.05184	5.32e-05	Down
Glyma.04G199900	0.379094	-1.39937	0.0102686	Down	Transcription factor bHLH137
Glyma.04G200900	0.473234	-1.07937	1.95e-05	Down	Probable alpha-mannosidase At5g13980 {ECO:0000305}
Glyma.04G203100	0.363359	-1.46053	3.86e-06	Down
Glyma.04G205300	0.290336	-1.7842	2.53e-12	Down	Patellin-3
Glyma.04G206800	10.966	3.45497	4.13e-06	Up	Auxin-responsive protein SAUR32 {ECO:0000305}
Glyma.04G208000	2.12069	1.08453	0.020883	Up	17.5 kDa class I heat shock protein
Glyma.04G208300	0.4922	-1.02268	0.00602423	Down	NAC domain-containing protein 2
Glyma.04G208400	0.104678	-3.25597	6.47e-08	Down	Beta-galactosidase 6
Glyma.04G208500	0.126874	-2.97854	0.00165144	Down	Beta-galactosidase 3
Glyma.04G212200	0.206291	-2.27725	0.026802	Down	Cation/H(+) antiporter 15
Glyma.04G214000	0.24984	-2.00092	8.11e-07	Down	Cell wall / vacuolar inhibitor of fructosidase 2
Glyma.04G214600	0.392485	-1.34929	0.000269286	Down	Histone-lysine N-methyltransferase ATXR5
Glyma.04G214900	0.237194	-2.07586	0.00942126	Down	WD repeat-containing protein 44
Glyma.04G215200	2.62742	1.39365	0.0269286	Up	Probable serine/threonine-protein kinase WNK7
Glyma.04G215300	2.1016	1.07148	0.0124149	Up	UPF0235 protein C15orf40 homolog
Glyma.04G216200	0.441059	-1.18096	0.0476703	Down
Glyma.04G217800	4.06338	2.02268	0.037066	Up
Glyma.04G218400	2.52451	1.336	2.99e-05	Up	Probable WRKY transcription factor 13
Glyma.04G219000	0.356962	-1.48616	7.39e-09	Down
Glyma.04G220900	0.39099	-1.3548	1.58e-07	Down	Phosphoglucan phosphatase LSF2, chloroplastic
Glyma.04G222100	2.1346	1.09397	0.0327921	Up	Expansin-A8
Glyma.04G222300	3.49697	1.80611	6e-10	Up	RING-H2 finger protein ATL72
Glyma.04G223300	0.112499	-3.15201	1.29e-31	Down	Probable WRKY transcription factor 70
Glyma.04G225300	0.29017	-1.78503	0.0192394	Down	Multidrug resistance protein 1
Glyma.04G226100	0.29925	-1.74058	0.0323179	Down	UNC93-like protein 2
Glyma.04G226700	0.238524	-2.06779	1.22e-16	Down	Protein NTM1-like 9 {ECO:0000303|PubMed:17158162}
Glyma.04G227900	0.250125	-1.99928	0.00535296	Down	Protein DOWNY MILDEW RESISTANCE 6 {ECO:0000303|PubMed:15986928}
Glyma.04G228000	2.11594	1.0813	6.99e-05	Up	Protein TRANSPARENT TESTA GLABRA 1
Glyma.04G228300	2.0362	1.02588	0.00011638	Up	Two-component response regulator-like APRR5
Glyma.04G229700	2.6207	1.38995	8.46e-05	Up
Glyma.04G231400	3.69938	1.88728	1.67e-10	Up	Homeobox-leucine zipper protein ATHB-7
Glyma.04G232200	0.402542	-1.31279	0.000859655	Down	AAA-ATPase At2g46620
Glyma.04G234600	0.0464183	-4.42916	0.0151669	Down	Protein RKD4
Glyma.04G236200	0.340186	-1.5556	4.88e-09	Down	Pectinesterase 61
Glyma.04G237400	0.360473	-1.47204	7.63e-09	Down	Cyclic nucleotide-gated ion channel 1
Glyma.04G237600	0.419776	-1.25231	1.45e-06	Down	DnaJ homolog subfamily B member 12
Glyma.04G237900	3.99974	1.99991	3.53e-08	Up	Probable trehalose-phosphate phosphatase 2
Glyma.04G238100	0.31261	-1.67756	0.00164259	Down	Bidirectional sugar transporter SWEET3 {ECO:0000303|PubMed:21107422}
Glyma.04G238200	6.31769	2.6594	0.0208636	Up	RNA polymerase sigma factor sigE, chloroplastic/mitochondrial
Glyma.04G238300	0.108988	-3.19776	3.8e-11	Down	Probable WRKY transcription factor 30
Glyma.04G238900	0.112471	-3.15237	6.24e-25	Down	Myosin IB heavy chain
Glyma.04G239400	0.320225	-1.64284	7.07e-05	Down	Protein MKS1
Glyma.04G241400	3.41295	1.77102	0.0109	Up	Bidirectional sugar transporter SWEET1 {ECO:0000303|PubMed:21107422}
Glyma.04G242100	2.04794	1.03418	0.000106753	Up	Scarecrow-like protein 1
Glyma.04G242200	2.02249	1.01613	0.000461174	Up	Transcription factor MYB52 {ECO:0000303|PubMed:9839469}
Glyma.04G243500	2.37668	1.24895	0.0045984	Up
Glyma.04G243800	0.318419	-1.651	0.00525023	Down	Protein STAY-GREEN LIKE, chloroplastic
Glyma.04G245000	0.489839	-1.02962	0.0213084	Down	Probable calcium-binding protein CML44
Glyma.04G245500	9.08004	3.1827	0.000122563	Up	Floral homeotic protein PMADS 2
Glyma.04G246200	0.333578	-1.5839	4.29e-10	Down	Auxilin-related protein 1 {ECO:0000305}
Glyma.04G246600	0.35062	-1.51202	0.00463611	Down	Cyclin-A1-1
Glyma.04G246900	2.26408	1.17892	0.0307399	Up
Glyma.04G247400	2.23099	1.15768	0.000103688	Up	BTB/POZ domain-containing protein At1g21780
Glyma.04G248100	0.371939	-1.42686	1.22e-06	Down
Glyma.04G248700	0.112785	-3.14835	1.15e-23	Down	Aspartyl protease APCB1 {ECO:0000303|PubMed:26739014}
Glyma.04G250300	0.411847	-1.27982	1.69e-06	Down	LysM domain-containing GPI-anchored protein 1
Glyma.04G251400	0.0151059	-6.04875	5.74e-10	Down	Ethylene-responsive transcription factor ERF012
Glyma.04G251700	2.84283	1.50733	1.06e-07	Up	Phosphatidylinositol 4-phosphate 5-kinase 1
Glyma.04G251900	0.167392	-2.57869	0.00973945	Down	Nodulation-signaling pathway 2 protein
Glyma.04G252200	0.0422668	-4.56433	0.00924963	Down
Glyma.04G252700	0.423202	-1.24058	0.00119758	Down	Serine/threonine-protein kinase mph1
Glyma.04G254400	2.15826	1.10987	0.0255685	Up
Glyma.04G254800	2.16783	1.11625	0.000418209	Up	Transcription factor TGA3
Glyma.05G000500	2.4998	1.32182	8.1e-05	Up
Glyma.05G001500	0.0569202	-4.13491	0.000310573	Down
Glyma.05G001700	0.287486	-1.79844	0.00667772	Down	Protein DETOXIFICATION 9 {ECO:0000303|PubMed:11739388}
Glyma.05G002600	2.02927	1.02096	0.00303428	Up	Serine/threonine-protein kinase HT1
Glyma.05G002700	0.19106	-2.3879	0.000379416	Down	SUPPRESSOR OF GAMMA RESPONSE 1 {ECO:0000303|PubMed:19549833}
Glyma.05G005800	0.162341	-2.6229	4.46e-05	Down	Polygalacturonase At1g48100
Glyma.05G006600	2.12085	1.08464	0.00942107	Up	Cinnamoyl-CoA reductase-like SNL6 {ECO:0000305}
Glyma.05G008300	2.22547	1.15411	0.00500287	Up	Nudix hydrolase 19, chloroplastic
Glyma.05G008400	0.341696	-1.54921	0.00014113	Down	Zinc finger CCCH domain-containing protein 39
Glyma.05G008800	2.14509	1.10104	0.00362091	Up	Pentatricopeptide repeat-containing protein At1g08070, chloroplastic {ECO:0000305}
Glyma.05G009300	2.1835	1.12664	0.00274791	Up	Zinc finger BED domain-containing protein RICESLEEPER 2
Glyma.05G010800	0.298842	-1.74254	2.98e-07	Down	EG45-like domain containing protein
Glyma.05G011200	6.85094	2.7763	0.00233874	Up
Glyma.05G011300	0.4695	-1.0908	0.0321024	Down	Protein argonaute PNH1
Glyma.05G011600	0.446859	-1.16211	6.65e-06	Down	Probable inactive receptor kinase At2g26730
Glyma.05G011900	0.321612	-1.63661	1.54e-05	Down	ABC transporter G family member 32 {ECO:0000303|PubMed:18299247}
Glyma.05G012600	0.391908	-1.35141	0.00569161	Down	Glucan endo-1,3-beta-glucosidase 8
Glyma.05G013000	2.04047	1.0289	0.0033495	Up	Transcription factor SRM1 {ECO:0000305}
Glyma.05G015000	2.2173	1.1488	0.000124685	Up	Protein MIZU-KUSSEI 1
Glyma.05G015400	0.2497	-2.00173	3.75e-13	Down	Phospholipid-transporting ATPase 10 {ECO:0000303|PubMed:11402198}
Glyma.05G017100	7.65003	2.93547	7.49e-05	Up
Glyma.05G019900	0.462189	-1.11345	0.000463915	Down	Transcription factor TCP5
Glyma.05G020400	0.0137256	-6.18699	6.12e-11	Down	Ninja-family protein Os03g0214200
Glyma.05G020500	0.455988	-1.13293	0.00199034	Down	Glycerophosphodiester phosphodiesterase GDPD6 {ECO:0000305}
Glyma.05G020600	0.461346	-1.11608	0.00142052	Down	Replication protein A 70 kDa DNA-binding subunit B
Glyma.05G021500	0.39959	-1.32341	1.07e-05	Down	PLASMODESMATA CALLOSE-BINDING PROTEIN 3
Glyma.05G023100	0.403257	-1.31023	1.21e-06	Down	SNAP25 homologous protein SNAP33
Glyma.05G023500	0.475639	-1.07206	0.00149977	Down
Glyma.05G024800	0.487354	-1.03696	3.51e-05	Down	Probable xyloglucan 6-xylosyltransferase 3 {ECO:0000305}
Glyma.05G028700	0.443259	-1.17378	0.00155281	Down
Glyma.05G029700	0.307736	-1.70023	1.37e-05	Down	Mitochondrial outer membrane protein porin 1
Glyma.05G029900	3.14765	1.65427	3.77e-05	Up	Protein NRT1/ PTR FAMILY 4.6
Glyma.05G033000	2.14232	1.09917	0.00029547	Up	Two-component response regulator ARR5
Glyma.05G038100	2.05684	1.04043	0.0276126	Up	Iron-sulfur cluster assembly protein 1
Glyma.05G038300	2.80668	1.48886	0.000940288	Up	Probable boron transporter 2
Glyma.05G038400	0.11994	-3.05962	2.15e-06	Down	GDSL esterase/lipase At5g62930
Glyma.05G039100	4.86902	2.28363	0.00115277	Up	LRR receptor-like serine/threonine-protein kinase GSO1
Glyma.05G039700	2.77903	1.47458	0.013389	Up	Probable apyrase 7
Glyma.05G041200	3.20632	1.68092	0.000457612	Up	Ferric reduction oxidase 8, mitochondrial
Glyma.05G041300	2.19115	1.13169	1.9e-05	Up	L-type lectin-domain containing receptor kinase S.1 {ECO:0000303|PubMed:19773388}
Glyma.05G042000	0.298561	-1.7439	0.00018817	Down
Glyma.05G042200	0.22763	-2.13524	3.72e-11	Down	High-affinity nitrate transporter 3.1
Glyma.05G042300	0.304133	-1.71722	0.000571823	Down	Manganese-dependent ADP-ribose/CDP-alcohol diphosphatase
Glyma.05G042600	2.29187	1.19653	3.44e-05	Up	Cytochrome P450 71A1
Glyma.05G042800	0.0775586	-3.68857	0.00193155	Down	Cytochrome P450 71A9
Glyma.05G043500	18.1765	4.184	0.00719868	Up	Protein JINGUBANG {ECO:0000303|PubMed:27468890}
Glyma.05G043600	0.483666	-1.04792	0.0236227	Down	Protein ABHD17C {ECO:0000305}
Glyma.05G043900	0.472964	-1.0802	3.94e-05	Down	BTB/POZ and TAZ domain-containing protein 2
Glyma.05G045000	0.352618	-1.50382	0.000536185	Down	Probable serine/threonine-protein kinase abkB
Glyma.05G045100	0.405163	-1.30342	0.0263456	Down
Glyma.05G045800	42.0127	5.39275	0.000222453	Up
Glyma.05G047100	0.0771894	-3.69545	3.66e-05	Down	Probable calcium-binding protein CML31
Glyma.05G049300	0.382799	-1.38534	0.000628811	Down	Scarecrow-like protein 28
Glyma.05G049600	0.423281	-1.24031	6.53e-05	Down	BAG family molecular chaperone regulator 1
Glyma.05G049700	0.486657	-1.03902	0.00650644	Down	Protein DETOXIFICATION 49 {ECO:0000303|PubMed:11739388}
Glyma.05G049800	0.0319911	-4.96618	0.0015895	Down	Ethylene-responsive transcription factor ERF026
Glyma.05G049900	0.0542008	-4.20554	3.17e-19	Down	Dehydration-responsive element-binding protein 1E
Glyma.05G052800	2.32719	1.21859	0.00228075	Up
Glyma.05G053400	0.234896	-2.08991	3.18e-05	Down
Glyma.05G053800	2.18772	1.12943	3.16e-05	Up	AT-hook motif nuclear-localized protein 1 {ECO:0000303|PubMed:15604740}
Glyma.05G054100	3.1286	1.64552	0.0044994	Up	Protein DETOXIFICATION 56 {ECO:0000303|PubMed:11739388}
Glyma.05G054200	2.37641	1.24879	0.00150263	Up	AT-hook motif nuclear-localized protein 22 {ECO:0000312|EMBL:FAA00293.1}
Glyma.05G056100	0.182177	-2.45659	3.58e-14	Down	Monocopper oxidase-like protein SKU5
Glyma.05G056600	0.342906	-1.54411	3.06e-05	Down
Glyma.05G057000	0.18366	-2.44489	6.03e-15	Down	14 kDa proline-rich protein DC2.15
Glyma.05G057100	0.218605	-2.1936	4.37e-10	Down	14 kDa proline-rich protein DC2.15
Glyma.05G057200	0.335562	-1.57535	0.000456927	Down	14 kDa proline-rich protein DC2.15
Glyma.05G057400	0.43693	-1.19453	0.00272189	Down	pEARLI1-like lipid transfer protein 3
Glyma.05G057500	0.384669	-1.37831	0.00037453	Down	14 kDa proline-rich protein DC2.15
Glyma.05G057700	0	#NAME?	0.0256453	Down	14 kDa proline-rich protein DC2.15
Glyma.05G058900	0.168595	-2.56836	2.24e-06	Down	Probable aspartyl protease At4g16563 {ECO:0000305}
Glyma.05G062700	4.69852	2.23221	4.74e-14	Up	Homeobox-leucine zipper protein HAT4
Glyma.05G063600	0.171359	-2.5449	3.04e-21	Down	Ethylene-responsive transcription factor 1A
Glyma.05G064500	3.54907	1.82744	0.00386243	Up	Putative glycerol-3-phosphate transporter 4
Glyma.05G064600	4.97238	2.31394	0.0408135	Up	Vesicle-associated protein 2-1, N-terminally processed
Glyma.05G065800	20.5769	4.36296	0.0444979	Up	Expansin-like B1
Glyma.05G066800	0.411241	-1.28195	3.65e-06	Down	Calcineurin B-like protein 9
Glyma.05G067100	2.25718	1.17452	0.0128093	Up	Casein kinase II subunit beta-2 {ECO:0000305}
Glyma.05G067200	2.88253	1.52734	0.000197329	Up	Phosphatidylinositol 4-phosphate 5-kinase 8
Glyma.05G067800	0.290915	-1.78133	9.5e-11	Down	Probable serine/threonine-protein kinase PBL19 {ECO:0000305}
Glyma.05G068400	0.389942	-1.35867	6.42e-08	Down	E3 ubiquitin-protein ligase BOI
Glyma.05G068500	2.37061	1.24526	9.31e-07	Up	Protein MARD1 {ECO:0000303|PubMed:15159630}
Glyma.05G068800	0.324313	-1.62454	0.00171109	Down	Putative invertase inhibitor
Glyma.05G070600	4.8973	2.29199	6.18e-18	Up	Protein NRT1/ PTR FAMILY 7.3
Glyma.05G072300	0.333318	-1.58503	1.24e-10	Down	Peptidyl serine alpha-galactosyltransferase {ECO:0000303|PubMed:24914209}
Glyma.05G074200	2.38699	1.2552	2.12e-05	Up
Glyma.05G075000	0.0872125	-3.51932	3.83e-09	Down	Basic endochitinase
Glyma.05G076400	0.388488	-1.36406	0.0132038	Down	UPF0481 protein At3g47200
Glyma.05G079700	0.441889	-1.17825	6.44e-07	Down	Calmodulin
Glyma.05G080300	0.338595	-1.56237	0.0019899	Down
Glyma.05G082400	8.73719	3.12717	0.0146633	Up	Probable disease resistance protein At5g66900
Glyma.05G082500	0.112481	-3.15224	2.34e-09	Down	Probable disease resistance protein At5g66900
Glyma.05G082600	0	#NAME?	0.00064145	Down	L-ascorbate oxidase homolog
Glyma.05G082700	0.165954	-2.59114	3.71e-05	Down	L-ascorbate oxidase homolog
Glyma.05G085500	0.32828	-1.607	1.74e-07	Down	Probable inactive receptor kinase At5g67200
Glyma.05G090400	0.469914	-1.08953	0.00185449	Down
Glyma.05G092400	0.261547	-1.93486	0.00494185	Down	Uncharacterized acetyltransferase At3g50280
Glyma.05G094300	0.222529	-2.16793	0.00255852	Down
Glyma.05G094400	0.349739	-1.51565	1.03e-06	Down	Mitogen-activated protein kinase kinase kinase 3 {ECO:0000303|PubMed:27679653}
Glyma.05G095600	Inf	Inf	0.0014643	Up	Uridylate kinase {ECO:0000255|HAMAP-Rule:MF_01220}
Glyma.05G097300	0.22469	-2.15399	2.04e-13	Down	Cyclin-D3-2
Glyma.05G097400	0.382575	-1.38619	4.7e-07	Down	Probable LRR receptor-like serine/threonine-protein kinase At4g37250
Glyma.05G098200	0.344327	-1.53815	1.09e-07	Down	Transcription factor MYB44
Glyma.05G100000	0.362648	-1.46336	0.00460841	Down	Probable receptor-like protein kinase At2g23200
Glyma.05G102100	0.299574	-1.73902	1.02e-12	Down
Glyma.05G103000	2.03063	1.02193	0.000817974	Up
Glyma.05G103100	8.78861	3.13563	0.000333034	Up
Glyma.05G103200	0.223026	-2.16472	1.55e-17	Down	Subtilisin-like protease SBT1.7 {ECO:0000303|PubMed:16193095}
Glyma.05G103300	0.342547	-1.54563	2.5e-08	Down	LOB domain-containing protein 38
Glyma.05G103600	0.359256	-1.47692	0.000684046	Down	Peroxidase 73
Glyma.05G107500	0.173466	-2.52728	0.0294176	Down
Glyma.05G108200	10.8347	3.43759	0.00162184	Up	bZIP transcription factor 2 {ECO:0000305}
Glyma.05G109200	4.20815	2.07319	0.00448621	Up	Transcription factor RAX3
Glyma.05G109500	2.22942	1.15667	2.48e-06	Up	Homeobox-leucine zipper protein HAT22
Glyma.05G109600	0.0277827	-5.16967	0.000601253	Down	Probable xyloglucan endotransglucosylase/hydrolase protein 6
Glyma.05G110900	0.422747	-1.24213	0.00319442	Down	Transcription factor bHLH25
Glyma.05G113000	3.35027	1.74428	6.93e-05	Up	NAC domain-containing protein 45 {ECO:0000312|EMBL:AEE73912.1}
Glyma.05G114100	2.23891	1.1628	0.0321294	Up	Probable receptor-like protein kinase At2g42960
Glyma.05G119200	0.375477	-1.4132	0.00165905	Down	Chaperone protein dnaJ 20, chloroplastic
Glyma.05G119500	0.277281	-1.85058	7.05e-10	Down	BRASSINOSTEROID INSENSITIVE 1-associated receptor kinase 1 {ECO:0000303|PubMed:12150929}
Glyma.05G120200	2.05467	1.03891	0.0441936	Up
Glyma.05G120500	2.85993	1.51598	0.000206241	Up	NAC domain-containing protein 104 {ECO:0000305}
Glyma.05G122000	0.328217	-1.60728	0.0215656	Down	Cannabidiolic acid synthase-like 1
Glyma.05G122600	3.3667	1.75134	0.0219774	Up
Glyma.05G123400	4.53595	2.18141	0.000961634	Up	Protein LIGHT-DEPENDENT SHORT HYPOCOTYLS 6
Glyma.05G124900	4.12102	2.043	4.21e-08	Up	Berberine bridge enzyme-like 28 {ECO:0000303|PubMed:26037923}
Glyma.05G125600	0.459678	-1.1213	0.00337643	Down	Berberine bridge enzyme-like 21 {ECO:0000303|PubMed:26037923}
Glyma.05G125900	2.68309	1.42389	0.000923003	Up	Berberine bridge enzyme-like 13 {ECO:0000303|PubMed:26037923}
Glyma.05G126400	0.278453	-1.84449	2.34e-09	Down	LRR receptor-like serine/threonine-protein kinase FLS2
Glyma.05G126900	2.73685	1.45252	1.49e-06	Up
Glyma.05G127500	0.440196	-1.18378	0.000188945	Down	Two-pore potassium channel 3
Glyma.05G128200	0.0925505	-3.43362	3.81e-08	Down	LRR receptor-like serine/threonine-protein kinase FLS2
Glyma.05G128800	4.12033	2.04276	0.000147444	Up
Glyma.05G129700	0.473955	-1.07718	0.00163401	Down	DNA replication licensing factor MCM3
Glyma.05G132900	0.477129	-1.06755	1.84e-05	Down	Copper-transporting ATPase RAN1
Glyma.05G133600	Inf	Inf	0.00139425	Up	Probable E3 ubiquitin-protein ligase ATL44 {ECO:0000305}
Glyma.05G136100	0.0553022	-4.17652	4.13e-07	Down	Glutamate decarboxylase 4
Glyma.05G136600	2.89827	1.53519	0.00215285	Up
Glyma.05G137300	0.472031	-1.08305	0.0070941	Down
Glyma.05G138100	2.3444	1.22922	0.024213	Up	Type IV inositol polyphosphate 5-phosphatase 9 {ECO:0000303|PubMed:23658066}
Glyma.05G138300	3.47813	1.79831	5.32e-05	Up	Purple acid phosphatase 8
Glyma.05G138700	0.47244	-1.0818	6.52e-06	Down	Probable xyloglucan endotransglucosylase/hydrolase protein 28
Glyma.05G138900	0.473509	-1.07854	1.76e-05	Down	Protein OBERON 3
Glyma.05G139500	0.487665	-1.03604	0.00153291	Down	Cysteine-rich receptor-like protein kinase 10
Glyma.05G142200	2.65072	1.40639	0.0464883	Up
Glyma.05G143000	6.89322	2.78518	7.73e-05	Up
Glyma.05G144300	2.81801	1.49468	4.15e-07	Up	RING finger protein 141
Glyma.05G144900	6.70811	2.74591	0.000194906	Up
Glyma.05G145000	2.63821	1.39956	0.00204383	Up	ABC transporter C family member 3
Glyma.05G147400	2.17428	1.12054	0.000410839	Up	F-box protein At1g67340
Glyma.05G147700	0.399496	-1.32375	0.0134753	Down	Non-specific lipid transfer protein GPI-anchored 1
Glyma.05G149100	0.345678	-1.5325	0.000483429	Down	Rho GDP-dissociation inhibitor 1
Glyma.05G150100	0.253889	-1.97773	3.27e-07	Down
Glyma.05G150200	0.365539	-1.4519	2.47e-07	Down
Glyma.05G150400	0.171518	-2.54357	3.37e-23	Down	Xyloglucan endotransglucosylase/hydrolase 2 {ECO:0000250|UniProtKB:Q38857}
Glyma.05G151000	0.382695	-1.38573	0.000324226	Down	Subtilisin-like protease SBT3.3 {ECO:0000303|PubMed:16193095}
Glyma.05G151200	0.458493	-1.12503	0.00746624	Down	Probable acyl-activating enzyme 16, chloroplastic
Glyma.05G151300	0.101558	-3.29963	0.00248187	Down	Selenium-binding protein 2
Glyma.05G151400	0.0393175	-4.66869	3.15e-15	Down	Protein RALF-like 32
Glyma.05G152200	0.307537	-1.70117	4.01e-08	Down	Subtilisin-like protease SBT5.3
Glyma.05G155800	2.13432	1.09378	0.00984203	Up	Probable acyl-activating enzyme 18, peroxisomal
Glyma.05G156000	0.242399	-2.04454	9.93e-12	Down	Glucan endo-1,3-beta-glucosidase 4
Glyma.05G156600	0.438496	-1.18936	0.000354155	Down	IQ domain-containing protein IQM2 {ECO:0000305}
Glyma.05G157000	0.353879	-1.49867	0.000249585	Down	bZIP transcription factor 44 {ECO:0000305}
Glyma.05G157300	0.494912	-1.01476	2.55e-05	Down	Tubulin alpha-5 chain
Glyma.05G158700	2.05277	1.03758	4.45e-05	Up	CBL-interacting serine/threonine-protein kinase 12
Glyma.05G159500	2.87375	1.52293	0.0241988	Up
Glyma.05G163400	0.16324	-2.61493	7.25e-06	Down	GDSL esterase/lipase At5g45670
Glyma.05G169800	4.60155	2.20212	0.0156547	Up
Glyma.05G174800	2.36685	1.24297	0.0063504	Up
Glyma.05G175400	0.47563	-1.07209	0.000223394	Down	E3 ubiquitin-protein ligase RING1
Glyma.05G175500	0.229368	-2.12427	0.000129802	Down	GTP cyclohydrolase-2
Glyma.05G175800	0.244757	-2.03058	3.26e-05	Down
Glyma.05G176900	0.19954	-2.32525	6.79e-05	Down
Glyma.05G177000	0.441548	-1.17936	4.38e-06	Down	Haloacid dehalogenase-like hydrolase domain-containing protein At4g39970
Glyma.05G178200	0.088382	-3.5001	1.15e-21	Down	Calmodulin-binding transcription activator 3
Glyma.05G178300	0.172779	-2.533	1.76e-07	Down	Ras-related protein RABH1e
Glyma.05G179100	0.425753	-1.23191	6.12e-05	Down
Glyma.05G179700	2.79655	1.48365	2.86e-07	Up
Glyma.05G179900	0.488444	-1.03373	0.000906533	Down	Ethylene-responsive transcription factor ERF060
Glyma.05G180200	0.452992	-1.14244	0.000973605	Down	Acyl-coenzyme A oxidase, peroxisomal
Glyma.05G181100	0.331122	-1.59456	0.0157034	Down	Hydroquinone glucosyltransferase
Glyma.05G181300	0.421908	-1.245	0.020158	Down	Fasciclin-like arabinogalactan protein 21
Glyma.05G181500	0.156467	-2.67607	6.01e-20	Down	Heavy metal-associated isoprenylated plant protein 23 {ECO:0000303|PubMed:21072340, ECO:0000303|PubMed:23368984}
Glyma.05G181600	0.464405	-1.10655	6.6e-05	Down	Protein CELLULOSE SYNTHASE INTERACTIVE 1 {ECO:0000303|PubMed:20616083}
Glyma.05G182500	2.34836	1.23165	8.81e-06	Up	Transcription factor TGA1
Glyma.05G184500	0.303027	-1.72248	0.000579819	Down	Probable WRKY transcription factor 51
Glyma.05G186300	3.30345	1.72398	0.0251175	Up
Glyma.05G186400	2.05674	1.04036	0.0255874	Up
Glyma.05G186900	0.498696	-1.00377	0.000599266	Down	Ribonucleoside-diphosphate reductase large subunit {ECO:0000303|PubMed:10542051}
Glyma.05G187200	0.0979562	-3.35172	1.52e-05	Down
Glyma.05G187300	0.271186	-1.88265	2.23e-09	Down	Cellulose synthase A catalytic subunit 6 [UDP-forming]
Glyma.05G188000	0.397366	-1.33146	0.000920638	Down
Glyma.05G188600	0.421615	-1.246	0.00160131	Down	Histone H3.2
Glyma.05G188700	0.344155	-1.53887	7.72e-05	Down	Histone H3.2
Glyma.05G188900	0.0994705	-3.32959	1.48e-05	Down	RING-H2 finger protein ATL78
Glyma.05G190100	6.07248	2.60228	0.0149943	Up
Glyma.05G191500	12.0407	3.58985	0.0359315	Up
Glyma.05G192700	0.389263	-1.36118	0.00172696	Down	ABC transporter G family member 5
Glyma.05G194100	0.475483	-1.07254	1.22e-05	Down	Lipase-like PAD4
Glyma.05G195000	0.472669	-1.0811	4.1e-05	Down	NAC domain-containing protein 2
Glyma.05G195100	0.254596	-1.97372	1.42e-11	Down	Aspartic proteinase Asp1
Glyma.05G195200	0	#NAME?	3.21e-05	Down	Protein DOG1-like 3 {ECO:0000303|PubMed:17065317}
Glyma.05G196300	2.38755	1.25553	9.17e-05	Up	Auxin-induced protein 6B
Glyma.05G196900	0.449629	-1.15319	3.08e-05	Down	MACPF domain-containing protein At4g24290
Glyma.05G197000	0.315187	-1.66572	6.5e-11	Down	MACPF domain-containing protein At4g24290
Glyma.05G197900	0.193477	-2.36976	9.67e-20	Down	Patellin-3
Glyma.05G198400	0.293566	-1.76824	0.00636841	Down	VQ motif-containing protein 31 {ECO:0000303|PubMed:22535423}
Glyma.05G199000	2.66272	1.4129	0.00700352	Up	Glutamyl-tRNA(Gln) amidotransferase subunit A {ECO:0000255|HAMAP-Rule:MF_00120}
Glyma.05G199300	13.1791	3.72018	0.0255271	Up
Glyma.05G200000	0.440773	-1.18189	0.00142934	Down	Random slug protein 5
Glyma.05G201300	0.437659	-1.19212	0.00100185	Down	Acyl carrier protein 4, chloroplastic
Glyma.05G202000	0.405787	-1.30121	0.000210234	Down	Probable serine/threonine-protein kinase At1g54610
Glyma.05G202300	4.35938	2.12412	6.33e-05	Up	NAC domain-containing protein 83 {ECO:0000303|PubMed:15029955}
Glyma.05G203300	0.490202	-1.02855	0.034373	Down	11-beta-hydroxysteroid dehydrogenase-like 2
Glyma.05G204600	0.240369	-2.05668	0.00252447	Down	Protein P21
Glyma.05G207300	0.489355	-1.03105	0.000357543	Down	AT-hook motif nuclear-localized protein 12 {ECO:0000312|EMBL:FAA00283.1}
Glyma.05G208300	3.73948	1.90284	0.00841215	Up	Transcription factor GLABRA 3
Glyma.05G208500	0.462478	-1.11254	5.23e-05	Down
Glyma.05G209000	0.277503	-1.84943	6.03e-12	Down	BTB/POZ domain-containing protein At5g41330
Glyma.05G209800	2.68671	1.42584	0.0147581	Up	Zinc finger protein CONSTANS-LIKE 3
Glyma.05G210400	0.307114	-1.70315	2.41e-10	Down
Glyma.05G211900	0.0906417	-3.46368	1.99e-13	Down	Probable WRKY transcription factor 29
Glyma.05G213400	0.120918	-3.0479	0.000536319	Down	Disease resistance response protein 206
Glyma.05G213700	2.8197	1.49554	0.00464082	Up
Glyma.05G215500	0.420793	-1.24882	0.00128899	Down	High mobility group B protein 13
Glyma.05G215700	2.84744	1.50967	0.00292432	Up
Glyma.05G215900	0.23809	-2.07042	3.82e-05	Down	Probable WRKY transcription factor 41
Glyma.05G217500	2.1622	1.1125	0.0297195	Up
Glyma.05G218400	2.72509	1.4463	0.0090122	Up	Uncharacterized protein At5g39865
Glyma.05G221800	2.18918	1.13039	0.0136699	Up
Glyma.05G222300	0.302654	-1.72426	3.13e-09	Down	Cytidine deaminase 1
Glyma.05G224400	3.30347	1.72398	3.96e-11	Up	Zinc finger CCCH domain-containing protein 20
Glyma.05G224500	0.237284	-2.07531	0.0334819	Down	Inositol oxygenase 4
Glyma.05G224900	0.446034	-1.16478	0.00298869	Down	ATP-dependent 6-phosphofructokinase 3 {ECO:0000255|HAMAP-Rule:MF_03186}
Glyma.05G225400	0.372135	-1.4261	0.0248793	Down
Glyma.05G226000	0.103679	-3.2698	4.54e-06	Down	Probable pectinesterase 53
Glyma.05G226100	0.250317	-1.99817	0.00487386	Down
Glyma.05G226800	0.487382	-1.03688	0.00215933	Down
Glyma.05G227600	2.52431	1.33589	0.0386897	Up
Glyma.05G227800	0.476208	-1.07034	0.0398585	Down
Glyma.05G228100	0.396737	-1.33375	0.0277573	Down	Ethylene-responsive transcription factor TINY
Glyma.05G229100	0.481229	-1.0552	0.000602104	Down	Protein SPEAR3 {ECO:0000303|PubMed:25527103}
Glyma.05G230400	3.87244	1.95324	0.00166673	Up	Dynein light chain 1, cytoplasmic
Glyma.05G230900	3.50702	1.81025	0.000327153	Up	Transcription repressor OFP8
Glyma.05G232000	0.148913	-2.74746	1.03e-10	Down	Leucine-rich repeat extensin-like protein 4
Glyma.05G232100	0.414045	-1.27214	0.00219904	Down	Probable serine incorporator
Glyma.05G232500	0.0862031	-3.53612	1.56e-05	Down	Probable strigolactone esterase DAD2
Glyma.05G235800	2.20187	1.13873	0.00756431	Up	F-box protein SKIP28
Glyma.05G236300	0.181856	-2.45913	3e-12	Down	Protein PLANT CADMIUM RESISTANCE 2
Glyma.05G238100	0.450095	-1.1517	0.0481991	Down	Nudix hydrolase 17, mitochondrial
Glyma.05G238200	5.64516	2.49701	0.0291675	Up
Glyma.05G239400	2.49813	1.32085	2.52e-06	Up	Adagio protein 3
Glyma.05G240200	0.460141	-1.11985	0.000156507	Down	MACPF domain-containing protein At1g14780
Glyma.05G242300	3.19184	1.67439	1.65e-06	Up
Glyma.05G242600	0.202809	-2.3018	1.17e-18	Down
Glyma.05G245800	0.261464	-1.93532	2.68e-13	Down	Thaumatin-like protein
Glyma.05G246800	0.210088	-2.25093	0.00128082	Down
Glyma.05G248200	0.400602	-1.31976	0.0456467	Down	Zinc-finger homeodomain protein 11
Glyma.06G000600	0.400719	-1.31934	0.000702119	Down	G2/mitotic-specific cyclin-1
Glyma.06G003500	0.294424	-1.76403	0.0300358	Down	Probable BOI-related E3 ubiquitin-protein ligase 3
Glyma.06G004400	0.19957	-2.32504	3.56e-05	Down	Anti-sigma-I factor RsgI6 {ECO:0000305}
Glyma.06G004700	3.55044	1.828	5.23e-06	Up	Vacuolar protein 8
Glyma.06G004800	2.17795	1.12297	2.72e-06	Up	1-phosphatidylinositol phosphodiesterase
Glyma.06G005300	3.70096	1.8879	1.31e-08	Up
Glyma.06G009100	0.354908	-1.49448	0.0434236	Down	B-box zinc finger protein 21 {ECO:0000303|PubMed:19920209}
Glyma.06G009300	0.084221	-3.56968	0.000723761	Down	Phosphoprotein ECPP44
Glyma.06G010200	2.61011	1.38411	5.07e-07	Up	bZIP transcription factor 11 {ECO:0000305}
Glyma.06G010700	3.52236	1.81654	0.0112105	Up
Glyma.06G010800	12.7594	3.67349	2.95e-09	Up	Jasmonate O-methyltransferase
Glyma.06G011100	0	#NAME?	0.00797843	Down
Glyma.06G012200	2.73634	1.45225	3.76e-06	Up	Transcription factor bHLH63
Glyma.06G012500	0.257902	-1.9551	7.28e-10	Down	3-ketoacyl-CoA synthase 4 {ECO:0000303|PubMed:18465198}
Glyma.06G012900	0.240338	-2.05686	3.86e-16	Down	Glucan endo-1,3-beta-D-glucosidase
Glyma.06G016900	4.48587	2.16539	0.00217229	Up	Putative 12-oxophytodienoate reductase 11
Glyma.06G018100	0.334788	-1.57868	5.62e-07	Down
Glyma.06G018700	0.416892	-1.26226	0.00098405	Down
Glyma.06G019500	0.432202	-1.21022	0.00711587	Down	Lysine histidine transporter-like 8
Glyma.06G019800	0.327098	-1.6122	1.65e-07	Down	L-ascorbate oxidase homolog
Glyma.06G020000	2.58137	1.36813	0.034284	Up
Glyma.06G020800	0.133078	-2.90966	5.1e-06	Down	Uncharacterized protein At1g76070
Glyma.06G021200	4.94785	2.3068	0.0203755	Up	Probable nucleoredoxin 2
Glyma.06G023500	0.36738	-1.44465	0.00107818	Down	Kinesin-like protein KIN-6 {ECO:0000305}
Glyma.06G024200	3.82043	1.93374	0.00143194	Up
Glyma.06G025200	2.40477	1.2659	1.5e-06	Up	Cytokinin riboside 5'-monophosphate phosphoribohydrolase LOG7
Glyma.06G025400	0.346386	-1.52955	5.93e-10	Down	Filament-like plant protein 4
Glyma.06G026300	0.132583	-2.91503	6.74e-10	Down	Aldehyde oxidase GLOX1 {ECO:0000305}
Glyma.06G026600	0.392695	-1.34852	0.0109723	Down	Probable LRR receptor-like serine/threonine-protein kinase At4g36180
Glyma.06G027600	2.42662	1.27895	0.00103173	Up	V-type proton ATPase subunit a3
Glyma.06G028200	4.69055	2.22976	1.59e-05	Up	Purple acid phosphatase 2
Glyma.06G028500	2.15942	1.11064	0.0240152	Up	Lon protease 2 {ECO:0000255|HAMAP-Rule:MF_01973}
Glyma.06G032100	2.67348	1.41872	0.0221488	Up	Putative S-adenosyl-L-methionine-dependent methyltransferase MAV_4441
Glyma.06G034300	2.48196	1.31148	2.21e-06	Up
Glyma.06G035200	0.273214	-1.8719	8.8e-08	Down	Cytochrome P450 82A3
Glyma.06G035300	0.401921	-1.31502	0.0145708	Down	Cytochrome P450 82A2
Glyma.06G035900	0.398564	-1.32712	0.00132883	Down
Glyma.06G036300	0.277194	-1.85103	1.53e-13	Down	Serpin-ZX
Glyma.06G036600	0.272978	-1.87314	5.7e-05	Down
Glyma.06G036700	21.2949	4.41244	1.89e-05	Up
Glyma.06G036800	0.0453062	-4.46415	2.39e-06	Down	Transcription factor MYB44
Glyma.06G036900	0.299301	-1.74033	6.59e-09	Down	Protein MIZU-KUSSEI 1
Glyma.06G037000	0.431371	-1.213	1.12e-05	Down
Glyma.06G038900	0.261891	-1.93296	0.000353535	Down	B3 domain-containing protein At5g42700
Glyma.06G039000	0.0410656	-4.60593	6.36e-43	Down	Probable protein phosphatase 2C 12
Glyma.06G039100	0.180108	-2.47307	8.23e-08	Down	BRI1 kinase inhibitor 1
Glyma.06G039800	0.357899	-1.48237	5.2e-06	Down	Protein CYPRO4
Glyma.06G040400	3.32909	1.73513	0.00101463	Up	ABSCISIC ACID-INSENSITIVE 5-like protein 4
Glyma.06G040700	0.424862	-1.23493	6.75e-07	Down	Remorin 4.1 {ECO:0000305}
Glyma.06G041500	0.211754	-2.23954	1.96e-05	Down
Glyma.06G042300	0.494082	-1.01718	0.000161702	Down	Protein SSH4
Glyma.06G042700	0.30514	-1.71246	0.0181144	Down	Transcription factor bHLH155
Glyma.06G043000	0.300771	-1.73326	0.00705931	Down	Isoaspartyl peptidase/L-asparaginase 2 subunit beta
Glyma.06G044400	0.0173631	-5.84783	7.86e-06	Down	Snakin-1
Glyma.06G044500	0.175654	-2.50919	0.0311687	Down	Multiple organellar RNA editing factor 2, chloroplastic {ECO:0000305}
Glyma.06G045100	0.48942	-1.03085	0.030205	Down	Subtilisin-like protease SBT1.7 {ECO:0000303|PubMed:16193095}
Glyma.06G045400	0.237436	-2.07439	5.57e-07	Down	Zinc finger protein ZAT10
Glyma.06G045900	0.294684	-1.76276	0.000870344	Down	U-box domain-containing protein 4
Glyma.06G047700	2.03945	1.02818	0.0221714	Up	Lecithin-cholesterol acyltransferase-like 1
Glyma.06G048200	6.08683	2.60569	0.0102825	Up	Phytosulfokine-beta
Glyma.06G048500	10.6062	3.40684	0.000642411	Up	bZIP transcription factor 2 {ECO:0000305}
Glyma.06G048600	2.4853	1.31342	4.8e-07	Up
Glyma.06G049200	0.274516	-1.86504	6.53e-12	Down	AP2-like ethylene-responsive transcription factor ANT
Glyma.06G049400	0.105562	-3.24384	5.84e-28	Down	Probable xyloglucan glycosyltransferase 12
Glyma.06G050100	4.89913	2.29252	0.000225444	Up	Branched-chain-amino-acid aminotransferase 2, chloroplastic
Glyma.06G050200	0.281675	-1.8279	4.86e-07	Down	Anti-sigma-I factor RsgI6 {ECO:0000305}
Glyma.06G050500	0.104202	-3.26254	2.62e-26	Down
Glyma.06G051500	0.387012	-1.36955	0.00184009	Down	Pollen-specific protein SF21
Glyma.06G051800	0.399964	-1.32206	0.0396836	Down	Abscisic acid receptor PYL2
Glyma.06G052600	2.05101	1.03633	0.000211686	Up	Glutaredoxin-C10
Glyma.06G053300	2.18108	1.12504	0.0348345	Up
Glyma.06G053400	11.7738	3.55751	0.00229716	Up
Glyma.06G054000	2.05285	1.03763	5.66e-05	Up	Protein phosphatase 2C 16
Glyma.06G054200	2.02592	1.01858	0.000465627	Up	Serine/threonine-protein kinase CBK1
Glyma.06G054400	0.48134	-1.05487	0.00613016	Down	(S)-coclaurine N-methyltransferase
Glyma.06G054700	2.48867	1.31537	0.0471095	Up	17.1 kDa class II heat shock protein
Glyma.06G056400	0.475263	-1.0732	0.00028981	Down	LRR receptor-like serine/threonine-protein kinase ERECTA {ECO:0000303|PubMed:8624444}
Glyma.06G058300	0.344716	-1.53652	0.000416972	Down	DNA cross-link repair protein SNM1
Glyma.06G058400	0.100523	-3.3144	0.00311841	Down	Ethylene-responsive transcription factor ERF018
Glyma.06G058600	2.2377	1.16202	0.00154929	Up
Glyma.06G060600	0.457043	-1.1296	0.000464311	Down	L10-interacting MYB domain-containing protein {ECO:0000303|PubMed:25707794}
Glyma.06G061200	0.482845	-1.05037	0.00910905	Down	Early nodulin-like protein 1
Glyma.06G062100	3.68863	1.88309	6.19e-05	Up	CBL-interacting serine/threonine-protein kinase 5
Glyma.06G063200	0.260916	-1.93834	0.000599343	Down	Chaperone protein ClpB4, mitochondrial
Glyma.06G065100	0.493522	-1.01881	0.000104131	Down
Glyma.06G067000	0.091399	-3.45168	8.66e-39	Down	pEARLI1-like lipid transfer protein 1
Glyma.06G067500	2.13967	1.09739	0.00691317	Up	U11/U12 small nuclear ribonucleoprotein 25 kDa protein
Glyma.06G067900	2.35109	1.23333	0.000242764	Up
Glyma.06G068000	0.443999	-1.17137	0.00888863	Down
Glyma.06G068100	0.345462	-1.5334	6.83e-05	Down	G-type lectin S-receptor-like serine/threonine-protein kinase SD2-5
Glyma.06G069000	2.14162	1.0987	0.00765701	Up	SPX domain-containing protein 1
Glyma.06G069600	0.359124	-1.47745	3.38e-09	Down	Cellulose synthase A catalytic subunit 1 [UDP-forming]
Glyma.06G071200	0.00905279	-6.78742	6.11e-18	Down	Boron transporter 4
Glyma.06G074400	2.23809	1.16227	0.000130999	Up	Protein MARD1 {ECO:0000303|PubMed:15159630}
Glyma.06G075100	0.423816	-1.23849	0.000248956	Down	Glucan endo-1,3-beta-glucosidase 5
Glyma.06G076900	2.46171	1.29966	3.47e-06	Up	F-box protein AFR
Glyma.06G077200	2.21888	1.14983	0.00650459	Up
Glyma.06G078400	0.109041	-3.19706	6.01e-33	Down	Gamma-glutamylcyclotransferase 2-2 {ECO:0000305}
Glyma.06G078700	0.384539	-1.3788	4.86e-05	Down	Oleosin 1
Glyma.06G079200	0.180818	-2.46739	0.00868305	Down	Auxin-responsive protein SAUR71 {ECO:0000305}
Glyma.06G080200	3.63369	1.86143	4.13e-07	Up	Protein CUP-SHAPED COTYLEDON 2
Glyma.06G081100	2.40363	1.26521	1.7e-07	Up	BURP domain protein RD22 {ECO:0000303|PubMed:9790599}
Glyma.06G084500	0.305774	-1.70946	0.00323919	Down	Probable lactoylglutathione lyase, chloroplastic
Glyma.06G084800	6.84774	2.77563	3.02e-09	Up	Putative RING-H2 finger protein ATL12
Glyma.06G084900	3.37375	1.75435	0.000965352	Up	ISWI chromatin-remodeling complex ATPase CHR11 {ECO:0000305}
Glyma.06G085200	0.48026	-1.05811	9.24e-05	Down	Probable glycosyltransferase At5g03795
Glyma.06G085300	0.243445	-2.03833	4.71e-12	Down	Probable glycosyltransferase At5g03795
Glyma.06G085800	0.319586	-1.64572	0.000391862	Down	Carotenoid cleavage dioxygenase 8 homolog B, chloroplastic
Glyma.06G086000	0.413878	-1.27272	3.26e-07	Down	Ultraviolet-B receptor UVR8
Glyma.06G086400	0.475248	-1.07325	0.00204175	Down	GATA transcription factor 12
Glyma.06G087400	4.32782	2.11364	0.0477585	Up
Glyma.06G088800	0.354881	-1.49459	1.45e-06	Down	Serine/threonine-protein kinase Aurora-1
Glyma.06G089300	0.345111	-1.53487	0.00922063	Down
Glyma.06G089600	0.172692	-2.53373	1.63e-22	Down
Glyma.06G089800	0.193533	-2.36935	6.39e-21	Down	Inositol-tetrakisphosphate 1-kinase 3
Glyma.06G090900	0.229417	-2.12396	5.59e-06	Down	Protein DOG1-like 4 {ECO:0000303|PubMed:17065317}
Glyma.06G091900	8.81082	3.13928	1.28e-24	Up	Uncharacterized protein At5g65660
Glyma.06G093400	0.380088	-1.39559	0.00292686	Down	AT-hook motif nuclear-localized protein 17 {ECO:0000312|EMBL:FAA00288.1}
Glyma.06G093600	0.124205	-3.0092	3.32e-28	Down	Aspartyl protease AED3 {ECO:0000303|PubMed:24755512}
Glyma.06G093900	0.299839	-1.73774	0.0452115	Down	Mitochondrial uncoupling protein 4
Glyma.06G094600	0.474618	-1.07516	0.00563662	Down	Cyclin-D4-1
Glyma.06G096500	0.480663	-1.0569	0.048505	Down	Axial regulator YABBY 4
Glyma.06G096600	0.470974	-1.08628	0.00289739	Down	Kinesin-like protein KIN-4C {ECO:0000305}
Glyma.06G097300	2.05793	1.0412	0.0188334	Up	Protein ECERIFERUM 1
Glyma.06G098900	2.39815	1.26192	0.00098628	Up	Serine/threonine-protein kinase PEPKR2
Glyma.06G099000	5.56251	2.47574	0.0174616	Up	Glutathione transferase GST 23
Glyma.06G101000	3.9631	1.98663	6.93e-07	Up
Glyma.06G101600	0.320533	-1.64146	5.62e-06	Down	F-box protein At1g78280
Glyma.06G101900	0.144904	-2.78683	0.000898091	Down	Protein EXORDIUM-like 2
Glyma.06G102000	0.0236061	-5.40469	9.53e-07	Down	Protein EXORDIUM
Glyma.06G102100	0.0220164	-5.50528	1.94e-27	Down	Protein EXORDIUM
Glyma.06G102400	0.28686	-1.80158	0.0302467	Down	RNA-binding protein 38
Glyma.06G102500	0.458752	-1.12421	2.86e-05	Down	Probable pectin methyltransferase QUA2
Glyma.06G104600	0.367443	-1.44441	0.0137411	Down	TPR repeat-containing thioredoxin TTL1
Glyma.06G105200	4.16243	2.05743	0.00875681	Up	Uncharacterized WD repeat-containing protein C2A9.03
Glyma.06G105700	0.402622	-1.3125	5.96e-08	Down	Protein DOWNSTREAM OF FLC
Glyma.06G106700	6.90573	2.78779	0.0024429	Up	Heavy metal-associated isoprenylated plant protein 24 {ECO:0000303|PubMed:21072340, ECO:0000303|PubMed:23368984}
Glyma.06G106800	2.37991	1.25091	0.000239278	Up	F-box/kelch-repeat protein At1g22040
Glyma.06G108100	0.449242	-1.15444	5.1e-06	Down	Beta-1,3-galactosyltransferase 7
Glyma.06G109200	0.111567	-3.16401	3.79e-19	Down	Inducible nitrate reductase [NADH] 2
Glyma.06G110000	0.392627	-1.34877	0.0324102	Down	Pentatricopeptide repeat-containing protein At4g08210
Glyma.06G110400	0.455088	-1.13578	0.00980457	Down	Cold shock protein 1
Glyma.06G110700	0.499484	-1.00149	0.00980312	Down	G-type lectin S-receptor-like serine/threonine-protein kinase At5g35370
Glyma.06G111300	0.0207714	-5.58926	9.59e-11	Down	Ethylene-responsive transcription factor ERF012
Glyma.06G112500	0.352366	-1.50485	2.16e-07	Down	LysM domain-containing GPI-anchored protein 1
Glyma.06G113000	2.70995	1.43826	0.0161212	Up
Glyma.06G114200	0.0697212	-3.84226	6.11e-35	Down	Aspartic proteinase Asp1
Glyma.06G114600	0.357787	-1.48283	0.000388201	Down
Glyma.06G115900	4.26998	2.09423	2.1e-06	Up
Glyma.06G116100	0.376682	-1.40858	0.000525703	Down	Cyclin-A1-1
Glyma.06G116300	0.420385	-1.25022	6.79e-07	Down	Chloroplast processing peptidase
Glyma.06G116500	0.34435	-1.53805	2.05e-09	Down	Auxilin-related protein 1 {ECO:0000305}
Glyma.06G118300	0.134414	-2.89524	3.53e-28	Down	PHD finger protein EHD3 {ECO:0000305}
Glyma.06G119300	0.49955	-1.0013	0.00207353	Down	Wall-associated receptor kinase 3
Glyma.06G119600	0.208887	-2.25921	0.00014889	Down
Glyma.06G120000	11.373	3.50755	0.0442976	Up
Glyma.06G121200	2.29396	1.19784	0.000159747	Up	Transcription factor MYB52 {ECO:0000303|PubMed:9839469}
Glyma.06G122200	17.8053	4.15423	5.41e-18	Up	Bidirectional sugar transporter SWEET1 {ECO:0000303|PubMed:21107422}
Glyma.06G122400	3.12419	1.64348	0.0073812	Up	PsbP domain-containing protein 4, chloroplastic
Glyma.06G122900	2.87955	1.52584	0.0172784	Up	Ribosome maturation factor RimP {ECO:0000255|HAMAP-Rule:MF_01077}
Glyma.06G123200	3.23388	1.69327	0.0396443	Up	WAT1-related protein At1g70260
Glyma.06G123900	0.261963	-1.93257	2.04e-05	Down	Endoglucanase 25
Glyma.06G124300	0.286605	-1.80286	0.000510798	Down	Dof zinc finger protein DOF3.5
Glyma.06G124400	0.490352	-1.02811	0.0128769	Down	Protein MKS1
Glyma.06G124800	0.190734	-2.39037	9.84e-13	Down	Myosin ID heavy chain
Glyma.06G125600	0.108745	-3.20098	3.41e-15	Down	Probable WRKY transcription factor 30
Glyma.06G125700	3.68107	1.88012	0.0215657	Up	RNA polymerase sigma factor sigE, chloroplastic/mitochondrial
Glyma.06G125800	0.315437	-1.66458	0.000281546	Down	Bidirectional sugar transporter SWEET3 {ECO:0000303|PubMed:21107422}
Glyma.06G125900	16.7853	4.06913	0.0412671	Up
Glyma.06G126300	3.5201	1.81562	0.00318922	Up	Probable trehalose-phosphate phosphatase 2
Glyma.06G126600	0.406466	-1.2988	1.3e-07	Down	Cyclic nucleotide-gated ion channel 1
Glyma.06G129800	0.39444	-1.34212	0.00160889	Down
Glyma.06G130200	2.79679	1.48377	0.00414271	Up
Glyma.06G131500	0.462173	-1.1135	4.13e-05	Down	Dof zinc finger protein DOF3.7
Glyma.06G132500	0.350826	-1.51117	4.86e-10	Down	Molybdate-anion transporter
Glyma.06G132600	0.356069	-1.48977	5e-05	Down	Rhodanese-like domain-containing protein 14, chloroplastic
Glyma.06G132700	0.29735	-1.74977	1.43e-09	Down	AAA-ATPase At2g46620
Glyma.06G133800	3.14244	1.65189	0.00632125	Up	Homeobox-leucine zipper protein ATHB-7
Glyma.06G135000	2.62654	1.39316	0.000211965	Up
Glyma.06G135900	0.344679	-1.53667	0.00896001	Down
Glyma.06G136200	0.284286	-1.81458	5.31e-13	Down	StAR-related lipid transfer protein 7, mitochondrial
Glyma.06G136600	2.751	1.45996	7.18e-05	Up	Two-component response regulator-like PRR95
Glyma.06G136700	3.07642	1.62125	0.00029297	Up	NDR1/HIN1-like protein 1 {ECO:0000303|Ref.1}
Glyma.06G137000	0.244668	-2.0311	0.0114222	Down	Protein DOWNY MILDEW RESISTANCE 6 {ECO:0000303|PubMed:15986928}
Glyma.06G137200	0.314139	-1.67053	0.0281011	Down	Caffeic acid 3-O-methyltransferase
Glyma.06G137600	0.297433	-1.74936	0.0464018	Down
Glyma.06G138100	0.196758	-2.3455	4.69e-12	Down	Protein NTM1-like 9 {ECO:0000303|PubMed:17158162}
Glyma.06G140800	4.91168	2.29622	0.0238188	Up	Hydroxyacylglutathione hydrolase cytoplasmic
Glyma.06G141200	0.397457	-1.33113	0.00850907	Down	Methylesterase 17
Glyma.06G141400	0.165149	-2.59816	1.49e-10	Down	Protein ENHANCED DISEASE RESISTANCE 4 {ECO:0000303|PubMed:25747881}
Glyma.06G141600	3.38179	1.75779	0.0253067	Up
Glyma.06G142000	0.144888	-2.78699	9.7e-21	Down	Probable WRKY transcription factor 70
Glyma.06G142200	0.47714	-1.06751	0.00185877	Down
Glyma.06G143300	3.98597	1.99493	1.13e-05	Up	Expansin-A8
Glyma.06G144000	0.265801	-1.91158	1.39e-08	Down
Glyma.06G145500	0.472173	-1.08261	3.2e-05	Down	Probable inactive receptor kinase At5g10020
Glyma.06G146600	11.2174	3.48767	0.00396981	Up	Shikimate kinase 1, chloroplastic
Glyma.06G148000	3.29988	1.72241	5.01e-08	Up
Glyma.06G148100	3.26099	1.70531	0.00472217	Up
Glyma.06G148500	0.451986	-1.14565	0.000403294	Down	Ribonucleoside-diphosphate reductase large subunit {ECO:0000303|PubMed:10542051}
Glyma.06G149700	0	#NAME?	6.36e-06	Down
Glyma.06G151500	0.496737	-1.00945	0.00751227	Down	Probable Histone-lysine N-methyltransferase ATXR5
Glyma.06G153200	0.383997	-1.38083	8.61e-09	Down	Mitogen-activated protein kinase kinase kinase 3 {ECO:0000303|PubMed:27679653}
Glyma.06G153600	0.332435	-1.58886	1.03e-07	Down	GDP-mannose transporter GONST1
Glyma.06G154400	14.082	3.81578	0.0101896	Up	NAC domain-containing protein 104 {ECO:0000305}
Glyma.06G156600	0.377091	-1.40701	3.33e-06	Down	Amino acid permease 3
Glyma.06G156700	0.36268	-1.46323	4.37e-06	Down	Amino acid permease 2
Glyma.06G157200	0.17717	-2.49679	5.44e-19	Down	Beta-galactosidase 3
Glyma.06G157400	0.325218	-1.62052	1.08e-08	Down	NAC domain-containing protein 2
Glyma.06G158700	2.58573	1.37057	0.00101178	Up	Auxin-responsive protein SAUR32 {ECO:0000305}
Glyma.06G160200	0.109017	-3.19737	3.14e-32	Down	Patellin-3
Glyma.06G162000	Inf	Inf	0.00604485	Up	Glucosamine 6-phosphate N-acetyltransferase
Glyma.06G163800	0.362185	-1.4652	4.02e-06	Down	Protein BONZAI 1
Glyma.06G164400	0.42419	-1.23722	0.0264185	Down
Glyma.06G164500	0.453568	-1.14061	0.000116246	Down	Probable alpha-mannosidase At5g13980 {ECO:0000305}
Glyma.06G165700	0.286444	-1.80367	3.36e-07	Down	Transcription factor bHLH137
Glyma.06G166800	4.9393	2.30431	0.0288258	Up	Bidirectional sugar transporter SWEET12 {ECO:0000303|PubMed:21107422}
Glyma.06G167600	2.80504	1.48802	4.18e-05	Up	Omega-hydroxypalmitate O-feruloyl transferase
Glyma.06G167900	8.11287	3.02021	0.0281302	Up	Protein HVA22
Glyma.06G168400	0.317804	-1.65379	0.0231107	Down	Probable WRKY transcription factor 75
Glyma.06G169800	2.131	1.09153	0.00303018	Up	Molybdenum cofactor sulfurase {ECO:0000255|HAMAP-Rule:MF_03050}
Glyma.06G171700	0.382538	-1.38633	0.000194124	Down	Probable inactive leucine-rich repeat receptor-like protein kinase At3g03770
Glyma.06G171800	0	#NAME?	8e-06	Down	Adenylate kinase 4
Glyma.06G172200	10.8498	3.4396	4.88e-17	Up
Glyma.06G174600	0.216559	-2.20717	0.00190521	Down	Protein STICHEL-like 2
Glyma.06G175100	0.447182	-1.16107	0.000603268	Down	Leucine-rich repeat receptor-like serine/threonine/tyrosine-protein kinase SOBIR1
Glyma.06G176400	0.408996	-1.28984	0.0175264	Down	Manganese-dependent ADP-ribose/CDP-alcohol diphosphatase
Glyma.06G176700	0.0408656	-4.61297	7.74e-07	Down
Glyma.06G177000	2.04577	1.03264	0.0150532	Up	Protein DEHYDRATION-INDUCED 19 homolog 5
Glyma.06G178600	0.283401	-1.81909	1.02e-10	Down	Transcription factor MYB86
Glyma.06G179300	6.40458	2.6791	0.0337188	Up
Glyma.06G180000	3.14106	1.65125	6.85e-08	Up	Cell division cycle protein 48 homolog
Glyma.06G180300	0.403436	-1.30959	9.12e-07	Down
Glyma.06G183100	2.09049	1.06384	0.0313806	Up	Protein EXECUTER 2, chloroplastic {ECO:0000305}
Glyma.06G183400	0.428901	-1.22128	4.84e-06	Down	Polygalacturonase-1 non-catalytic subunit beta
Glyma.06G183800	16.8228	4.07235	0.00860797	Up	U-box domain-containing protein 19
Glyma.06G184200	0.332996	-1.58642	2.45e-07	Down	Probable alpha,alpha-trehalose-phosphate synthase [UDP-forming] 9
Glyma.06G184300	0.353093	-1.50188	1.27e-08	Down
Glyma.06G185200	2.82748	1.49952	0.00745138	Up	Uncharacterized protein At5g50100, mitochondrial
Glyma.06G185300	0.234013	-2.09534	0.00836241	Down	Snakin-2
Glyma.06G187200	0.438803	-1.18835	4.44e-06	Down	Protein EDS1L {ECO:0000305}
Glyma.06G187300	0.314167	-1.6704	1.28e-07	Down	Protein EDS1L {ECO:0000305}
Glyma.06G187400	0.357585	-1.48364	6.42e-09	Down	Protein EDS1L {ECO:0000305}
Glyma.06G187900	2.07003	1.04965	0.0346054	Up	Probable myosin-binding protein 5 {ECO:0000305}
Glyma.06G190800	0.104749	-3.25499	3.32e-10	Down	Probable WRKY transcription factor 72
Glyma.06G191300	0.340055	-1.55616	4.79e-10	Down	ABC transporter A family member 2
Glyma.06G191600	2.14824	1.10316	0.00501148	Up	Signal peptide peptidase-like 2
Glyma.06G191700	2.04151	1.02964	0.0114613	Up
Glyma.06G191800	5.84631	2.54753	0.00854504	Up	Transcription factor PRE3
Glyma.06G192100	14.8538	3.89276	0.00503099	Up	Organic cation/carnitine transporter 3
Glyma.06G192700	2.21319	1.14613	4.37e-05	Up	HVA22-like protein a
Glyma.06G193600	4.94726	2.30663	5.42e-08	Up	Myb-related protein 306
Glyma.06G193800	0.37293	-1.42302	0.00712825	Down	Gibberellin-regulated protein 6
Glyma.06G194800	2.06785	1.04813	6.33e-05	Up	Cyclic dof factor 3
Glyma.06G195000	3.38861	1.7607	0.0110936	Up	Expansin-A15
Glyma.06G195100	0.308694	-1.69575	0.00706253	Down	Thioredoxin-like 1-1, chloroplastic
Glyma.06G195500	2.06962	1.04937	0.000837302	Up	NAC domain-containing protein 100
Glyma.06G199500	5.12535	2.35765	0.0225433	Up	Protein ENHANCED DISEASE RESISTANCE 2
Glyma.06G203900	2.022	1.01579	0.00322737	Up	Exocyst complex component EXO70B1
Glyma.06G204100	2.18093	1.12494	0.0242781	Up	Ninja-family protein AFP3
Glyma.06G204400	0.289058	-1.79057	0.000123915	Down	Protein LONGIFOLIA 2
Glyma.06G205400	0.254681	-1.97324	3.01e-11	Down	Protein COBRA
Glyma.06G205500	2.004	1.00289	0.00132145	Up	COBRA-like protein 4
Glyma.06G206400	2.69541	1.4305	2.3e-07	Up	Dof zinc finger protein DOF5.4
Glyma.06G209100	2.41123	1.26977	0.00749997	Up	Protein MIZU-KUSSEI 1
Glyma.06G209600	3.55445	1.82963	0.0162667	Up
Glyma.06G209900	2.24013	1.16358	0.0453329	Up	Oleosin 16 kDa
Glyma.06G210200	2.82967	1.50064	1.2e-07	Up
Glyma.06G213600	0.448502	-1.15681	0.0493476	Down	Elongation of fatty acids protein 3-like
Glyma.06G214300	Inf	Inf	2.98e-06	Up	Cell differentiation protein RCD1 homolog
Glyma.06G214800	0.13471	-2.89207	5e-05	Down	3-ketoacyl-CoA synthase 11 {ECO:0000303|PubMed:18465198}
Glyma.06G216500	0.450207	-1.15134	0.0356989	Down	Early nodulin-93
Glyma.06G218000	0.49251	-1.02177	0.0153079	Down	Gamma-interferon-inducible lysosomal thiol reductase
Glyma.06G218600	5.45664	2.44801	0.0233555	Up
Glyma.06G219900	0.46587	-1.102	0.0162987	Down	Trypsin inhibitor A
Glyma.06G220200	7.38705	2.885	1.87e-17	Up	Putative leucine-rich repeat receptor-like serine/threonine-protein kinase At2g24130
Glyma.06G223300	0.385083	-1.37676	0.00212193	Down	Histone-lysine N-methyltransferase ASHR3
Glyma.06G223600	0.44464	-1.16929	0.0292621	Down	Heptahelical transmembrane protein 2
Glyma.06G226500	0.164968	-2.59974	0.0494098	Down	BAG family molecular chaperone regulator 1
Glyma.06G226700	0.341008	-1.55212	0.0286332	Down	Probable LRR receptor-like serine/threonine-protein kinase At1g53430
Glyma.06G231100	2.40518	1.26615	0.0494764	Up
Glyma.06G234700	0.348647	-1.52016	0.00297951	Down	Homeobox-leucine zipper protein ATHB-52
Glyma.06G235000	0.433152	-1.20705	1.06e-05	Down	UDP-glycosyltransferase 79B3
Glyma.06G235900	0.0881526	-3.50385	8.66e-29	Down	Probable aminotransferase TAT2
Glyma.06G238300	4.16835	2.05948	0.000394576	Up
Glyma.06G238900	2.24793	1.1686	0.0139986	Up	Probable 3-hydroxybutyryl-CoA dehydrogenase
Glyma.06G240400	0.404576	-1.30552	0.00164176	Down	Dynamin-related protein 5A
Glyma.06G240700	2.60876	1.38336	0.00342503	Up	Beta-glucuronosyltransferase GlcAT14A {ECO:0000305}
Glyma.06G241600	0.135915	-2.87923	2.6e-08	Down	Ankyrin repeat-containing protein BDA1 {ECO:0000305}
Glyma.06G242000	0.247715	-2.01325	2.08e-06	Down	Ankyrin repeat-containing protein BDA1 {ECO:0000305}
Glyma.06G242700	0.489343	-1.03108	0.000235152	Down
Glyma.06G243000	226.827	7.82545	0.000490935	Up	Receptor homology region, transmembrane domain- and RING domain-containing protein 2
Glyma.06G248900	6.29852	2.65501	0.0141369	Up	NAC domain-containing protein 72
Glyma.06G249100	2.45574	1.29616	0.000272443	Up	NAC transcription factor 56 {ECO:0000303|PubMed:15029955}
Glyma.06G255300	2.90343	1.53776	0.00553624	Up	B-box zinc finger protein 22 {ECO:0000303|PubMed:19920209}
Glyma.06G255700	0.359419	-1.47626	0.00685948	Down	Calcium-binding protein PBP1
Glyma.06G256000	0.162091	-2.62513	1.25e-22	Down	TMV resistance protein N
Glyma.06G256100	0	#NAME?	2.4e-05	Down	TMV resistance protein N
Glyma.06G256600	0.19148	-2.38474	0.0229481	Down	G-type lectin S-receptor-like serine/threonine-protein kinase At4g27290
Glyma.06G257000	0.0891955	-3.48689	0.0474769	Down	G-type lectin S-receptor-like serine/threonine-protein kinase At4g27290
Glyma.06G258000	0.255108	-1.97082	4.52e-07	Down	Calcium-binding protein PBP1
Glyma.06G258900	0.45624	-1.13213	0.000189429	Down	G-type lectin S-receptor-like serine/threonine-protein kinase At4g27290
Glyma.06G259000	0.364603	-1.4556	0.00187969	Down	TMV resistance protein N
Glyma.06G259100	0.356549	-1.48783	5.45e-09	Down	TMV resistance protein N
Glyma.06G259400	0.298614	-1.74365	2.6e-09	Down	TMV resistance protein N
Glyma.06G259800	0.429223	-1.2202	0.0066652	Down	TMV resistance protein N
Glyma.06G260100	0.431131	-1.2138	0.000188284	Down	TMV resistance protein N
Glyma.06G260200	2.31305	1.2098	0.0241722	Up	Probable aldo-keto reductase 2
Glyma.06G261400	0.347399	-1.52533	1.07e-08	Down	TMV resistance protein N
Glyma.06G261500	0.249956	-2.00025	2.96e-14	Down	TMV resistance protein N
Glyma.06G262700	0.143612	-2.79975	7.35e-07	Down	Receptor-like serine/threonine-protein kinase SD1-8
Glyma.06G263700	0.319251	-1.64724	0.000824726	Down	Toll/interleukin-1 receptor-like protein
Glyma.06G264200	4.2612	2.09126	0.0330538	Up	Disease resistance protein RML1B {ECO:0000305}
Glyma.06G264400	0.138173	-2.85545	5.32e-09	Down	Disease resistance protein TAO1 {ECO:0000305}
Glyma.06G265000	12.574	3.65237	0.0249428	Up	Disease resistance protein TAO1 {ECO:0000305}
Glyma.06G265100	11.9042	3.5734	0.0178876	Up
Glyma.06G265400	0.475411	-1.07275	0.0369938	Down	Disease resistance protein TAO1 {ECO:0000305}
Glyma.06G265500	0.179138	-2.48085	5.84e-20	Down	Chitin-inducible gibberellin-responsive protein 1
Glyma.06G266000	0.443819	-1.17196	2.04e-06	Down	Formin-like protein 5
Glyma.06G267300	Inf	Inf	0.000292595	Up	TMV resistance protein N
Glyma.06G267400	0.483884	-1.04727	0.000134246	Down	TMV resistance protein N
Glyma.06G268500	0.173566	-2.52644	0.000185352	Down	TMV resistance protein N
Glyma.06G268600	0.143117	-2.80474	5.64e-06	Down	TMV resistance protein N
Glyma.06G268900	0.105358	-3.24663	0.0108052	Down
Glyma.06G269500	2.26867	1.18184	0.000551136	Up	Protein translation factor SUI1 homolog 1
Glyma.06G275600	0.463385	-1.10972	1.48e-05	Down	Probable alpha,alpha-trehalose-phosphate synthase [UDP-forming] 7
Glyma.06G275900	0.263562	-1.92378	8.61e-05	Down	Peroxidase 4 {ECO:0000250|UniProtKB:Q42578}
Glyma.06G277400	0.419074	-1.25472	0.00135613	Down	Protein LIGHT-DEPENDENT SHORT HYPOCOTYLS 10
Glyma.06G278400	0.102704	-3.28343	0.00309693	Down	Auxin-induced protein 10A5
Glyma.06G283800	0.462329	-1.11301	0.0157267	Down	Protein trichome birefringence-like 39
Glyma.06G283900	9.03923	3.1762	1.73e-05	Up	Seed biotin-containing protein SBP65
Glyma.06G284300	2.21475	1.14714	0.00935435	Up	Laccase-4
Glyma.06G284700	0.443474	-1.17308	0.0186827	Down	PLASMODESMATA CALLOSE-BINDING PROTEIN 5
Glyma.06G284900	0.155326	-2.68663	0.000129554	Down	Basic leucine zipper 61 {ECO:0000303|PubMed:11906833}
Glyma.06G286200	0.318957	-1.64857	0.000396663	Down	Trans-resveratrol di-O-methyltransferase
Glyma.06G289900	0.365145	-1.45346	2.31e-06	Down	Reticulon-like protein B17
Glyma.06G290100	5.13517	2.36041	0.00236596	Up	Zinc finger CCCH domain-containing protein 2
Glyma.06G290300	0.385104	-1.37668	2.22e-05	Down	Protein TPX2
Glyma.06G291300	2.99942	1.58468	0.0151332	Up	O-acyltransferase WSD1
Glyma.06G291500	2.55399	1.35275	0.00577303	Up
Glyma.06G291900	0.0759866	-3.71811	0.000832317	Down	Transcription factor bHLH36
Glyma.06G293400	2.11475	1.08049	0.00284824	Up	E3 ubiquitin-protein ligase RMA1H1
Glyma.06G293900	0.446525	-1.16319	0.00513817	Down	Protein ACCELERATED CELL DEATH 6 {ECO:0000303|PubMed:10488236}
Glyma.06G294100	0.114461	-3.12707	0.000132793	Down	Protein ACCELERATED CELL DEATH 6 {ECO:0000303|PubMed:10488236}
Glyma.06G294400	0.0817013	-3.6135	0.0416576	Down	Protein ACCELERATED CELL DEATH 6 {ECO:0000303|PubMed:10488236}
Glyma.06G294500	2.79822	1.48451	0.0103637	Up	Expansin-B3
Glyma.06G296100	2.14931	1.10387	2.09e-05	Up
Glyma.06G296300	0.171635	-2.54258	0.00993555	Down
Glyma.06G298400	3.12097	1.642	0.00107606	Up
Glyma.06G298800	0.123399	-3.0186	0.00846956	Down
Glyma.06G298900	0.29798	-1.74671	3.53e-07	Down
Glyma.06G299900	0.363716	-1.45911	0.026377	Down	Transcription factor MYB14 {ECO:0000303|PubMed:9839469}
Glyma.06G300100	0.0610074	-4.03487	1.76e-08	Down	Transcription factor MYB14 {ECO:0000303|PubMed:9839469}
Glyma.06G300200	0.101399	-3.30188	2.47e-12	Down	Transcription factor MYB14 {ECO:0000303|PubMed:9839469}
Glyma.06G300900	2.44444	1.2895	1.56e-05	Up	B-box domain protein 30 {ECO:0000303|PubMed:19920209}
Glyma.06G301200	0.308712	-1.69567	7.43e-06	Down
Glyma.06G302200	0.258486	-1.95184	0.00203493	Down	Tricyclene synthase EBOS, chloroplastic
Glyma.06G302300	0.334455	-1.58012	6.77e-10	Down	Xyloglucan endotransglucosylase/hydrolase protein 9
Glyma.06G302400	2.08023	1.05674	0.00360576	Up
Glyma.06G303200	3.09185	1.62847	0.0489749	Up	Isocitrate lyase 1 {ECO:0000250|UniProtKB:P28297}
Glyma.06G303500	2.93756	1.55462	1.95e-08	Up
Glyma.06G303700	0.475894	-1.07129	0.0131648	Down	Homeobox-leucine zipper protein HDG2
Glyma.06G304800	2.61118	1.3847	0.0279782	Up	UPF0481 protein At3g47200
Glyma.06G304900	4.64381	2.21531	7.23e-05	Up	Septum-promoting GTP-binding protein 1
Glyma.06G306900	0.485495	-1.04247	0.00140647	Down
Glyma.06G307100	0.226806	-2.14047	8.87e-08	Down	L-ascorbate oxidase homolog
Glyma.06G307400	0	#NAME?	0.00343671	Down	Dirigent protein 23
Glyma.06G307700	0.327381	-1.61096	1.59e-08	Down	WRKY transcription factor 6 {ECO:0000303|PubMed:11722756}
Glyma.06G307900	2.85065	1.51129	0.0232596	Up	Cellulose synthase-like protein H1
Glyma.06G308100	0.438409	-1.18965	0.000915647	Down	Condensin complex subunit 2
Glyma.06G310000	0.394091	-1.3434	0.00150178	Down	TMV resistance protein N
Glyma.06G310100	0.359618	-1.47546	1.35e-09	Down	Probable carboxylesterase 6
Glyma.06G312000	2.33839	1.22551	0.0197687	Up	Cysteine-rich receptor-like protein kinase 25
Glyma.06G312100	0.427222	-1.22694	0.00128035	Down	Immune-associated nucleotide-binding protein 9 {ECO:0000303|PubMed:17723251}
Glyma.06G313500	0.384369	-1.37944	0.000149498	Down	Protein ZINC INDUCED FACILITATOR-LIKE 1
Glyma.06G314200	0.232618	-2.10396	1.6e-08	Down	Pectinesterase 47
Glyma.06G314500	2.52434	1.33591	0.000520114	Up	Protein argonaute 4B
Glyma.06G317000	0.053042	-4.23672	0.000544213	Down	Isoeugenol synthase 1
Glyma.06G318200	2.37105	1.24553	0.000331672	Up	Probable folate-biopterin transporter 9, chloroplastic
Glyma.06G318400	0.0916715	-3.44738	7.56e-33	Down	Trehalose-phosphate phosphatase A
Glyma.06G322000	0.128821	-2.95656	1.06e-16	Down	GPI-anchored protein LLG1 {ECO:0000305}
Glyma.06G322100	0.405265	-1.30306	0.0418992	Down	GPI-anchored protein LLG1 {ECO:0000305}
Glyma.06G323600	0.268962	-1.89452	1.18e-12	Down	Uncharacterized protein slp1 {ECO:0000250|UniProtKB:Q12232}
Glyma.06G324200	0.301344	-1.73052	0.00420269	Down	GDSL esterase/lipase At1g71691
Glyma.07G004200	0.480181	-1.05835	0.000609645	Down	Uncharacterized protein At1g04910
Glyma.07G004700	0.449972	-1.15209	0.000103563	Down	Proline-rich receptor-like protein kinase PERK1
Glyma.07G005300	2.72564	1.4466	7.37e-05	Up	Mitochondrial arginine transporter BAC2
Glyma.07G005400	2.42593	1.27854	0.00516855	Up
Glyma.07G005900	0.293476	-1.76868	3.38e-07	Down	IST1-like protein
Glyma.07G006200	2.05336	1.03799	0.0326387	Up	Transcription repressor OFP14
Glyma.07G006900	0.417724	-1.25938	1.18e-05	Down	Seed linoleate 9S-lipoxygenase
Glyma.07G007500	2.46506	1.30162	0.000320201	Up
Glyma.07G008500	0.202797	-2.30189	0.0158346	Down	Transcription factor MYB26 {ECO:0000305}
Glyma.07G011000	2.58329	1.36921	0.00137971	Up	PRA1 family protein F3 {ECO:0000303|PubMed:18583532}
Glyma.07G015200	2.10168	1.07154	0.0008102	Up	Auxin-responsive protein IAA26
Glyma.07G015400	0.276616	-1.85404	5.54e-07	Down
Glyma.07G016300	0.244807	-2.03028	2.97e-05	Down
Glyma.07G017300	3.31784	1.73025	0.00308783	Up	Dehydration-responsive element-binding protein 3
Glyma.07G017400	2.75941	1.46436	0.00256759	Up
Glyma.07G018100	2.03878	1.02771	0.0362028	Up	Auxin-responsive protein IAA27
Glyma.07G018900	3.3525	1.74524	0.0486843	Up
Glyma.07G020400	2.78539	1.47788	1.01e-07	Up	B-box zinc finger protein 32 {ECO:0000303|PubMed:19920209}
Glyma.07G020700	2.81333	1.49228	6.67e-06	Up	F-box/kelch-repeat protein At1g51550
Glyma.07G021200	0.342601	-1.5454	0.0356203	Down	Aspartyl protease family protein At5g10770
Glyma.07G021800	2.39675	1.26108	6.98e-07	Up	Chaperone protein dnaJ 8, chloroplastic
Glyma.07G022300	0.274578	-1.86471	3.11e-11	Down	Galactoside 2-alpha-L-fucosyltransferase
Glyma.07G022400	0.401077	-1.31805	0.00208788	Down	Galactoside 2-alpha-L-fucosyltransferase
Glyma.07G022900	2.79137	1.48097	0.0285179	Up	Phosphatidyl-N-methylethanolamine N-methyltransferase {ECO:0000255|HAMAP-Rule:MF_03216}
Glyma.07G023000	0.192587	-2.37642	2.39e-10	Down	Photosynthetic NDH subunit of subcomplex B 1, chloroplastic {ECO:0000303|PubMed:21785130}
Glyma.07G023300	0.118863	-3.07263	2.92e-06	Down	Probable WRKY transcription factor 40
Glyma.07G023500	0.416666	-1.26304	0.000167226	Down	CBL-interacting serine/threonine-protein kinase 25
Glyma.07G025800	0.294559	-1.76337	0.000140935	Down	Ethylene-responsive transcription factor ERF003
Glyma.07G032000	0.223353	-2.1626	0.0131117	Down	Protein UNUSUAL FLORAL ORGANS
Glyma.07G032300	0.42886	-1.22142	0.000186647	Down
Glyma.07G034200	0.400721	-1.31933	0.000213819	Down	Auxin-induced protein AUX22
Glyma.07G035100	0.363494	-1.46	0.00116705	Down	Aminopeptidase M1
Glyma.07G035200	0.0612377	-4.02944	1.3e-32	Down
Glyma.07G038500	0.0719767	-3.79633	6.82e-15	Down	Auxin-binding protein ABP19a
Glyma.07G039000	0.204398	-2.29055	0.0365427	Down	Auxin-binding protein ABP19b
Glyma.07G039400	0.178175	-2.48863	6.07e-07	Down	Nodulation-signaling pathway 1 protein
Glyma.07G039700	0.270496	-1.88632	6.04e-05	Down	Serine/threonine-protein kinase RIPK {ECO:0000305}
Glyma.07G039800	0.427059	-1.22749	5.79e-07	Down	Flavonoid 3'-monooxygenase
Glyma.07G039900	0.434655	-1.20206	5.47e-07	Down	Linoleate 13S-lipoxygenase 3-1, chloroplastic
Glyma.07G041300	0.21095	-2.24503	0.0111396	Down	Protein PLANT CADMIUM RESISTANCE 2
Glyma.07G041400	0.152591	-2.71225	3.6e-05	Down	Protein TIFY 10b {ECO:0000305}
Glyma.07G042500	0	#NAME?	0.000489785	Down	Potassium transporter 5
Glyma.07G042900	0.0849967	-3.55645	0.0210534	Down	Acyl carrier protein 2, chloroplastic
Glyma.07G043100	0.149887	-2.73805	0.000642339	Down	Chaperone protein DnaJ {ECO:0000255|HAMAP-Rule:MF_01152}
Glyma.07G043500	0.0950977	-3.39445	1.07e-14	Down
Glyma.07G043900	0.495564	-1.01286	3.36e-05	Down	Phosphoinositide phosphatase SAC2
Glyma.07G044900	0.226702	-2.14113	5.65e-09	Down
Glyma.07G046000	0.32792	-1.60859	6.54e-11	Down	Pectinesterase 3
Glyma.07G046900	0.399597	-1.32338	0.0362537	Down	Probable RNA-binding protein ARP1
Glyma.07G047200	2.21168	1.14514	1.59e-05	Up	Tyrosine-sulfated glycopeptide receptor 1 {ECO:0000305}
Glyma.07G047800	0.336139	-1.57287	6.14e-10	Down	Uncharacterized calcium-binding protein At1g02270
Glyma.07G047900	0.383553	-1.3825	0.000138929	Down	NAC domain-containing protein 62 {ECO:0000303|PubMed:15029955}
Glyma.07G050700	0.344309	-1.53823	2.9e-05	Down	Probable RNA-binding protein ARP1
Glyma.07G051700	3.51761	1.8146	9.53e-07	Up	Auxin-responsive protein SAUR32 {ECO:0000305}
Glyma.07G051900	0.473359	-1.07899	0.000232176	Down
Glyma.07G052100	9.4048	3.2334	0.00385877	Up	Homeobox-leucine zipper protein ATHB-12
Glyma.07G052600	0.173037	-2.53085	0.000198335	Down
Glyma.07G053900	2.37682	1.24903	0.000693809	Up	Dof zinc finger protein DOF3.7
Glyma.07G054000	2.38561	1.25436	4.31e-06	Up	Transcription factor MYB111 {ECO:0000303|PubMed:11597504}
Glyma.07G055000	0.232953	-2.10189	8.62e-13	Down	Ethylene-responsive transcription factor ERF023
Glyma.07G055200	0.428519	-1.22257	7.74e-07	Down	Transcription factor bHLH13
Glyma.07G055300	0.457938	-1.12678	5.64e-06	Down	Aspartyl protease family protein 2 {ECO:0000305}
Glyma.07G056200	0.477088	-1.06767	0.00195669	Down	Putative RING-H2 finger protein ATL21A
Glyma.07G056800	3.64446	1.8657	0.0311199	Up	Lipase
Glyma.07G057100	0.465003	-1.10469	0.0416656	Down
Glyma.07G057400	0.124893	-3.00123	5.94e-06	Down	Probable WRKY transcription factor 41
Glyma.07G057600	0.457135	-1.12931	6.54e-05	Down	Protein trichome birefringence-like 25
Glyma.07G058400	0.472659	-1.08113	0.00100844	Down	Formin-like protein 1
Glyma.07G058800	2.49601	1.31962	0.0192311	Up	Serine acetyltransferase 5
Glyma.07G060400	3.41474	1.77177	0.00663343	Up	Common plant regulatory factor 1
Glyma.07G061200	Inf	Inf	0.0255718	Up
Glyma.07G061300	2.01155	1.00831	0.00185513	Up	Uncharacterized protein At5g41620
Glyma.07G061500	3.41616	1.77238	0.00128879	Up	Cleaved BAG6 {ECO:0000303|PubMed:26739014}
Glyma.07G066600	0.445523	-1.16643	5.57e-06	Down	Probable serine/threonine-protein kinase At1g01540
Glyma.07G068800	0.465248	-1.10393	5.48e-05	Down	Calmodulin-binding receptor-like cytoplasmic kinase 2
Glyma.07G069000	0.294935	-1.76153	0.000813082	Down	G-type lectin S-receptor-like serine/threonine-protein kinase SD2-2
Glyma.07G071000	0.329424	-1.60198	0.00930797	Down	Transcription factor EGL1
Glyma.07G071300	0.206721	-2.27424	1.72e-06	Down	Acyl-coenzyme A thioesterase 8
Glyma.07G076400	5.89682	2.55994	0.00823575	Up	BON1-associated protein 2
Glyma.07G076600	0.318348	-1.65132	6.23e-05	Down	BON1-associated protein 2
Glyma.07G078800	2.13155	1.0919	0.00239292	Up	E3 ubiquitin-protein ligase ATL59
Glyma.07G079500	0.47151	-1.08464	6.12e-05	Down
Glyma.07G080300	2.68572	1.42531	9.2e-08	Up	Transcription factor TCP9
Glyma.07G080400	0.426394	-1.22974	1.07e-06	Down	Phospholipase D beta 1 {ECO:0000303|PubMed:11891260}
Glyma.07G080600	2.15699	1.10902	0.0102389	Up	Receptor-like protein 12
Glyma.07G081600	0.456444	-1.13149	1.12e-05	Down	Polygalacturonate 4-alpha-galacturonosyltransferase
Glyma.07G083000	2.4006	1.2634	7.41e-06	Up	Geraniol 8-hydroxylase
Glyma.07G083700	0.321816	-1.63569	0.0025886	Down	Bark storage protein A
Glyma.07G084200	0.472341	-1.0821	0.0210368	Down	Rac-like GTP-binding protein ARAC7
Glyma.07G084600	0.407647	-1.29461	3.75e-07	Down
Glyma.07G085600	0.454929	-1.13629	5.15e-06	Down	Proline-rich receptor-like protein kinase PERK1
Glyma.07G085800	0.205276	-2.28436	1.03e-09	Down	Protein CfxQ homolog
Glyma.07G086000	0.331008	-1.59506	0.000354112	Down	Polyol transporter 5
Glyma.07G086300	2.20607	1.14148	0.00255199	Up	Heat stress transcription factor C-1
Glyma.07G086400	3.05416	1.61078	8.4e-08	Up	Heat stress transcription factor C-1
Glyma.07G086900	3.06335	1.61511	4.74e-06	Up
Glyma.07G087200	0.129175	-2.95261	1.24e-06	Down	Arabinogalactan peptide 22
Glyma.07G087400	0.427013	-1.22765	0.0419628	Down	Aldehyde dehydrogenase family 2 member C4
Glyma.07G087700	0.456938	-1.12993	0.0191518	Down	DNA mismatch repair protein MSH7
Glyma.07G088200	3.20003	1.67808	0.0197585	Up	Probable sulfate transporter 3.5
Glyma.07G088300	0.130247	-2.94068	2.53e-26	Down	Leucine-rich repeat extensin-like protein 4
Glyma.07G091600	0.0936081	-3.41722	3.84e-33	Down	LOB domain-containing protein 42
Glyma.07G091900	2.26953	1.1824	7e-05	Up
Glyma.07G093900	0.178509	-2.48593	0.0182021	Down	Protein SAR DEFICIENT 1 {ECO:0000303|PubMed:20921422}
Glyma.07G094100	0.426549	-1.22922	0.0400029	Down	LEAF RUST 10 DISEASE-RESISTANCE LOCUS RECEPTOR-LIKE PROTEIN KINASE-like 2.7 {ECO:0000303|PubMed:12805585}
Glyma.07G094200	0.122247	-3.03213	0.00288635	Down	LEAF RUST 10 DISEASE-RESISTANCE LOCUS RECEPTOR-LIKE PROTEIN KINASE-like 2.1 {ECO:0000303|PubMed:12805585}
Glyma.07G094500	0.276632	-1.85396	1.24e-10	Down	LEAF RUST 10 DISEASE-RESISTANCE LOCUS RECEPTOR-LIKE PROTEIN KINASE-like 2.1 {ECO:0000303|PubMed:12805585}
Glyma.07G095000	0.112391	-3.1534	0.0178093	Down	LEAF RUST 10 DISEASE-RESISTANCE LOCUS RECEPTOR-LIKE PROTEIN KINASE-like 2.1 {ECO:0000303|PubMed:12805585}
Glyma.07G095100	0.27952	-1.83897	0.00508559	Down	LEAF RUST 10 DISEASE-RESISTANCE LOCUS RECEPTOR-LIKE PROTEIN KINASE-like 2.5 {ECO:0000303|PubMed:12805585}
Glyma.07G095200	0.329308	-1.60249	0.00325655	Down	LEAF RUST 10 DISEASE-RESISTANCE LOCUS RECEPTOR-LIKE PROTEIN KINASE-like 2.1 {ECO:0000303|PubMed:12805585}
Glyma.07G095500	0.257616	-1.95671	0.000222241	Down	Rust resistance kinase Lr10 {ECO:0000312|EMBL:AAC49629.1}
Glyma.07G095600	0.157714	-2.66461	0.0221714	Down
Glyma.07G095700	0.234364	-2.09318	0.0483065	Down	LEAF RUST 10 DISEASE-RESISTANCE LOCUS RECEPTOR-LIKE PROTEIN KINASE-like 2.5 {ECO:0000303|PubMed:12805585}
Glyma.07G096500	0.314464	-1.66903	7.25e-06	Down	Kinesin-like protein NACK1
Glyma.07G096900	0.36229	-1.46478	0.00300169	Down	Chlorophyllase-1
Glyma.07G097000	0.209394	-2.25571	0.000619951	Down	Chlorophyllase-1
Glyma.07G099500	0.153556	-2.70316	3.74e-07	Down
Glyma.07G100500	0.494388	-1.01628	0.00833757	Down	Beta-glucosidase 44
Glyma.07G102700	0.385117	-1.37663	0.0138873	Down	Phosphoethanolamine N-methyltransferase
Glyma.07G104200	0.385211	-1.37628	0.0102526	Down	Nudix hydrolase 4
Glyma.07G104300	4.35393	2.12232	0.0106509	Up
Glyma.07G105700	0.307783	-1.70002	9.42e-11	Down	Mitogen-activated protein kinase kinase 9
Glyma.07G106000	0.387221	-1.36877	0.0135765	Down	U-box domain-containing protein 21
Glyma.07G107000	2.19504	1.13424	0.000737195	Up	Type IV inositol polyphosphate 5-phosphatase 9 {ECO:0000303|PubMed:23658066}
Glyma.07G108900	0.324278	-1.6247	4.76e-05	Down	GATA transcription factor 2
Glyma.07G109200	2.05695	1.0405	0.00354606	Up
Glyma.07G109600	0.346481	-1.52915	0.000327848	Down	Squamosa promoter-binding-like protein 8
Glyma.07G110300	0.365739	-1.45111	0.0337669	Down	Hydroquinone glucosyltransferase
Glyma.07G112000	0.473187	-1.07952	8.54e-06	Down	Oxygen-evolving enhancer protein 3-2, chloroplastic
Glyma.07G112400	2.11406	1.08001	0.00485038	Up	Homeobox-leucine zipper protein HAT3
Glyma.07G113800	0.0486103	-4.36259	0.000516681	Down	Ethylene-responsive transcription factor 2
Glyma.07G117300	2.3723	1.24629	3.34e-07	Up
Glyma.07G119400	4.28983	2.10092	0.0118048	Up	Hydroquinone glucosyltransferase
Glyma.07G122600	10.5535	3.39964	0.0294025	Up	Protein CutA 1, chloroplastic
Glyma.07G125500	2.1507	1.10481	0.0058264	Up
Glyma.07G125800	0.159014	-2.65278	2.47e-14	Down
Glyma.07G126600	0.17464	-2.51755	0.000211348	Down	Inositol oxygenase 2
Glyma.07G126800	6.33683	2.66376	6.59e-22	Up	Zinc finger CCCH domain-containing protein 20
Glyma.07G127200	0.294086	-1.76569	3.55e-05	Down	Arabinogalactan peptide 20
Glyma.07G127800	0.438838	-1.18824	6.92e-05	Down	IST1-like protein
Glyma.07G129500	4.54533	2.18438	0.00919657	Up	PRA1 family protein F2 {ECO:0000303|PubMed:18583532}
Glyma.07G129900	0.421217	-1.24736	0.000197733	Down	Phospholipase A2-alpha {ECO:0000303|PubMed:16140037}
Glyma.07G130100	10.0607	3.33066	0.00199753	Up	Sodium transporter HKT1
Glyma.07G131500	0	#NAME?	0.00197597	Down
Glyma.07G132100	0.34421	-1.53864	7.54e-06	Down	Kinesin-like protein KIN-10B {ECO:0000305}
Glyma.07G132600	2.674	1.419	0.0242496	Up	Expansin-A4
Glyma.07G132900	0.268871	-1.89502	1.73e-07	Down	Oxysterol-binding protein-related protein 3A
Glyma.07G133800	0.129582	-2.94807	4.15e-10	Down
Glyma.07G135400	0.153575	-2.70299	1.28e-07	Down	L-type lectin-domain containing receptor kinase IV.1
Glyma.07G136100	0	#NAME?	0.000124329	Down	Tropinone reductase homolog
Glyma.07G136200	8.35597	3.06281	0.00257381	Up	Tropinone reductase homolog
Glyma.07G136800	0.359499	-1.47594	0.00933265	Down
Glyma.07G137100	0.498668	-1.00385	0.00418749	Down	Uncharacterized protein At2g39795, mitochondrial
Glyma.07G137200	3.5313	1.8202	8.68e-05	Up	Aldo-keto reductase family 4 member C9
Glyma.07G139300	8.7155	3.12358	0.0216832	Up
Glyma.07G139400	3.30838	1.72612	3.32e-11	Up
Glyma.07G141000	0.49355	-1.01873	3.46e-05	Down
Glyma.07G141300	2.90546	1.53877	6.11e-06	Up	Putative lipid-transfer protein DIR1
Glyma.07G141500	0.32978	-1.60042	9.95e-05	Down	Putative lipid-transfer protein DIR1
Glyma.07G142100	2.01287	1.00925	0.00502608	Up	Putative ataxin-3 homolog
Glyma.07G146000	4.24293	2.08506	0.0418156	Up	Laccase-10
Glyma.07G146300	2.42708	1.27922	2.69e-06	Up	Transcription factor DIVARICATA
Glyma.07G147100	0.315554	-1.66404	2.09e-05	Down
Glyma.07G147200	0.351381	-1.50889	0.00162507	Down	UPF0481 protein At3g47200
Glyma.07G147300	0.259328	-1.94715	0.0154552	Down
Glyma.07G150000	0.415018	-1.26875	0.00418451	Down	GDSL esterase/lipase CPRD49
Glyma.07G150900	0.167546	-2.57737	0.000355392	Down	Probable 2-oxoglutarate-dependent dioxygenase At5g05600 {ECO:0000305}
Glyma.07G151300	0.173425	-2.52762	1.87e-06	Down	Omega-3 fatty acid desaturase, chloroplastic
Glyma.07G151800	2.52225	1.33471	0.0420683	Up	Beta-glucosidase 11
Glyma.07G152900	2.18121	1.12513	0.00105056	Up	DnaJ protein ERDJ3A
Glyma.07G153100	0.485989	-1.04101	3.58e-05	Down	Pyruvate decarboxylase 1
Glyma.07G154100	0.338694	-1.56194	4.21e-06	Down	Lectin-domain containing receptor kinase VI.4
Glyma.07G154300	12.2568	3.61551	0.0187726	Up	Nodulation-signaling pathway 2 protein
Glyma.07G154700	5.30655	2.40777	0.0489112	Up
Glyma.07G155500	0.0478792	-4.38446	0.000999943	Down	Abscisic acid receptor PYL4
Glyma.07G158200	0.325051	-1.62126	6.32e-05	Down	Protein indeterminate-domain 4, chloroplastic {ECO:0000303|PubMed:16784536}
[truncated: 4,039 more rows]
