# Supplementary material for: Key Soybean Seedlings Drought-Responsive Genes and Pathways Revealed by Comparative Transcriptome Analyses of Two Cultivars
Source: Int J Mol Sci. 2022 Mar 7;23(5):2893. doi: 10.3390/ijms23052893 (PMC8911164; doi:10.3390/ijms23052893)
Supplement: Supplementary file 1 [file ijms-23-02893-s001.zip › Supplemental Materials 20220211/Supplemental data/Data S3 ck-JD vs ck-N1 DEGs.xlsx]

## Sheet: Sheet1
gene_id	foldChange	log2FoldChange	pval	up_down	Description
Glyma.01G001500	0.0602421	-4.05308	1.84704e-29	Down	Cycloartenol synthase
Glyma.01G002300	6.62735	2.72843	0.038645	Up	Sodium transporter HKT1
Glyma.01G002600	3.2821	1.71462	1.34657e-12	Up	Nucleotide pyrophosphatase
Glyma.01G002900	0.414427	-1.27081	3.25543e-06	Down	Malonyl-[acyl-carrier protein] O-methyltransferase {ECO:0000255|HAMAP-Rule:MF_00835}
Glyma.01G003000	3.6593	1.87157	1.65093e-12	Up	Probable transcription factor At5g61620 {ECO:0000305}
Glyma.01G004100	2.80557	1.48829	3.33664e-05	Up	IST1 homolog
Glyma.01G004200	0.469444	-1.09098	0.0180841	Down	Probable caffeoyl-CoA O-methyltransferase At4g26220
Glyma.01G004600	2.73642	1.45229	2.73659e-06	Up	Arabinogalactan peptide 20
Glyma.01G005600	0.488162	-1.03457	0.000651087	Down	Leucine-rich repeat extensin-like protein 4
Glyma.01G005800	2.12525	1.08763	0.0129205	Up
Glyma.01G006000	2.71755	1.44231	0.0171587	Up
Glyma.01G007300	0.483134	-1.04951	0.00302751	Down	Hexokinase-1
Glyma.01G008200	0.309134	-1.6937	0.000201412	Down	Putative ABC transporter B family member 8
Glyma.01G008700	0.335833	-1.57418	1.84802e-08	Down	Probable RNA-dependent RNA polymerase 5
Glyma.01G009200	0.336299	-1.57218	2.89492e-06	Down	Lachrymatory-factor synthase
Glyma.01G010000	0.218423	-2.19481	1.04706e-06	Down	4-coumarate--CoA ligase-like 6
Glyma.01G010500	2.93115	1.55146	0.0171673	Up	Disease resistance protein RPM1
Glyma.01G011500	0.284628	-1.81285	0.0429319	Down	Sn1-specific diacylglycerol lipase alpha
Glyma.01G011600	0.44357	-1.17277	0.0103421	Down	Sn1-specific diacylglycerol lipase alpha
Glyma.01G011700	2.56316	1.35792	0.00251118	Up	Pentatricopeptide repeat-containing protein At1g31920
Glyma.01G012200	0.137763	-2.85974	0.000538629	Down	Sn1-specific diacylglycerol lipase alpha
Glyma.01G012700	20.4806	4.35618	6.16275e-30	Up	Kinesin-like protein KIN-12A {ECO:0000305}
Glyma.01G013000	0.013225	-6.24058	5.80616e-22	Down	Ankyrin repeat-containing protein NPR4 {ECO:0000305}
Glyma.01G013100	0.0161953	-5.94828	2.07851e-12	Down	Putative disease resistance protein RGA4
Glyma.01G013200	0.0365603	-4.77358	4.47676e-13	Down	Sn1-specific diacylglycerol lipase alpha
Glyma.01G013300	0.176647	-2.50106	4.383e-05	Down
Glyma.01G013500	0.251635	-1.9906	2.71459e-07	Down	Cysteine-rich receptor-like protein kinase 8
Glyma.01G014000	3.27666	1.71222	8.58024e-05	Up	Cellulose synthase-like protein D3
Glyma.01G014500	0.468407	-1.09416	0.000504614	Down
Glyma.01G014700	4.48001	2.1635	6.86559e-12	Up	Lysine-specific demethylase JMJ706
Glyma.01G015600	2.47087	1.30502	3.19143e-07	Up	Syntaxin-22
Glyma.01G016700	Inf	Inf	1.26162e-22	Up	Inositol-tetrakisphosphate 1-kinase 1
Glyma.01G017500	0.00438472	-7.8333	5.36667e-23	Down	Protein TORNADO 2
Glyma.01G017600	0	#NAME?	2.72285e-06	Down	Protein TORNADO 2
Glyma.01G018400	2.64521	1.40338	9.48833e-10	Up	Transcription factor MYC2
Glyma.01G018800	0.41935	-1.25377	3.2565e-06	Down	Abscisic acid receptor PYL1
Glyma.01G019500	0.498349	-1.00477	0.000293598	Down	Uncharacterized protein At5g65660
Glyma.01G019700	0.447644	-1.15958	0.0107272	Down	Transcription factor bHLH93
Glyma.01G020900	3.13062	1.64645	1.21596e-12	Up	Probable mannitol dehydrogenase
Glyma.01G021000	7.67288	2.93977	0.00166938	Up	Probable mannitol dehydrogenase
Glyma.01G022300	0.331433	-1.59321	0.0088894	Down	7-deoxyloganetic acid glucosyltransferase
Glyma.01G022400	0.261559	-1.93479	1.39374e-09	Down	Receptor-like cytosolic serine/threonine-protein kinase RBK1
Glyma.01G022900	2.25181	1.17108	0.000155027	Up	Kinase-interacting protein 1 {ECO:0000303|PubMed:11500547}
Glyma.01G023300	2.33376	1.22265	8.4814e-08	Up	Uncharacterized protein At1g04910
Glyma.01G024000	4.37378	2.12888	3.97393e-20	Up	Mitochondrial uncoupling protein 5
Glyma.01G024300	3.73027	1.89928	4.97627e-10	Up
Glyma.01G024500	8.35125	3.06199	1.92379e-11	Up
Glyma.01G026200	0.409471	-1.28817	0.000330187	Down	Protein DETOXIFICATION 29 {ECO:0000303|PubMed:11739388}
Glyma.01G026600	0.437191	-1.19367	0.0219784	Down	Cyclin-dependent protein kinase inhibitor SMR6 {ECO:0000303|PubMed:20706207, ECO:0000303|PubMed:24399300, ECO:0000303|PubMed:26546445}
Glyma.01G027500	3.24376	1.69767	7.3027e-08	Up	Lipase 46 kDa form
Glyma.01G027600	2.97884	1.57475	0.00248275	Up	Oxidation resistance protein 1
Glyma.01G028000	Inf	Inf	0.00095138	Up	Cysteine-rich receptor-like protein kinase 3
Glyma.01G028500	4.20211	2.07111	1.96309e-15	Up	Early nodulin-36A
Glyma.01G029700	2.16432	1.11391	0.0124465	Up
Glyma.01G030300	3.55233	1.82876	3.03357e-10	Up
Glyma.01G030900	2.34303	1.22838	1.31618e-07	Up	Polygalacturonase 1 beta-like protein 3 {ECO:0000303|PubMed:26106400}
Glyma.01G031500	0.402291	-1.31369	4.0421e-05	Down	Aldehyde dehydrogenase family 2 member B7, mitochondrial
Glyma.01G031800	0.482734	-1.0507	0.000121142	Down	Potassium transporter 6
Glyma.01G031900	2.44842	1.29185	5.76594e-08	Up	Probable alpha,alpha-trehalose-phosphate synthase [UDP-forming] 9
Glyma.01G032300	5.61899	2.49031	1.39147e-15	Up
Glyma.01G032400	0.212	-2.23786	1.2218e-07	Down	TMV resistance protein N
Glyma.01G032600	2.92468	1.54828	1.36825e-05	Up	Transcription factor EMB1444
Glyma.01G033200	0.134594	-2.89331	2.30743e-17	Down	Protein SUPPRESSOR OF npr1-1, CONSTITUTIVE 1
Glyma.01G033300	0.00155092	-9.33266	2.16681e-104	Down	TMV resistance protein N
Glyma.01G033400	0	#NAME?	1.56599e-39	Down
Glyma.01G033500	17.8179	4.15526	7.46652e-17	Up	WAT1-related protein At5g40240
Glyma.01G034000	0.380182	-1.39524	0.00319579	Down	MLP-like protein 423
Glyma.01G035300	0.413851	-1.27282	0.0175844	Down
Glyma.01G035800	2.36695	1.24303	0.00441165	Up	Putative disease resistance protein RGA3
Glyma.01G035900	76.7654	6.26238	2.17464e-19	Up	Putative disease resistance protein RGA1
Glyma.01G036300	0.121814	-3.03725	0.0026216	Down
Glyma.01G036900	2.72554	1.44654	0.00188914	Up	Metalloendoproteinase 5-MMP {ECO:0000303|PubMed:10574937}
Glyma.01G037500	0.425715	-1.23204	0.0286508	Down	Two-component response regulator ARR3
Glyma.01G037600	0.439753	-1.18523	0.00105135	Down	Formin-like protein 8
Glyma.01G037800	4.07747	2.02767	1.05299e-13	Up	Germin-like protein subfamily 1 member 1
Glyma.01G037900	3.10886	1.63638	0.0056091	Up	Probable galacturonosyltransferase-like 9
Glyma.01G038500	2.9522	1.56179	2.26193e-10	Up	Glycosyltransferase family 92 protein RCOM_0530710
Glyma.01G040600	8.54299	3.09474	1.53466e-16	Up	DnaJ homolog subfamily B member 13
Glyma.01G041200	3.62848	1.85936	2.17624e-05	Up	Thioredoxin H2-1
Glyma.01G041700	2.36224	1.24015	1.47562e-07	Up	Homeobox-leucine zipper protein HAT5
Glyma.01G043100	8.01675	3.00302	0.0013071	Up	Mitogen-activated protein kinase kinase kinase NPK1
Glyma.01G043300	0.100784	-3.31066	3.44737e-05	Down	Probable WRKY transcription factor 61
Glyma.01G044500	0.464735	-1.10552	0.000235736	Down
Glyma.01G045800	2.36531	1.24203	8.024e-07	Up	Peroxisomal adenine nucleotide carrier 1
Glyma.01G045900	0.330787	-1.59603	0.0450606	Down
Glyma.01G046400	0.270752	-1.88495	1.90107e-06	Down	Origin of replication complex subunit 6 {ECO:0000303|PubMed:16179646}
Glyma.01G046900	4.55862	2.1886	1.86717e-13	Up	TMV resistance protein N
Glyma.01G048400	0.101051	-3.30685	2.92911e-06	Down	Ribonuclease 3
Glyma.01G050100	0.273296	-1.87146	6.04463e-15	Down	Expansin-A1
Glyma.01G051300	0.473212	-1.07944	0.000166943	Down	NAC transcription factor 29
Glyma.01G053100	2.98296	1.57674	2.34486e-08	Up	Protein argonaute 7
Glyma.01G054000	2.19578	1.13473	1.03591e-05	Up	Eukaryotic translation initiation factor 5A
Glyma.01G054500	2.23902	1.16287	0.000677705	Up	Chorismate mutase 1, chloroplastic
Glyma.01G057700	0.325589	-1.61888	0.00304115	Down
Glyma.01G058400	2.50724	1.3261	0.00267131	Up	2-hydroxy-6-oxononadienedioate/2-hydroxy-6-oxononatrienedioate hydrolase
Glyma.01G059000	0.103638	-3.27038	2.62916e-09	Down	Putative pentatricopeptide repeat-containing protein At1g12700, mitochondrial
Glyma.01G060800	0.27757	-1.84908	0.000654056	Down
Glyma.01G062900	0.0318175	-4.97404	1.39479e-06	Down	Receptor-like protein kinase 2
Glyma.01G063200	21.514	4.42721	2.08845e-07	Up	WEB family protein At5g55860
Glyma.01G063700	4.28311	2.09866	0.00116961	Up	Squamosa promoter-binding-like protein 6
Glyma.01G067100	2.64249	1.4019	3.99726e-09	Up	UDP-glycosyltransferase 89A2
Glyma.01G069000	3.0025	1.58617	1.04805e-06	Up
Glyma.01G069500	0.412596	-1.2772	0.0172044	Down	Chaperonin 60 subunit beta 4, chloroplastic
Glyma.01G071500	0.053493	-4.22451	0.0199632	Down
Glyma.01G071600	0.122733	-3.02641	0.041881	Down
Glyma.01G072800	Inf	Inf	0.000178992	Up
Glyma.01G074600	0.32456	-1.62344	8.60472e-08	Down	Hydroquinone glucosyltransferase
Glyma.01G077000	0.197586	-2.33944	5.25356e-20	Down	Putative expansin-B2
Glyma.01G077100	2.51224	1.32898	0.000202164	Up	CASP-like protein 2D1
Glyma.01G078200	0.466306	-1.10065	0.00511874	Down	Auxin-responsive protein SAUR36 {ECO:0000305}
Glyma.01G078800	0.396975	-1.33288	0.0458178	Down	Putative lipid-binding protein At4g00165
Glyma.01G080600	2.86523	1.51865	2.03973e-08	Up	Caffeoylshikimate esterase
Glyma.01G081300	0.374121	-1.41842	0.00018391	Down	Alpha-xylosidase 1
Glyma.01G082400	2.35456	1.23546	1.35677e-07	Up	DUF724 domain-containing protein 3 {ECO:0000305}
Glyma.01G082800	0.344283	-1.53833	0.000589473	Down
Glyma.01G083000	2.28712	1.19353	2.6719e-06	Up	IST1-like protein
Glyma.01G083300	0.231425	-2.11138	2.6878e-10	Down	Endonuclease 2
Glyma.01G084000	0.452545	-1.14387	0.0179152	Down	Protein PLANT CADMIUM RESISTANCE 9
Glyma.01G085800	0.237153	-2.07611	0.0116243	Down	UDP-glycosyltransferase 83A1
Glyma.01G086700	3.96781	1.98834	4.23384e-09	Up	Myb family transcription factor EFM {ECO:0000303|PubMed:25132385}
Glyma.01G086900	2.16843	1.11665	6.21247e-05	Up	Allene oxide cyclase, chloroplastic {ECO:0000303|Ref.1, ECO:0000303|Ref.2}
Glyma.01G087800	3.69946	1.88731	3.32923e-12	Up	Probable galacturonosyltransferase-like 3
Glyma.01G088300	2.22792	1.1557	0.000443528	Up	Transcription factor bHLH30
Glyma.01G089300	0.491187	-1.02566	0.00503895	Down	Protein CHUP1, chloroplastic
Glyma.01G089800	0.0502818	-4.31382	0.0154245	Down	Clavaminate synthase-like protein At3g21360
Glyma.01G090200	0.297124	-1.75086	0.0160652	Down	Piriformospora indica-insensitive protein 2
Glyma.01G090700	3.53118	1.82015	1.88956e-06	Up	Protein MIZU-KUSSEI 1
Glyma.01G091100	3.82207	1.93436	0.0014179	Up	ABC transporter G family member 21
Glyma.01G091400	16.7625	4.06717	1.47085e-07	Up	Chalcone synthase 6
Glyma.01G093100	2.49851	1.32107	5.28782e-05	Up	Proline-rich receptor-like protein kinase PERK9
Glyma.01G094900	3.1024	1.63338	2.83543e-09	Up	Metacaspase-1
Glyma.01G096000	0.414466	-1.27067	8.70879e-08	Down
Glyma.01G097000	3.1768	1.66757	8.7001e-10	Up	Abscisic acid receptor PYR1
Glyma.01G097400	0.0864283	-3.53235	0.00232319	Down	Phosphoenolpyruvate carboxykinase (ATP)
Glyma.01G097900	2.2068	1.14195	7.59912e-05	Up
Glyma.01G099000	0.291011	-1.78086	1.22945e-05	Down	Acyl-coenzyme A oxidase 4, peroxisomal
Glyma.01G101100	3.99936	1.99977	0.00622579	Up
Glyma.01G101800	0.284369	-1.81416	4.9867e-05	Down	Zinc finger protein 10 {ECO:0000305}
Glyma.01G103200	2.24438	1.16632	8.73369e-07	Up	Hsp70 nucleotide exchange factor fes1
Glyma.01G103500	0.446602	-1.16294	4.06423e-07	Down	Auxin response factor 9
Glyma.01G105700	67.722	6.08155	0.0149186	Up
Glyma.01G105900	0	#NAME?	7.71647e-18	Down	Rop guanine nucleotide exchange factor 7
Glyma.01G106100	0.246641	-2.01952	0.000320536	Down	Probable glutathione S-transferase
Glyma.01G106500	2.21154	1.14505	5.529e-05	Up
Glyma.01G106700	0.4815	-1.05439	0.00919823	Down	Copper transporter 6
Glyma.01G106800	17.783	4.15243	2.5317e-07	Up	17.3 kDa class I heat shock protein
Glyma.01G109800	18.9701	4.24566	1.07729e-42	Up	Uncharacterized protein At1g04910
Glyma.01G110300	0.273659	-1.86955	0.000693423	Down	Probable sugar phosphate/phosphate translocator At3g11320
Glyma.01G110400	0.390762	-1.35564	0.0445193	Down	Mitochondrial uncoupling protein 1
Glyma.01G110500	2.17609	1.12174	0.00012374	Up	Reticulon-like protein B12
Glyma.01G111000	3.13544	1.64867	0.0306332	Up
Glyma.01G112200	0	#NAME?	3.1097e-14	Down	TMV resistance protein N
Glyma.01G112300	8.545	3.09508	3.21315e-23	Up	TMV resistance protein N
Glyma.01G112500	0.472219	-1.08247	0.0111553	Down	Protein NRT1/ PTR FAMILY 8.1
Glyma.01G112600	2.00831	1.00599	8.99337e-06	Up	Laccase-4
Glyma.01G112700	2.10061	1.07081	0.00018091	Up	Transcription factor DIVARICATA
Glyma.01G112900	3.44877	1.78608	2.1152e-14	Up	BAHD acyltransferase DCR
Glyma.01G114900	0.174357	-2.51988	3.57249e-08	Down	Uncharacterized protein At4g19900
Glyma.01G115100	0	#NAME?	2.85303e-22	Down	Clathrin light chain 2
Glyma.01G116300	0.152224	-2.71573	9.06541e-11	Down	Alcohol dehydrogenase-like 3
Glyma.01G116700	0.0783527	-3.67387	3.65177e-19	Down	Alcohol dehydrogenase-like 3
Glyma.01G117200	0.305064	-1.71282	0.0427098	Down	Receptor-like protein 12
Glyma.01G118500	0.179968	-2.47419	0.000386435	Down
Glyma.01G118600	0.198817	-2.33049	4.04709e-07	Down
Glyma.01G120000	0.00570277	-7.45412	0.0227228	Down	Receptor-like protein 12
Glyma.01G120100	0	#NAME?	0.0289952	Down	Receptor-like protein 12
Glyma.01G120300	0.00134284	-9.54049	0.0044129	Down	Receptor-like protein 12
Glyma.01G120800	11.1306	3.47646	1.02703e-11	Up
Glyma.01G121000	7.5793	2.92206	2.64646e-07	Up	Trihelix transcription factor GT-3a
Glyma.01G121200	9.17719	3.19805	0.00654146	Up
Glyma.01G123000	0	#NAME?	0.0284167	Down	Transcription factor bHLH140
Glyma.01G123100	3.67305	1.87698	0.00152728	Up	UPF0098 protein MTH_273
Glyma.01G123400	0.194431	-2.36267	0.019455	Down	Ammonium transporter 2
Glyma.01G123500	2.38009	1.25102	0.0163639	Up
Glyma.01G125900	2.26531	1.17971	2.77935e-07	Up	PRA1 family protein B4
Glyma.01G126600	0.0651287	-3.94056	2.33777e-40	Down	Dirigent protein 19
Glyma.01G127100	0.019166	-5.70531	0.00295571	Down	Dirigent protein 3
Glyma.01G127200	0.203539	-2.29662	2.69864e-15	Down	Dirigent protein 3
Glyma.01G129100	2.57512	1.36464	5.50289e-05	Up	Protein LURP-one-related 15
Glyma.01G129400	2.24989	1.16986	0.000213061	Up	Alanine--glyoxylate aminotransferase 2 homolog 2, mitochondrial
Glyma.01G130500	0.140856	-2.82771	0.000154438	Down	Peroxidase 52
Glyma.01G130800	0.0222924	-5.4873	4.19358e-05	Down	Cationic peroxidase 1
Glyma.01G131100	7.07257	2.82224	3.91279e-05	Up	Aspartate aminotransferase, mitochondrial
Glyma.01G131500	2.69903	1.43244	6.70738e-10	Up	CBL-interacting protein kinase 2
Glyma.01G131800	2.02141	1.01536	0.000176696	Up	U-box domain-containing protein 16
Glyma.01G132000	0.452982	-1.14248	6.88548e-07	Down	Probable serine/threonine-protein kinase WNK5
Glyma.01G132100	0.464222	-1.10711	5.51712e-05	Down
Glyma.01G133100	12.3314	3.62427	0.0218688	Up	Protein LURP-one-related 15
Glyma.01G133900	2.00954	1.00686	0.0032912	Up	Cyclin-U2-1
Glyma.01G134600	0.250452	-1.9974	0.000212691	Down	Glycinol 4-dimethylallyltransferase
Glyma.01G134700	0.244361	-2.03292	8.95736e-07	Down	Glycinol 4-dimethylallyltransferase
Glyma.01G134800	0.391029	-1.35465	0.00214634	Down
Glyma.01G135200	0.0794784	-3.65329	0.0182367	Down	Cytochrome P450 82A4
Glyma.01G136400	0.146851	-2.76757	0.000347669	Down
Glyma.01G137700	0.450876	-1.1492	8.49958e-06	Down	Pectinesterase 2
Glyma.01G140100	0	#NAME?	5.03732e-24	Down	60S ribosomal protein L19-1
Glyma.01G142400	2.20635	1.14166	0.023808	Up	RuBisCO-associated protein
Glyma.01G143900	2.35176	1.23374	0.0320402	Up	LOB domain-containing protein 18
Glyma.01G144400	0.359139	-1.47739	0.000637128	Down	AT-hook motif nuclear-localized protein 22 {ECO:0000312|EMBL:FAA00293.1}
Glyma.01G144700	0.31483	-1.66736	0.000375302	Down	Protein LITTLE ZIPPER 2 {ECO:0000303|PubMed:18055602}
Glyma.01G145600	0.228289	-2.13106	0.000351789	Down	Protein SPEAR3 {ECO:0000303|PubMed:25527103}
Glyma.01G146900	67.6929	6.08093	0.00021104	Up	Zinc finger protein ZOP1 {ECO:0000305}
Glyma.01G147600	11.3513	3.50479	1.02845e-28	Up	Dehydration-responsive element-binding protein 3
Glyma.01G147900	290.367	8.18174	1.1413e-27	Up	Pentatricopeptide repeat-containing protein At1g32415, mitochondrial
Glyma.01G148000	Inf	Inf	2.67953e-11	Up	Expansin-like B1
Glyma.01G149300	2.00771	1.00555	9.9522e-06	Up	Probable methyltransferase PMT20
Glyma.01G149500	0.107348	-3.21963	3.2671e-08	Down
Glyma.01G151100	0.121019	-3.04669	4.37996e-09	Down	Probable serine/threonine-protein kinase PBL15 {ECO:0000305}
Glyma.01G151300	0.256427	-1.96338	0.0069772	Down	Protein NUCLEAR FUSION DEFECTIVE 4 {ECO:0000303|PubMed:16698901}
Glyma.01G151600	2.81745	1.49439	3.84289e-06	Up	Pectin acetylesterase 8 {ECO:0000303|PubMed:25115560}
Glyma.01G151800	0.242745	-2.04249	1.19046e-05	Down	Beta-amylase 8
Glyma.01G152000	10.8551	3.4403	5.48252e-05	Up	Methanol O-anthraniloyltransferase
Glyma.01G152300	0.355086	-1.49376	0.0081273	Down	Probable LRR receptor-like serine/threonine-protein kinase At3g47570
Glyma.01G153300	39.2318	5.29395	5.22742e-31	Up	Abscisic acid 8'-hydroxylase 1
Glyma.01G154000	2.25681	1.17429	0.0442064	Up
Glyma.01G154400	0.360633	-1.4714	1.58756e-07	Down	ABC transporter G family member 14
Glyma.01G156500	2.00441	1.00318	0.0118288	Up
Glyma.01G156800	0.17947	-2.47819	2.95197e-14	Down	MORC family CW-type zinc finger protein 3
Glyma.01G157000	2.95057	1.56099	4.48436e-11	Up	Plant intracellular Ras-group-related LRR protein 4
Glyma.01G157300	2.79165	1.48112	3.98397e-07	Up	Monosaccharide-sensing protein 3
Glyma.01G160000	3.50247	1.80837	0.012501	Up	Probable serine acetyltransferase 2
Glyma.01G162300	4.78386	2.25818	2.62395e-05	Up
Glyma.01G163000	2.25634	1.17399	3.68623e-07	Up	Aspartyl protease family protein 1 {ECO:0000305}
Glyma.01G163500	2.88984	1.53099	0.0243314	Up	Protein FD {ECO:0000303|PubMed:16099980}
Glyma.01G164500	0.415659	-1.26653	0.026949	Down
Glyma.01G165300	2.56333	1.35802	1.40214e-05	Up	Rhodanese-like domain-containing protein 17
Glyma.01G166000	0.347164	-1.52631	5.07479e-10	Down	Chaperone protein dnaJ 11, chloroplastic
Glyma.01G166100	3.11776	1.64051	6.74101e-12	Up	Calcium-dependent protein kinase 28 {ECO:0000303|Ref.6}
Glyma.01G166300	2.09876	1.06954	7.81665e-05	Up
Glyma.01G167500	2.74208	1.45527	3.21482e-10	Up	GDP-mannose 4,6 dehydratase 2
Glyma.01G168300	0.23709	-2.07649	0.00346321	Down
Glyma.01G169000	3.03507	1.60173	1.32518e-11	Up	Zinc finger CCCH domain-containing protein 44
Glyma.01G169500	0.470345	-1.08821	0.000455178	Down	Putative leucine-rich repeat receptor-like serine/threonine-protein kinase At3g53590
Glyma.01G170500	0.204931	-2.28679	0.0388383	Down	Protein WALLS ARE THIN 1
Glyma.01G171000	2.0428	1.03055	0.000182247	Up	Disease resistance RPP8-like protein 3
Glyma.01G171100	0.334408	-1.58032	1.4003e-09	Down	Peroxidase 72
Glyma.01G172600	0.429325	-1.21986	0.000128106	Down	Isoflavone reductase
Glyma.01G172700	0.281249	-1.83008	1.01151e-05	Down	Isoflavone reductase homolog A622
Glyma.01G173200	0.285919	-1.80632	3.48006e-05	Down	Pentatricopeptide repeat-containing protein At5g66520
Glyma.01G173500	0.0506744	-4.3026	9.94653e-06	Down	Laccase-11
Glyma.01G173600	2.03549	1.02537	0.00036806	Up	Laccase-11
Glyma.01G173800	0.46432	-1.10681	0.00599876	Down	U-box domain-containing protein 5
Glyma.01G173900	0.101842	-3.29559	1.45905e-07	Down	Protein RADIALIS-like 6
Glyma.01G177500	0.422487	-1.24302	0.00579523	Down	Homeobox-leucine zipper protein ATHB-40
Glyma.01G177900	0.204534	-2.28959	0.00192426	Down	UDP-glycosyltransferase 72E2
Glyma.01G178500	4.20268	2.07131	3.4236e-15	Up	Calcium uniporter protein 2, mitochondrial
Glyma.01G178800	0.265	-1.91594	0.000759844	Down	Probable vacuolar amino acid transporter YPQ3
Glyma.01G179100	36.0092	5.17029	3.59345e-12	Up	Serine/threonine receptor-like kinase NFP {ECO:0000303|PubMed:16723404}
Glyma.01G179600	0.205637	-2.28183	0.000661754	Down	Cytochrome P450 71D8
Glyma.01G180500	9.618	3.26574	1.12788e-17	Up
Glyma.01G181600	36.7465	5.19954	7.94431e-07	Up	GDSL esterase/lipase At2g23540
Glyma.01G182600	0.438404	-1.18967	0.0100714	Down
Glyma.01G183100	4.05785	2.02072	3.32535e-15	Up	L-ascorbate oxidase homolog
Glyma.01G183200	10.4267	3.38221	1.95503e-13	Up	Reticulon-like protein B13
Glyma.01G183300	8.77414	3.13326	7.14242e-36	Up	Probable disease resistance protein At5g66900
Glyma.01G183400	3.05435	1.61086	0.0137945	Up	Probable disease resistance protein At5g66900
Glyma.01G183700	2.54557	1.34799	0.00624408	Up	Myb family transcription factor EFM {ECO:0000303|PubMed:25132385}
Glyma.01G183900	0.312334	-1.67884	0.00111813	Down	LOB domain-containing protein 36
Glyma.01G185000	0.0274906	-5.18492	1.89961e-05	Down
Glyma.01G185600	2.16337	1.11328	0.000147343	Up	Calmodulin-like protein 1
Glyma.01G185800	5.9296	2.56793	2.44606e-11	Up	Heat shock factor protein HSF24
Glyma.01G185900	2.32535	1.21744	1.22754e-07	Up
Glyma.01G186100	2.17205	1.11905	7.17019e-06	Up
Glyma.01G186300	4.67535	2.22507	4.53208e-18	Up
Glyma.01G186600	2.20331	1.13967	6.31443e-07	Up	Lipase
Glyma.01G187300	2.21614	1.14805	1.73385e-06	Up	Probable serine/threonine-protein kinase At1g01540
Glyma.01G187700	2.01638	1.01177	1.1364e-05	Up	Caffeoyl-CoA O-methyltransferase 2
Glyma.01G189300	3.85886	1.94817	1.88205e-10	Up	UPF0481 protein At3g47200
Glyma.01G189700	3.10938	1.63663	0.000299998	Up	Cyclin-D3-2
Glyma.01G190100	2.89774	1.53493	3.03119e-11	Up	Transcription factor MYB44
Glyma.01G191200	0.237851	-2.07187	0.00503798	Down	Probable esterase KAI2
Glyma.01G191400	0.396113	-1.33602	0.00402856	Down
Glyma.01G193100	2.64652	1.4041	0.000160622	Up	Glucan endo-1,3-beta-glucosidase 13
Glyma.01G193600	9.2379	3.20757	6.09489e-09	Up	Calcium-transporting ATPase 2, plasma membrane-type
Glyma.01G196000	2.21331	1.1462	2.94986e-06	Up	Inactive LRR receptor-like serine/threonine-protein kinase BIR2 {ECO:0000305}
Glyma.01G196100	7.49749	2.90641	0.00108821	Up	1-aminocyclopropane-1-carboxylate synthase CMA101
Glyma.01G196800	4.34096	2.11801	4.85636e-06	Up	Probable xyloglucan endotransglucosylase/hydrolase protein 6
Glyma.01G197500	2.24174	1.16462	8.63835e-07	Up	Tubulin alpha chain
Glyma.01G197600	2.54249	1.34624	1.56622e-07	Up	LRR receptor-like serine/threonine-protein kinase HSL2
Glyma.01G198100	3.52283	1.81674	2.60594e-14	Up	Transcription factor bHLH25
Glyma.01G198200	2.94968	1.56056	0.0169503	Up
Glyma.01G198700	0.181161	-2.46466	0.0434781	Down	Zinc finger protein 10 {ECO:0000305}
Glyma.01G198800	0.427275	-1.22676	0.0167571	Down	AT-hook motif nuclear-localized protein 23 {ECO:0000312|EMBL:FAA00294.1}
Glyma.01G199600	2.35186	1.23381	0.00104353	Up	Protein phosphatase 2C 29
Glyma.01G200400	4.96672	2.31229	3.63545e-09	Up	Peroxidase 20
Glyma.01G200500	2.79504	1.48287	1.62357e-09	Up	Type I inositol polyphosphate 5-phosphatase 2 {ECO:0000303|PubMed:11402208}
Glyma.01G202200	4.05805	2.02079	1.95048e-06	Up	BON1-associated protein 2
Glyma.01G202700	6.02961	2.59206	8.54157e-06	Up	Histone-lysine N-methyltransferase, H3 lysine-9 specific SUVH6
Glyma.01G203500	3.72761	1.89825	2.79941e-09	Up	Probable serine/threonine-protein kinase PBL19 {ECO:0000305}
Glyma.01G204200	2.73595	1.45204	1.82175e-06	Up	Serine/threonine-protein kinase SAPK3
Glyma.01G204400	15.9529	3.99575	1.14681e-07	Up	Protein TIFY 10a {ECO:0000305}
Glyma.01G204500	2.7613	1.46535	0.0322365	Up	DNA repair endonuclease UVH1
Glyma.01G204600	2.24793	1.1686	0.000789545	Up	Glutamate dehydrogenase 2
Glyma.01G206600	2.80628	1.48866	1.89845e-06	Up	Ethylene-responsive transcription factor 1A
Glyma.01G206700	2.25972	1.17615	0.0184213	Up	Ethylene-responsive transcription factor 6
Glyma.01G207100	0.383323	-1.38337	0.00824871	Down	RING-H2 finger protein ATL22
Glyma.01G207900	2.83246	1.50205	0.00874268	Up	VAN3-binding protein {ECO:0000303|PubMed:19363154}
Glyma.01G208000	0.356584	-1.48769	0.00281214	Down	Formyltetrahydrofolate deformylase 2, mitochondrial
Glyma.01G208200	0.398079	-1.32887	6.8448e-09	Down	Probable aquaporin TIP-type RB7-5A
Glyma.01G209600	48.9517	5.61329	6.72266e-20	Up	Putative glucuronosyltransferase PGSIP8
Glyma.01G210100	0.225388	-2.14952	0.0279958	Down	Vesicle-associated protein 1-2, N-terminally processed
Glyma.01G210500	0.0667225	-3.90568	1.63896e-15	Down	Protein NRT1/ PTR FAMILY 6.3
Glyma.01G211800	0.154174	-2.69737	7.77096e-09	Down	Isoflavone reductase
Glyma.01G211900	2.35573	1.23617	0.000206205	Up	Protein NSP-INTERACTING KINASE 2
Glyma.01G212400	2.39792	1.26178	1.13579e-06	Up
Glyma.01G212800	4.46219	2.15775	1.12123e-14	Up	ACT domain-containing protein ACR8 {ECO:0000305}
Glyma.01G213100	0.444155	-1.17087	0.000120585	Down	AT-hook motif nuclear-localized protein 22 {ECO:0000312|EMBL:FAA00293.1}
Glyma.01G215100	0.340224	-1.55544	0.000362796	Down	Phospholipase D beta 1 {ECO:0000303|PubMed:11891260}
Glyma.01G215300	0.175763	-2.5083	0.00454596	Down	Phospholipase D gamma 1 {ECO:0000303|PubMed:9353280}
Glyma.01G215500	2.62001	1.38957	1.14027e-09	Up	Hydroxymethylglutaryl-CoA synthase
Glyma.01G216000	119.695	6.90322	7.35324e-11	Up	Dehydration-responsive element-binding protein 1F
Glyma.01G216600	52.6759	5.71907	9.50116e-56	Up	Protein DETOXIFICATION 49 {ECO:0000303|PubMed:11739388}
Glyma.01G217700	0.302422	-1.72537	0.000615537	Down	Osmotin-like protein OSM34
Glyma.01G218400	2.32417	1.21671	1.3957e-06	Up	KDEL motif-containing protein 1
Glyma.01G218500	7.37805	2.88324	1.2501e-10	Up
Glyma.01G219100	0.149486	-2.74192	9.39541e-18	Down	Probable copper-transporting ATPase HMA5
Glyma.01G219500	0.417392	-1.26052	0.0018192	Down	Probable glutathione peroxidase 8
Glyma.01G221200	0.296257	-1.75508	1.37397e-07	Down
Glyma.01G221400	0.491651	-1.02429	0.000297625	Down	Phosphoglycerate mutase-like protein AT74 {ECO:0000305}
Glyma.01G221600	2.6892	1.42718	0.00852082	Up
Glyma.01G222300	Inf	Inf	0.00127111	Up	Probable WRKY transcription factor 27
Glyma.01G223500	0.43536	-1.19972	0.00700118	Down	Protein PAM71, chloroplastic {ECO:0000303|PubMed:27020959}
Glyma.01G223700	2.41438	1.27165	2.31218e-06	Up	Uncharacterized protein At5g41620
Glyma.01G224100	2.47548	1.30771	0.04661	Up	Ethylene-responsive transcription factor CRF4
Glyma.01G224600	2.3512	1.23339	0.00132181	Up
Glyma.01G224700	4.03609	2.01296	2.45454e-05	Up	Protein SEH1 {ECO:0000303|PubMed:21189294}
Glyma.01G225000	3.12309	1.64297	0.00148905	Up	Ethylene-responsive transcription factor ERF061
Glyma.01G225800	3.31554	1.72924	9.9399e-13	Up	UDP-glucose 4-epimerase GEPI48
Glyma.01G226600	3.00676	1.58821	0.0236096	Up	Scarecrow-like protein 3
Glyma.01G228700	0.324288	-1.62465	3.46391e-07	Down	Chalcone synthase 7
Glyma.01G229100	0.352701	-1.50348	0.000184209	Down
Glyma.01G230100	2.84354	1.50769	1.12124e-06	Up	Aspartic proteinase CDR1
Glyma.01G231000	42.8784	5.42218	1.36427e-13	Up	Ethylene-responsive transcription factor ERF022
Glyma.01G231200	145.783	7.18768	1.94592e-15	Up	Ethylene-responsive transcription factor ERF021
Glyma.01G232000	17.4069	4.12159	1.15054e-05	Up	Ethylene-responsive transcription factor ERF020
Glyma.01G232500	6.49276	2.69883	5.9577e-29	Up	Cellulose synthase-like protein D3
Glyma.01G234000	0.357206	-1.48517	0.00238551	Down
Glyma.01G234500	3.28589	1.71628	5.48862e-08	Up	Protein CDI {ECO:0000305}
Glyma.01G234900	2.3883	1.25598	0.00783564	Up	Non-specific lipid-transfer protein-like protein At2g13820
Glyma.01G235000	2.28243	1.19057	0.00415118	Up
Glyma.01G235600	0.463991	-1.10783	0.0310384	Down	12-oxophytodienoate reductase 2, N-terminally processed
Glyma.01G239600	0.411664	-1.28046	0.000760956	Down	2-hydroxyisoflavanone dehydratase
Glyma.01G239800	0.312712	-1.67709	0.000784296	Down	Protein FANTASTIC FOUR 3
Glyma.01G240800	0.12266	-3.02726	6.38561e-09	Down	Cysteine-rich receptor-like protein kinase 10
Glyma.01G240900	0.0399837	-4.64444	2.64066e-25	Down	Cysteine-rich receptor-like protein kinase 10
Glyma.01G241200	13.4404	3.7485	4.0012e-09	Up
Glyma.01G242700	10.6795	3.41678	8.18754e-05	Up	MEPFL8 {ECO:0000305}
Glyma.02G000300	0.0952422	-3.39226	0.00221772	Down	Photosynthetic NDH subunit of subcomplex B 5, chloroplastic {ECO:0000303|PubMed:21785130}
Glyma.02G000500	7.35507	2.87874	1.51787e-21	Up	Auxin-induced protein 22B
Glyma.02G000800	6.41316	2.68104	5.67433e-07	Up	Transcription factor bHLH92
Glyma.02G001500	3.59599	1.84639	1.28017e-14	Up	3-ketoacyl-CoA synthase 11 {ECO:0000303|PubMed:18465198}
Glyma.02G003400	0.402385	-1.31335	0.0384109	Down	Protein NRT1/ PTR FAMILY 5.2
Glyma.02G004600	0.351108	-1.51001	0.000111355	Down	Protein IQ-DOMAIN 31
Glyma.02G005400	0.288261	-1.79455	0.000712866	Down
Glyma.02G005600	0.393204	-1.34665	5.52666e-05	Down	Transcription factor MYB14 {ECO:0000303|PubMed:9839469}
Glyma.02G005800	0.107928	-3.21186	2.41061e-07	Down	Probable inorganic phosphate transporter 1-7
Glyma.02G006200	0.225546	-2.1485	1.05411e-07	Down	Ethylene-responsive transcription factor 1B
Glyma.02G008500	2.08213	1.05806	7.04559e-06	Up	Pto-interacting protein 1
Glyma.02G008700	16.4256	4.03788	1.37599e-09	Up	S-adenosylmethionine synthase 1
Glyma.02G009100	3.29695	1.72113	3.22454e-07	Up	Probable protein phosphatase 2C 49
Glyma.02G009800	2.04505	1.03214	0.0100738	Up	Transcription factor MYB78 {ECO:0000303|PubMed:9839469}
Glyma.02G010000	3.05914	1.61312	0.0326929	Up
Glyma.02G011600	0.243448	-2.03831	0.0012601	Down	Protein NRT1/ PTR FAMILY 6.1
Glyma.02G011700	0.0878957	-3.50806	1.56744e-06	Down
Glyma.02G012700	2.25954	1.17603	2.50098e-07	Up	bZIP transcription factor 53 {ECO:0000303|PubMed:11906833}
Glyma.02G013000	2.00876	1.0063	0.00802009	Up	Probable E3 ubiquitin ligase SUD1
Glyma.02G013700	2.98227	1.57641	3.11405e-09	Up	Lipase
Glyma.02G013900	0.398898	-1.32591	0.00198274	Down	Transcription factor MYB12 {ECO:0000303|PubMed:9839469}
Glyma.02G014300	8.58955	3.10258	1.22676e-10	Up
Glyma.02G014500	6.31378	2.65851	8.41656e-09	Up
Glyma.02G015600	5.42988	2.44092	6.72708e-24	Up	Probable polygalacturonase
Glyma.02G016100	8.99381	3.16893	3.42221e-35	Up	Ethylene-responsive transcription factor RAP2-3
Glyma.02G017200	0.484296	-1.04604	0.0180966	Down	Poly [ADP-ribose] polymerase 2-A
Glyma.02G018100	8.1956	3.03485	0.00375825	Up
Glyma.02G018800	3.67818	1.87899	0.0279411	Up	Polyamine oxidase 1
Glyma.02G018900	0.107656	-3.2155	0.000227654	Down	Transcription factor PRE6
Glyma.02G019400	0.477088	-1.06767	6.53382e-05	Down	UDP-galactose/UDP-glucose transporter 3
Glyma.02G020200	3.66959	1.87562	0.0297039	Up	SNF1-related protein kinase regulatory subunit gamma-1-like
Glyma.02G020500	26.9709	4.75333	1.25249e-12	Up	Alpha-amylase 3, chloroplastic
Glyma.02G021400	5.63217	2.49369	1.63901e-06	Up	Hypersensitive-induced response protein 1
Glyma.02G021500	3.08494	1.62524	1.61444e-05	Up	Hypersensitive-induced response protein 1
Glyma.02G022200	0.33883	-1.56137	7.84886e-06	Down	Protein NRT1/ PTR FAMILY 4.6
Glyma.02G023100	0	#NAME?	0.0223337	Down	Thioredoxin H2
Glyma.02G024200	3.00571	1.5877	3.44681e-08	Up
Glyma.02G024600	0.280128	-1.83584	0.0050821	Down	Glutathione S-transferase U18
Glyma.02G024800	24.6261	4.62212	3.60632e-14	Up	Glutathione S-transferase U17
Glyma.02G025400	2.15266	1.10612	5.32357e-05	Up	Transcription factor BPE
Glyma.02G025500	2.28296	1.19091	5.57965e-06	Up	Transcription factor BPE
Glyma.02G026200	0.497468	-1.00733	0.0304923	Down	Putative disease resistance protein RGA3
Glyma.02G026900	3.50102	1.80777	0.000880917	Up	Probable galacturonosyltransferase-like 9
Glyma.02G027000	3.00845	1.58902	6.66643e-09	Up	Germin-like protein subfamily 1 member 1
Glyma.02G027200	0.333239	-1.58537	0.0179926	Down	Formin-like protein 8
Glyma.02G028700	0.347882	-1.52333	2.742e-11	Down	Metalloendoproteinase 5-MMP {ECO:0000303|PubMed:10574937}
Glyma.02G028800	0.20544	-2.28321	0.0015091	Down	Metalloendoproteinase 5-MMP {ECO:0000303|PubMed:10574937}
Glyma.02G029200	2.39516	1.26012	0.000903605	Up	Protein JINGUBANG {ECO:0000303|PubMed:27468890}
Glyma.02G031100	3.4723	1.79589	1.38428e-05	Up	Protein ALTERED XYLOGLUCAN 4
Glyma.02G031300	2.48782	1.31488	4.41361e-05	Up	Protein ALTERED XYLOGLUCAN 4
Glyma.02G031400	3.57676	1.83865	0.000539596	Up	Protein ALTERED XYLOGLUCAN 4
Glyma.02G031600	3.93582	1.97666	1.88886e-14	Up	Protein ALTERED XYLOGLUCAN 4
Glyma.02G031900	2.01034	1.00744	8.27251e-05	Up	Protein ALTERED XYLOGLUCAN 4
Glyma.02G032600	3.15463	1.65747	0.000363645	Up	WAT1-related protein At3g28050
Glyma.02G033400	0.447533	-1.15993	1.62953e-05	Down
Glyma.02G034200	2.28604	1.19285	0.010174	Up	U-box domain-containing protein 19
Glyma.02G034700	2.5235	1.33542	7.92186e-09	Up	Polygalacturonase 1 beta-like protein 3 {ECO:0000303|PubMed:26106400}
Glyma.02G035200	3.79332	1.92346	0.00029742	Up
Glyma.02G036800	5.98133	2.58047	1.84907e-25	Up	Early nodulin-36B
Glyma.02G037100	2.76285	1.46616	1.25476e-09	Up	Cysteine-rich receptor-like protein kinase 2
Glyma.02G037300	0.348026	-1.52273	0.0436505	Down	Polygalacturonase At1g48100
Glyma.02G037500	2.09231	1.0651	0.0029043	Up	Lipase 46 kDa form
Glyma.02G037900	2.59512	1.3758	0.000927674	Up	Uncharacterized protein YuxK
Glyma.02G038000	0.468735	-1.09316	0.000411828	Down	Ribose-phosphate pyrophosphokinase 3, mitochondrial
Glyma.02G039000	0.444616	-1.16937	0.000158842	Down
Glyma.02G039100	0.499051	-1.00274	0.00311539	Down	Plant intracellular Ras-group-related LRR protein 1
Glyma.02G040700	44.3316	5.47027	1.91912e-89	Up	Mitochondrial uncoupling protein 5
Glyma.02G040800	10.9957	3.45887	6.11014e-10	Up
Glyma.02G042300	0.31866	-1.64991	0.00590759	Down	Protein STRICTOSIDINE SYNTHASE-LIKE 5 {ECO:0000303|PubMed:10777701}
Glyma.02G042700	9.66307	3.27248	2.3405e-24	Up
Glyma.02G042800	9.55281	3.25593	5.16848e-10	Up
Glyma.02G043600	0.3999	-1.32229	0.0177359	Down
Glyma.02G044600	0.280646	-1.83318	0.00112214	Down	Receptor-like protein kinase THESEUS 1
Glyma.02G045100	0.458479	-1.12507	3.83364e-06	Down	Aspartyl protease family protein 1 {ECO:0000305}
Glyma.02G045800	2.06477	1.04598	0.000279685	Up	Protein MID1-COMPLEMENTING ACTIVITY 1
Glyma.02G047700	4.92496	2.30011	4.47099e-15	Up
Glyma.02G047900	2.32466	1.21702	0.0369227	Up	Chaperone protein dnaJ 11, chloroplastic
Glyma.02G048600	2.27535	1.18609	0.0147059	Up	Naringenin,2-oxoglutarate 3-dioxygenase
Glyma.02G050100	3.38355	1.75854	0.0173575	Up	NAC domain-containing protein 37 {ECO:0000303|PubMed:15029955}
Glyma.02G050800	0	#NAME?	0.0104866	Down
Glyma.02G051300	0.205182	-2.28503	0.0018346	Down	Receptor-like protein kinase
Glyma.02G052000	0.34254	-1.54566	0.0343382	Down	Probable methyltransferase PMT27
Glyma.02G052300	0.414912	-1.26912	2.89417e-05	Down	Epoxide hydrolase A {ECO:0000303|PubMed:16511284}
Glyma.02G052700	0.348498	-1.52078	2.11408e-07	Down	Peroxidase 72
Glyma.02G053600	0.125436	-2.99498	2.59223e-10	Down	Protein HYPER-SENSITIVITY-RELATED 4 {ECO:0000303|PubMed:15181213}
Glyma.02G053900	4.66282	2.2212	0.0123746	Up	Salicylate carboxymethyltransferase
Glyma.02G055500	4.15201	2.05381	6.35743e-16	Up	U-box domain-containing protein 5
Glyma.02G055600	4.52851	2.17904	1.44445e-05	Up
Glyma.02G055900	0.263493	-1.92416	0.02164	Down	Protein RADIALIS-like 1
Glyma.02G056100	2.24804	1.16867	0.00134414	Up	Zinc-finger homeodomain protein 6
Glyma.02G056200	2.5348	1.34187	0.00257658	Up	Sugar transporter ERD6-like 6
Glyma.02G056400	2.48579	1.3137	2.76613e-05	Up	Epoxide hydrolase 4
Glyma.02G058000	2.53222	1.3404	0.000361792	Up	Probable polyol transporter 3
Glyma.02G058400	0.24216	-2.04597	0.00394768	Down	Protein indeterminate-domain 2 {ECO:0000303|PubMed:16784536}
Glyma.02G061900	0.0374713	-4.73807	0.00263418	Down
Glyma.02G062600	4.65128	2.21763	4.3288e-06	Up	GDSL esterase/lipase At2g23540
Glyma.02G063200	0	#NAME?	0.0281459	Down	Methylesterase 1
Glyma.02G063400	6.56915	2.71571	7.17989e-05	Up	Salicylic acid-binding protein 2
Glyma.02G063600	0.223022	-2.16474	6.45819e-08	Down	Salicylic acid-binding protein 2
Glyma.02G063700	0.361588	-1.46758	0.00197172	Down	Tetraspanin-6
Glyma.02G063800	0	#NAME?	4.02138e-08	Down	MLO-like protein 12
Glyma.02G063900	0.32959	-1.60126	2.55749e-06	Down	MLO-like protein 12
Glyma.02G064100	0.00283731	-8.46126	3.78151e-86	Down	Ribonuclease 1
Glyma.02G064200	0.0149729	-6.0615	3.81476e-13	Down	Ribonuclease 1
Glyma.02G064300	0.0118728	-6.39619	1.3173e-66	Down	Ribonuclease S-2
Glyma.02G064400	0	#NAME?	1.40268e-67	Down	Ribonuclease 1
Glyma.02G064600	0.464137	-1.10738	0.0220533	Down	DUF724 domain-containing protein 6 {ECO:0000305}
Glyma.02G065000	3.34004	1.73987	2.49725e-07	Up
Glyma.02G065200	0.448146	-1.15796	1.47803e-06	Down
Glyma.02G066600	0.48063	-1.057	0.0420276	Down	Protein COFACTOR ASSEMBLY OF COMPLEX C SUBUNIT B CCB1, chloroplastic {ECO:0000305}
Glyma.02G067500	0.183673	-2.44479	2.47538e-05	Down	Nudix hydrolase 12, mitochondrial
Glyma.02G068200	2.6703	1.417	2.40775e-06	Up
Glyma.02G068400	2.01644	1.01181	0.000721631	Up
Glyma.02G068900	2.28828	1.19426	0.000614767	Up	Xyloglucan endotransglucosylase/hydrolase protein A
Glyma.02G069000	2.70212	1.43409	9.58643e-09	Up	OTU domain-containing protein DDB_G0284757
Glyma.02G069800	0.258729	-1.95048	0.00208055	Down	Probable aquaporin SIP1-2
Glyma.02G070000	0.214116	-2.22354	7.32475e-05	Down	NAC transcription factor 47 {ECO:0000305}
Glyma.02G071500	2.38676	1.25505	8.68537e-06	Up	GATA transcription factor 2
Glyma.02G071800	0.152999	-2.70841	0.0052603	Down	Protein NDH-DEPENDENT CYCLIC ELECTRON FLOW 5 {ECO:0000305}
Glyma.02G072300	2.21258	1.14573	0.000579147	Up
Glyma.02G072800	0.370197	-1.43364	0.0256768	Down	Ethylene-responsive transcription factor RAP2-11
Glyma.02G073200	2.89025	1.5312	1.14523e-05	Up	Alpha-(1,4)-fucosyltransferase
Glyma.02G073400	0.0642906	-3.95925	0.0495167	Down
Glyma.02G073600	4.25489	2.08912	1.74e-05	Up	Aquaporin PIP2-2, N-terminally processed
Glyma.02G073700	4.02872	2.01032	7.78393e-07	Up	Probable aquaporin PIP2-2
Glyma.02G073900	2.9925	1.58135	1.11872e-10	Up	GATA transcription factor 8
Glyma.02G074400	0.291856	-1.77667	0.0157954	Down
Glyma.02G076700	2.49418	1.31857	4.91338e-06	Up
Glyma.02G076800	2.88123	1.52668	9.17006e-05	Up
Glyma.02G077200	0.109551	-3.19033	1.7309e-07	Down	Programmed cell death protein 4
Glyma.02G077300	Inf	Inf	3.36927e-10	Up
Glyma.02G078400	0.127953	-2.96631	0.0334407	Down
Glyma.02G078900	2.34443	1.22924	0.0388266	Up
Glyma.02G080000	3.94609	1.98042	5.38612e-06	Up
Glyma.02G080200	6.08313	2.60481	0.0393133	Up	Ethylene-responsive transcription factor ERF110
Glyma.02G082500	0.157972	-2.66226	5.28845e-19	Down	Vacuolar iron transporter homolog 4
Glyma.02G083600	0.353476	-1.50031	0.000123845	Down
Glyma.02G083900	0.311579	-1.68233	3.4003e-06	Down	U-box domain-containing protein 28
Glyma.02G084400	0.260107	-1.94282	1.33232e-05	Down	1-aminocyclopropane-1-carboxylate oxidase homolog 4
Glyma.02G086100	0.418097	-1.25809	1.80212e-07	Down	RNA-dependent RNA polymerase 1
Glyma.02G086900	5.69783	2.51041	0.0378958	Up	Probable pectinesterase 29
Glyma.02G088700	0.416402	-1.26395	0.00514878	Down	LEAF RUST 10 DISEASE-RESISTANCE LOCUS RECEPTOR-LIKE PROTEIN KINASE-like 1.4 {ECO:0000303|PubMed:12805585}
Glyma.02G089300	0.488242	-1.03433	0.0353744	Down
Glyma.02G089400	0.0815851	-3.61555	8.28968e-12	Down
Glyma.02G089500	0.402802	-1.31186	0.000838021	Down
Glyma.02G090600	0	#NAME?	0.00290129	Down	Peptidyl-prolyl cis-trans isomerase FKBP19, chloroplastic
Glyma.02G091800	0.237628	-2.07322	0.00147818	Down	Epsin-2
Glyma.02G092500	0.11726	-3.09222	1.22948e-06	Down	CASP-like protein 4D1
Glyma.02G093200	33.0727	5.04757	3.12357e-37	Up	Probable mediator of RNA polymerase II transcription subunit 37e
Glyma.02G093300	0	#NAME?	9.77047e-07	Down	Ribosome biogenesis protein BRX1 homolog 1 {ECO:0000305}
Glyma.02G094900	0.480535	-1.05729	0.0154191	Down	PsbP-like protein 1, chloroplastic
Glyma.02G097400	0.419168	-1.2544	0.00224012	Down	Probably inactive leucine-rich repeat receptor-like protein kinase At3g28040
Glyma.02G098600	2.40978	1.2689	1.3072e-06	Up
Glyma.02G098800	2.18613	1.12838	0.000538557	Up	Myb family transcription factor EFM {ECO:0000303|PubMed:25132385}
Glyma.02G099200	2.83621	1.50397	2.25239e-08	Up	Allene oxide cyclase, chloroplastic {ECO:0000303|Ref.1, ECO:0000303|Ref.2}
Glyma.02G100400	0.449853	-1.15247	0.000709427	Down	Rust resistance kinase Lr10 {ECO:0000312|EMBL:AAC49629.1}
Glyma.02G100800	3.40512	1.76771	7.76149e-06	Up	Aspartic proteinase nepenthesin-2
Glyma.02G104000	94.4387	6.56131	9.49271e-15	Up	3-epi-6-deoxocathasterone 23-monooxygenase
Glyma.02G104100	Inf	Inf	1.05575e-06	Up	3-epi-6-deoxocathasterone 23-monooxygenase
Glyma.02G104300	0.309281	-1.69301	2.34358e-11	Down	Abscisate beta-glucosyltransferase
Glyma.02G104600	2.63359	1.39703	0.00031206	Up	UDP-glycosyltransferase 73B3
Glyma.02G105300	0.212326	-2.23565	2.84086e-10	Down	Scopoletin glucosyltransferase
Glyma.02G105400	0.476247	-1.07022	6.746e-05	Down	Protein IRX15-LIKE
Glyma.02G105600	2.30282	1.2034	0.00103825	Up	F-box/kelch-repeat protein SKIP11
Glyma.02G106000	2.32392	1.21656	8.03681e-05	Up	Ran guanine nucleotide release factor
Glyma.02G106100	3.14612	1.65357	1.89789e-10	Up	Peroxisomal adenine nucleotide carrier 1
Glyma.02G107800	3.60827	1.85131	0.00551505	Up
Glyma.02G108000	2.25648	1.17407	8.744e-05	Up	Ribonuclease 3
Glyma.02G108600	0.417309	-1.26081	2.27923e-05	Down	Cyclic dof factor 3
Glyma.02G109100	0.324993	-1.62152	3.93644e-12	Down	Expansin-A1
Glyma.02G109600	0.201552	-2.31078	2.60741e-06	Down	CASP-like protein 7
Glyma.02G109800	0.391825	-1.35172	0.00837213	Down	NAC transcription factor 29
Glyma.02G111100	52.884	5.72476	1.99554e-09	Up
Glyma.02G111200	15.7311	3.97555	0.0364065	Up
Glyma.02G112900	2.82444	1.49796	0.000250908	Up	Uncharacterized protein At5g01610
Glyma.02G115000	2.62515	1.3924	0.0069039	Up	CLE9p
Glyma.02G116400	0.380584	-1.39371	1.75071e-07	Down	Ureide permease 2 {ECO:0000303|PubMed:11971139}
Glyma.02G118500	2.82344	1.49746	0.00585663	Up	Ninja-family protein AFP2
Glyma.02G119600	0.453385	-1.14119	4.18937e-05	Down	Cytochrome P450 78A5
Glyma.02G120300	0.316005	-1.66198	0.00165949	Down	Fructokinase-like 2, chloroplastic {ECO:0000312|EMBL:AEE34893.1}
Glyma.02G120800	0.142258	-2.81342	7.27143e-09	Down	Receptor-like protein kinase 2
Glyma.02G121400	0.47842	-1.06365	0.00480277	Down	Protein BIG GRAIN 1-like E {ECO:0000305}
Glyma.02G121900	9.5483	3.25524	2.28743e-12	Up	Receptor-like protein kinase FERONIA
Glyma.02G122000	3.13524	1.64858	4.91492e-06	Up	Receptor-like protein kinase FERONIA
Glyma.02G123000	2.88469	1.52842	0.00114021	Up	Lysosomal Pro-X carboxypeptidase
Glyma.02G123200	0.07065	-3.82317	7.76517e-20	Down	Uncharacterized protein At1g04910
Glyma.02G124300	3.18516	1.67137	0.00109445	Up	Transcription factor MYB39
Glyma.02G124500	0.483785	-1.04756	0.0352587	Down	Heat shock protein 90-5, chloroplastic {ECO:0000305}
Glyma.02G124600	0.490849	-1.02665	0.000521802	Down	Redox-regulatory protein FAM213A
Glyma.02G125600	10.2272	3.35433	1.1112e-19	Up	Probable indole-3-acetic acid-amido synthetase GH3.1
Glyma.02G125700	5.08147	2.34525	7.17286e-09	Up
Glyma.02G125900	2.76887	1.4693	1.47167e-07	Up
Glyma.02G126300	0.325047	-1.62128	0.0459265	Down	Chaperonin 60 subunit beta 4, chloroplastic
Glyma.02G126600	6.48257	2.69656	0.000265672	Up
Glyma.02G127300	2.80004	1.48545	0.000986945	Up	Peroxidase 11
Glyma.02G128200	0.0516731	-4.27444	0.000552756	Down
Glyma.02G128700	2.32362	1.21638	2.48354e-05	Up
Glyma.02G128800	3.22214	1.68802	0.000666932	Up
Glyma.02G129300	4.81576	2.26776	2.44768e-20	Up	Proline-rich receptor-like protein kinase PERK9
Glyma.02G130600	2.11742	1.08231	0.00020953	Up	ABC transporter G family member 21
Glyma.02G131200	2.8751	1.52361	0.0242187	Up	Protein MIZU-KUSSEI 1
Glyma.02G132500	37.2202	5.21801	5.32353e-09	Up	Ethylene-responsive transcription factor ERF112
Glyma.02G133200	0.127984	-2.96597	3.49393e-12	Down	Cell number regulator 1
Glyma.02G133300	0	#NAME?	0.000325395	Down
Glyma.02G134000	0.346079	-1.53083	6.91004e-10	Down	Probable carboxylesterase 2
Glyma.02G134700	8.51487	3.08998	0.00873173	Up
Glyma.02G135100	0.340313	-1.55506	0.0131939	Down	Peroxidase 10
Glyma.02G135200	0.109851	-3.18638	3.42802e-23	Down	Peroxidase 10
Glyma.02G135500	0.432249	-1.21007	0.0141491	Down	Serine/threonine-protein kinase SRK2E
Glyma.02G135800	0.46165	-1.11513	1.33111e-05	Down
Glyma.02G135900	3.78369	1.91979	1.76275e-07	Up	Probable 2-oxoglutarate-dependent dioxygenase At3g111800 {ECO:0000305}
Glyma.02G138300	0.146782	-2.76825	7.19812e-07	Down	Salutaridine reductase {ECO:0000312|EMBL:ABO93462.1}
Glyma.02G139000	0.387845	-1.36645	0.00246676	Down
Glyma.02G139100	0	#NAME?	0.0212626	Down	Ubiquitin carboxyl-terminal hydrolase 12
Glyma.02G141500	2.13076	1.09137	0.000143142	Up	E3 ubiquitin protein ligase DRIP2
Glyma.02G141900	2.89633	1.53423	0.0416846	Up	Phospholipase A1-Igamma1, chloroplastic
Glyma.02G142200	0.320937	-1.63964	3.42088e-07	Down	Phospholipase A1-Igamma1, chloroplastic
Glyma.02G142600	5.12516	2.3576	9.6485e-08	Up	Auxin-induced protein 22D
Glyma.02G143400	0.469615	-1.09045	0.000292622	Down
Glyma.02G144100	0.47687	-1.06833	0.0146485	Down	Pentatricopeptide repeat-containing protein At3g63370, chloroplastic {ECO:0000305}
Glyma.02G145100	2.04475	1.03193	7.90206e-06	Up	Sulfate transporter 3.1
Glyma.02G145600	0.403862	-1.30807	0.00132877	Down	Type I inositol polyphosphate 5-phosphatase 4 {ECO:0000305}
Glyma.02G145800	2.19045	1.13123	0.00360331	Up	50S ribosomal protein L24 {ECO:0000255|HAMAP-Rule:MF_01326}
Glyma.02G146100	0.347263	-1.5259	4.39315e-07	Down	Protein MARD1 {ECO:0000303|PubMed:15159630}
Glyma.02G146700	0.420522	-1.24975	0.00930004	Down
Glyma.02G147000	0.475236	-1.07328	0.0433416	Down	Ribosome-recycling factor, chloroplastic
Glyma.02G148000	0.329596	-1.60123	0.00104857	Down	Antifungal protein ginkbilobin-2
Glyma.02G148100	4.69339	2.23063	3.46094e-07	Up	F-box protein At2g27310
Glyma.02G148200	9.4295	3.23718	5.32975e-17	Up	Basic 7S globulin low kDa subunit
Glyma.02G149300	0.347746	-1.52389	0.00946692	Down	Organic cation/carnitine transporter 3
Glyma.02G150600	2.83384	1.50276	0.00520596	Up	Probable LRR receptor-like serine/threonine-protein kinase RKF3
Glyma.02G150900	4.02407	2.00866	8.36145e-12	Up	LRR receptor-like serine/threonine-protein kinase ERECTA {ECO:0000303|PubMed:8624444}
Glyma.02G151000	0.355875	-1.49056	0.00775988	Down	LEC14B homolog
Glyma.02G151100	0.482304	-1.05198	0.000143967	Down	Gibberellin receptor GID1B
Glyma.02G151700	0.0260471	-5.26273	6.32079e-21	Down	Peroxidase 3
Glyma.02G151800	0.455218	-1.13537	0.000168311	Down	Rho GTPase-activating protein 2
Glyma.02G152400	0.392485	-1.34929	0.0246061	Down	Protease Do-like 2, chloroplastic
Glyma.02G153500	2.0318	1.02276	0.000531954	Up	BTB/POZ domain-containing protein At1g03010
Glyma.02G155900	0	#NAME?	0.0384576	Down
Glyma.02G156000	0.055543	-4.17025	1.16931e-09	Down	Cytochrome P450 71D8
Glyma.02G156100	0.0756285	-3.72493	0.0352943	Down	Cytochrome P450 71D8
Glyma.02G156800	25.0274	4.64544	1.81948e-14	Up	Lectin DB58 subunit beta
Glyma.02G158300	13.4455	3.74905	1.5937e-08	Up	Protein DETOXIFICATION 40 {ECO:0000303|PubMed:11739388}
Glyma.02G158700	0.442346	-1.17675	8.60521e-07	Down	Bifunctional dihydroflavonol 4-reductase/flavanone 4-reductase
Glyma.02G159900	0.388747	-1.3631	1.75992e-06	Down	Pleiotropic drug resistance protein 2
Glyma.02G160900	0.207835	-2.26649	0.00456904	Down	Vacuolar amino acid transporter 1
Glyma.02G161200	2.08882	1.06269	0.000130057	Up	Thioredoxin-like 3-2, chloroplastic
Glyma.02G161300	3.37108	1.75321	0.0141979	Up
Glyma.02G162700	0.296621	-1.75331	5.70386e-06	Down	Probable inactive purple acid phosphatase 29
Glyma.02G162800	0.253725	-1.97866	9.97225e-07	Down
Glyma.02G163900	15.2085	3.9268	2.16822e-23	Up	Urease accessory protein D
Glyma.02G164400	0.0380629	-4.71547	2.62482e-25	Down	Protein NUCLEAR FUSION DEFECTIVE 4 {ECO:0000303|PubMed:16698901}
Glyma.02G166800	0.260026	-1.94327	2.51571e-06	Down	Probable carboxylesterase 15
Glyma.02G171300	0.445216	-1.16742	0.000239864	Down	Homeobox-leucine zipper protein HAT14
Glyma.02G171600	0.129182	-2.95252	5.08332e-14	Down	Peroxidase 53
Glyma.02G176800	0.495175	-1.01399	0.0180526	Down	bZIP transcription factor TGA10 {ECO:0000303|PubMed:12777042}
Glyma.02G177500	0.463437	-1.10956	0.017779	Down	Squamosa promoter-binding-like protein 17
Glyma.02G177800	0.0461237	-4.43835	0.000899012	Down	Myb family transcription factor PHL5 {ECO:0000305}
Glyma.02G178100	0.366851	-1.44673	0.000160802	Down	Myb family transcription factor PHL5 {ECO:0000305}
Glyma.02G180500	3.21369	1.68423	8.58943e-08	Up
Glyma.02G181800	0.441752	-1.17869	0.00405058	Down	Protein DETOXIFICATION 42 {ECO:0000303|PubMed:11739388}
Glyma.02G182000	0	#NAME?	0.0224255	Down
Glyma.02G182200	0.354923	-1.49442	3.68331e-05	Down	G-type lectin S-receptor-like serine/threonine-protein kinase SD3-1
Glyma.02G182600	0.458837	-1.12395	0.00140434	Down	Remorin 4.1 {ECO:0000305}
Glyma.02G183300	0.0196117	-5.67214	8.94904e-24	Down	Rust resistance kinase Lr10 {ECO:0000312|EMBL:AAC49629.1}
Glyma.02G183400	0.0190637	-5.71303	4.8772e-10	Down	LEAF RUST 10 DISEASE-RESISTANCE LOCUS RECEPTOR-LIKE PROTEIN KINASE-like 2.5 {ECO:0000303|PubMed:12805585}
Glyma.02G184200	0.462452	-1.11263	0.00945867	Down	Zeatin O-glucosyltransferase
Glyma.02G184400	18.1898	4.18506	6.39632e-18	Up	Cysteine-rich receptor-like protein kinase 10
Glyma.02G185300	0.465761	-1.10234	0.0134319	Down	NADPH-dependent thioredoxin reductase 3
Glyma.02G187200	0.322925	-1.63073	7.34835e-08	Down	Probable glutathione S-transferase
Glyma.02G189700	6.8953	2.78561	4.65337e-11	Up	Protein argonaute 4
Glyma.02G189800	21.6965	4.43939	1.29146e-17	Up	G-type lectin S-receptor-like serine/threonine-protein kinase At4g27290
Glyma.02G190900	0.383797	-1.38159	0.000774431	Down
Glyma.02G193800	0.447554	-1.15987	0.0419587	Down	Protein MAIN-LIKE 1 {ECO:0000303|PubMed:24635680}
Glyma.02G194400	0.379418	-1.39814	0.0326859	Down	RING-H2 finger protein ATL70
Glyma.02G195400	3.46258	1.79185	0.00160235	Up	Syntaxin-121
Glyma.02G195500	2.8062	1.48862	1.89534e-09	Up	DExH-box ATP-dependent RNA helicase DExH1 {ECO:0000305}
Glyma.02G195900	2.47613	1.30809	0.00205961	Up	E3 ubiquitin-protein ligase PUB23
Glyma.02G196000	13.3732	3.74127	1.47655e-16	Up	Putative receptor-like protein kinase At5g39000
Glyma.02G197800	7.06609	2.82091	7.34634e-07	Up	NDR1/HIN1-like protein 3 {ECO:0000303|Ref.1}
Glyma.02G198000	0.37991	-1.39627	4.50761e-07	Down	Protein SMAX1-LIKE 3 {ECO:0000303|PubMed:23893171}
Glyma.02G199500	0.297638	-1.74837	0.0249538	Down	Transcription repressor OFP13
Glyma.02G200500	2.86038	1.51621	0.000327155	Up	B3 domain-containing protein At5g06250
Glyma.02G200600	2.83306	1.50236	0.0235362	Up	Protein trichome birefringence-like 8
Glyma.02G200900	0.0402078	-4.63638	4.35549e-05	Down	Casparian strip membrane protein 3
Glyma.02G201000	0.0637975	-3.97036	0.000206633	Down	Casparian strip membrane protein 3
Glyma.02G201100	0.133257	-2.90772	7.62971e-09	Down	Casparian strip membrane protein 1
Glyma.02G201200	0.293755	-1.76731	0.00377889	Down	Casparian strip membrane protein 2
Glyma.02G203600	0.457875	-1.12697	0.00382755	Down	Probable LRR receptor-like serine/threonine-protein kinase At2g24230
Glyma.02G205100	36.1105	5.17435	1.05504e-51	Up	UPF0057 membrane protein At4g30660
Glyma.02G205600	4.85914	2.2807	0.0021553	Up	Heat shock 70 kDa protein
Glyma.02G206700	0.369845	-1.43501	0.046224	Down	50S ribosomal protein L35, chloroplastic {ECO:0000305}
Glyma.02G207100	3.11278	1.6382	0.0453401	Up	AP2-like ethylene-responsive transcription factor At1g16060
Glyma.02G207300	0.443194	-1.17399	0.00235579	Down
Glyma.02G208000	3.40801	1.76893	2.02265e-14	Up	UDP-glucuronate 4-epimerase 1
Glyma.02G208200	25.172	4.65375	7.74899e-06	Up	Protein EXORDIUM
Glyma.02G208300	2.47607	1.30805	0.0132799	Up	Protein EXORDIUM-like 2
Glyma.02G208500	2.11688	1.08194	0.00171731	Up	Serine/threonine-protein kinase SAPK2
Glyma.02G208800	0.440185	-1.18382	0.026575	Down	VQ motif-containing protein 9 {ECO:0000303|PubMed:22535423}
Glyma.02G209500	0.287806	-1.79683	1.64321e-10	Down	Blue copper protein
Glyma.02G209900	0.355618	-1.4916	0.0145829	Down	Soluble inorganic pyrophosphatase 1 {ECO:0000303|PubMed:15135060}
Glyma.02G210300	5.35247	2.4202	0.000228505	Up
Glyma.02G210700	2.83128	1.50145	0.000211285	Up	RING-H2 finger protein ATL11
Glyma.02G210800	0.297188	-1.75055	3.75024e-06	Down	Protein DMR6-LIKE OXYGENASE 2 {ECO:0000303|PubMed:25376907}
Glyma.02G211600	5.35783	2.42165	1.89034e-09	Up	Esterase AGAP003155
Glyma.02G211700	3.7495	1.9067	8.7492e-14	Up	Mitochondrial succinate-fumarate transporter 1
Glyma.02G212000	2.72734	1.4475	0.00398025	Up	Serine/threonine-protein kinase-like protein At1g28390
Glyma.02G215100	4.50546	2.17167	6.20315e-07	Up
Glyma.02G215700	0.196392	-2.34819	1.10748e-23	Down	Metalloendoproteinase 1
Glyma.02G216600	0.432319	-1.20983	0.00206071	Down	MADS-box transcription factor 27
Glyma.02G217500	6.49043	2.69831	0.000856314	Up
Glyma.02G217800	2.27633	1.18671	5.9967e-06	Up	Transcription factor bHLH93
Glyma.02G217900	0.284364	-1.81419	3.42171e-09	Down	Uncharacterized protein At5g65660
Glyma.02G219100	4.32855	2.11388	0.0325831	Up
Glyma.02G222300	2.17622	1.12182	1.31145e-06	Up	Protein NTM1-like 9 {ECO:0000303|PubMed:17158162}
Glyma.02G222800	3.48577	1.80148	0.000311267	Up
Glyma.02G224100	0.469011	-1.09231	0.0161547	Down	Histone H4
Glyma.02G227100	0.252316	-1.9867	0.0159092	Down
Glyma.02G227700	2.09048	1.06383	2.16799e-05	Up	Internal alternative NAD(P)H-ubiquinone oxidoreductase A1, mitochondrial
Glyma.02G227900	3.04328	1.60563	0.00290874	Up	Increased DNA methylation 1 {ECO:0000303|PubMed:22700931}
Glyma.02G228000	2.94351	1.55754	0.000108822	Up	Protein PMR5
Glyma.02G228100	0.329351	-1.6023	1.74558e-12	Down	Asparagine synthetase [glutamine-hydrolyzing] 1
Glyma.02G228200	4.08597	2.03068	0.0232336	Up	Probable protein phosphatase 2C 25
Glyma.02G228300	7.81827	2.96685	2.11734e-08	Up	Mitogen-activated protein kinase kinase kinase 3 {ECO:0000303|PubMed:27679653}
Glyma.02G228600	2.60253	1.37991	7.03873e-06	Up	Protein CHUP1, chloroplastic
Glyma.02G229200	0.142461	-2.81136	1.67012e-05	Down	Probable N-acetyltransferase HLS1-like
Glyma.02G229600	2.10531	1.07403	8.18918e-05	Up	Uncharacterized protein At5g39865
Glyma.02G231900	0.44616	-1.16437	0.0485608	Down	Exocyst complex component EXO70B1
Glyma.02G232400	5.9172	2.56491	9.30055e-12	Up	GDSL esterase/lipase At2g30310
Glyma.02G232500	3.54884	1.82735	1.44347e-05	Up
Glyma.02G232700	0.431701	-1.21189	0.0105877	Down	F-box/LRR-repeat protein 3
Glyma.02G233300	5.26899	2.39753	5.57452e-08	Up
Glyma.02G233900	0.488187	-1.03449	0.0404626	Down	Peroxidase 4 {ECO:0000250|UniProtKB:Q42578}
Glyma.02G234000	0.33002	-1.59937	0.000436253	Down	Peroxidase 4 {ECO:0000250|UniProtKB:Q42578}
Glyma.02G235400	3.4578	1.78986	0.00362502	Up
Glyma.02G235500	2.3005	1.20194	0.0127527	Up	Transcription repressor OFP17
Glyma.02G236300	0.0674352	-3.89035	0.00368504	Down	Extra-large guanine nucleotide-binding protein 1
Glyma.02G236600	2.6781	1.42121	3.03092e-09	Up	Protein NETWORKED 4A {ECO:0000303|PubMed:22840520}
Glyma.02G236800	2.54238	1.34618	0.000167754	Up	Pathogenesis-related genes transcriptional activator PTI6
Glyma.02G237300	0.031477	-4.98956	1.57371e-27	Down	Probable LRR receptor-like serine/threonine-protein kinase At1g06840
Glyma.02G238500	13.7525	3.78162	2.49754e-10	Up	Calcium uniporter protein 5, mitochondrial
Glyma.02G239500	0.423286	-1.24029	1.91227e-07	Down	Probable acyl-activating enzyme 5, peroxisomal
Glyma.02G242700	2.93834	1.555	3.46903e-06	Up	Receptor protein kinase TMK1 {ECO:0000303|PubMed:1332795}
Glyma.02G242800	2.83327	1.50247	1.49676e-08	Up	Receptor protein kinase TMK1 {ECO:0000303|PubMed:1332795}
Glyma.02G242900	7.14277	2.83648	2.89099e-07	Up	U-box domain-containing protein 20
Glyma.02G244100	0.382603	-1.38608	0.00109914	Down	Nudix hydrolase 17, mitochondrial
Glyma.02G244600	0.363448	-1.46018	0.00050301	Down	Protein ODORANT1
Glyma.02G244900	4.09679	2.03449	1.02777e-05	Up	GDSL esterase/lipase At5g37690
Glyma.02G245700	3.37876	1.7565	1.69781e-06	Up	Probable calcium-binding protein CML27
Glyma.02G246400	0	#NAME?	0.001067	Down	Putative transcription factor bHLH086
Glyma.02G247600	2.61707	1.38795	2.95103e-08	Up	Probable serine/threonine-protein kinase PBL9 {ECO:0000305}
Glyma.02G248500	0.296906	-1.75192	5.70772e-06	Down	Expansin-A4
Glyma.02G248800	4.56665	2.19114	0.0325876	Up
Glyma.02G249300	3.83558	1.93945	6.98341e-10	Up	Glycerol-3-phosphate acyltransferase 5
Glyma.02G251900	5.27829	2.40007	0.00286972	Up	Mitochondrial substrate carrier family protein B
Glyma.02G252300	0.243368	-2.03879	5.17973e-06	Down	Cucumisin
Glyma.02G252400	0.223847	-2.15942	4.09176e-06	Down	Transcription factor bHLH93
Glyma.02G252500	0.141247	-2.8237	2.10821e-05	Down
Glyma.02G252800	37.9305	5.24529	0.000128789	Up	18.2 kDa class I heat shock protein
Glyma.02G254300	0.491036	-1.0261	0.000287393	Down	Coronatine-insensitive protein 1
Glyma.02G254600	4.87739	2.28611	1.77998e-08	Up	BAHD acyltransferase DCR
Glyma.02G254900	0.0591031	-4.08062	0.00943046	Down	Eukaryotic translation initiation factor 3 subunit F {ECO:0000255|HAMAP-Rule:MF_03005}
Glyma.02G255400	5.80144	2.53641	2.5966e-09	Up	Nematode resistance protein-like HSPRO2
Glyma.02G257700	4.92487	2.30009	0.00206969	Up	Probable 2-oxoglutarate-dependent dioxygenase At5g05600 {ECO:0000305}
Glyma.02G258700	2.33466	1.22321	0.0387567	Up
Glyma.02G259200	0.293667	-1.76775	0.000345673	Down
Glyma.02G259500	0.410013	-1.28626	0.0115367	Down	Peroxidase 4 {ECO:0000250|UniProtKB:Q42578}
Glyma.02G259700	2.70227	1.43417	0.0162007	Up
Glyma.02G260100	2.28916	1.19482	9.68721e-06	Up	Putative sodium-coupled neutral amino acid transporter 7
Glyma.02G261900	0.207486	-2.26892	7.16018e-08	Down	Abscisic acid receptor PYL5
Glyma.02G264200	0.0480488	-4.37936	0.000288604	Down	U-box domain-containing protein 1 {ECO:0000303|PubMed:20971894}
Glyma.02G264500	0.464632	-1.10584	0.0343068	Down	LOB domain-containing protein 21
Glyma.02G265900	2.63485	1.39772	0.00791399	Up
Glyma.02G268900	0.322256	-1.63372	0.00030722	Down	TMV resistance protein N
Glyma.02G269000	2.11987	1.08398	2.13432e-06	Up	Glucan endo-1,3-beta-glucosidase 3
Glyma.02G269400	2.15126	1.10518	0.000100621	Up	Endoglucanase 11
Glyma.02G269600	3.74185	1.90375	1.94666e-06	Up	Protein LYK5
Glyma.02G270400	0.149628	-2.74055	7.38842e-19	Down
Glyma.02G270800	0.303472	-1.72037	0.00118291	Down	LysM domain receptor-like kinase 3 {ECO:0000303|PubMed:12947035}
Glyma.02G274400	9.07537	3.18196	1.60761e-05	Up	NDR1/HIN1-like protein 13 {ECO:0000303|PubMed:26206852}
Glyma.02G274500	3.42409	1.77572	1.28532e-05	Up	Probable inactive receptor kinase At5g10020
Glyma.02G277700	3.1079	1.63594	7.68278e-12	Up
Glyma.02G278000	0.226864	-2.1401	0.0381128	Down	Protein phosphatase 2C 3
Glyma.02G278600	0.397866	-1.32965	3.2929e-08	Down	Dihydropyrimidinase {ECO:0000303|PubMed:12626710}
Glyma.02G279600	2.05121	1.03648	3.9706e-05	Up	Hydroxyproline O-arabinosyltransferase 3 {ECO:0000303|PubMed:24036508}
Glyma.02G280800	2.05147	1.03666	3.56118e-05	Up	Probable magnesium transporter NIPA3
Glyma.02G282200	0	#NAME?	4.33216e-12	Down
Glyma.02G282300	0.121775	-3.03771	5.68827e-05	Down
Glyma.02G283400	0.458001	-1.12658	0.0205621	Down	Phytoene synthase, chloroplastic
Glyma.02G283900	0.328902	-1.60427	0.000715746	Down	Glutathione S-transferase F9
Glyma.02G284300	0.220839	-2.17893	2.11749e-07	Down	Transcription factor JUNGBRUNNEN 1
Glyma.02G284500	0.243777	-2.03636	0.00127652	Down	Anaphase-promoting complex subunit 5
Glyma.02G284800	5.25571	2.39389	0.00229166	Up	Aspartyl protease family protein 2 {ECO:0000305}
Glyma.02G285200	2.08411	1.05943	0.000600902	Up	GDSL esterase/lipase At4g10955
Glyma.02G285400	0.354386	-1.49661	0.0141992	Down	Pentatricopeptide repeat-containing protein At2g42920, chloroplastic
Glyma.02G285800	2.07186	1.05093	0.0018685	Up
Glyma.02G286500	10.0347	3.32693	7.99839e-05	Up	Glycerol-3-phosphate acyltransferase 1
Glyma.02G287300	0.0439977	-4.50643	0.000121823	Down	Taxadiene 5-alpha hydroxylase
Glyma.02G288000	2.40606	1.26667	7.8145e-07	Up
Glyma.02G292100	15.5077	3.95491	2.98504e-12	Up
Glyma.02G293000	28.4004	4.82784	1.63284e-18	Up
Glyma.02G294100	2.35264	1.23428	0.000501597	Up	Ethylene-responsive transcription factor 7
Glyma.02G296000	3.24798	1.69954	1.17258e-10	Up	Probable long-chain-alcohol O-fatty-acyltransferase 5
Glyma.02G296300	4.25492	2.08913	3.47989e-18	Up	Fimbrin-1 {ECO:0000303|PubMed:11123801}
Glyma.02G296500	2.21416	1.14676	9.68162e-06	Up	Pirin-like protein At1g50590
Glyma.02G296600	5.3689	2.42463	0.00412571	Up	Zinc finger CCCH domain-containing protein 29
Glyma.02G297700	5.58737	2.48217	0.000238676	Up	Scarecrow-like transcription factor PAT1
Glyma.02G298100	0.0986482	-3.34156	7.63608e-06	Down	Heavy metal-associated isoprenylated plant protein 47 {ECO:0000303|PubMed:21072340, ECO:0000303|PubMed:23368984}
Glyma.02G298800	0.347379	-1.52542	2.31652e-05	Down	Cytochrome P450 71D10
Glyma.02G301200	0.453595	-1.14052	0.000130176	Down	Cellulose synthase-like protein E6
Glyma.02G302100	2.8429	1.50736	1.167e-06	Up	Uncharacterized membrane protein At1g06890
Glyma.02G303000	0.360041	-1.47377	0.011389	Down	Fructose-bisphosphate aldolase, cytoplasmic isozyme 1
Glyma.02G303100	0.419874	-1.25197	0.0216618	Down	NDR1/HIN1-like protein 3 {ECO:0000303|Ref.1}
Glyma.02G303200	2.73624	1.4522	1.5945e-06	Up
Glyma.02G303800	2.1308	1.0914	0.0251066	Up	Nuclear transcription factor Y subunit A-9
Glyma.02G304400	0.183432	-2.44669	0.00131608	Down	IRK-interacting protein {ECO:0000303|PubMed:15618632}
Glyma.02G307300	0.122357	-3.03084	2.98713e-07	Down	NAD(P)H-dependent 6'-deoxychalcone synthase
Glyma.02G307800	6.64983	2.73332	0.000332494	Up
Glyma.02G309300	0.473436	-1.07876	3.35123e-05	Down	Phenylalanine ammonia-lyase class 3
Glyma.02G311900	2.497	1.3202	6.85846e-08	Up
Glyma.03G000200	0.0836699	-3.57915	2.19188e-08	Down	Ankyrin repeat-containing protein At5g02620
Glyma.03G000300	0.126577	-2.98191	0.00117764	Down	Pentatricopeptide repeat-containing protein At2g22070
Glyma.03G000800	2.45122	1.2935	1.39315e-05	Up	Late embryogenesis abundant protein At1g64065 {ECO:0000305}
Glyma.03G001400	2.0039	1.00281	0.00027939	Up	KH domain-containing protein At2g38610
Glyma.03G002100	2.158	1.10969	4.68964e-06	Up	Mannan endo-1,4-beta-mannosidase 6
Glyma.03G002200	0.438665	-1.18881	0.000838229	Down	Serine/threonine-protein kinase STN8, chloroplastic
Glyma.03G002800	0.349992	-1.51461	0.0306105	Down	Vacuolar-sorting receptor 2
Glyma.03G003000	0.312994	-1.67579	4.95243e-07	Down	Putative receptor protein kinase ZmPK1
Glyma.03G005100	10.6617	3.41437	8.75102e-06	Up
Glyma.03G005400	2.39854	1.26215	0.0152708	Up	Protein DETOXIFICATION 21 {ECO:0000303|PubMed:11739388}
Glyma.03G005700	8.75197	3.12961	7.32903e-31	Up	Probable 2-isopropylmalate synthase
Glyma.03G006200	0.244876	-2.02988	0.0124775	Down	GDSL esterase/lipase At3g26430
Glyma.03G007700	0.240606	-2.05526	1.34555e-05	Down	Peroxidase 44
Glyma.03G008300	0.481499	-1.05439	0.000696203	Down	Probable glycerol-3-phosphate acyltransferase 8
Glyma.03G008800	4.95958	2.31022	1.12068e-08	Up	Serine/threonine-protein kinase
Glyma.03G010200	2.01658	1.01191	0.00132746	Up	FT-interacting protein 1 {ECO:0000303|PubMed:22529749}
Glyma.03G012000	0.259467	-1.94637	0.00814131	Down
Glyma.03G012800	0.0872774	-3.51825	2.13726e-07	Down	O-glucosyltransferase rumi homolog
Glyma.03G012900	0.236771	-2.07844	8.02767e-05	Down	O-glucosyltransferase rumi homolog
Glyma.03G013500	4.23139	2.08113	5.47773e-13	Up	Rop guanine nucleotide exchange factor 3
Glyma.03G013600	2.93824	1.55495	8.19098e-05	Up	tRNA-specific adenosine deaminase 1
Glyma.03G014400	0.157555	-2.66607	0.00207969	Down	(+)-neomenthol dehydrogenase
Glyma.03G015000	0.226008	-2.14555	1.65535e-07	Down	NAD(P)H-quinone oxidoreductase subunit S, chloroplastic {ECO:0000305}
Glyma.03G016100	6.68226	2.74034	0.000589592	Up	BON1-associated protein 2
Glyma.03G016300	5.23368	2.38782	2.18163e-06	Up	BON1-associated protein 2
Glyma.03G016400	5.70822	2.51304	0.00120395	Up	BON1-associated protein 2
Glyma.03G017500	0.136964	-2.86813	0.00730301	Down	E3 ubiquitin-protein ligase ATL59
Glyma.03G017700	8.16786	3.02996	5.92602e-09	Up
Glyma.03G018600	0.257607	-1.95676	4.88604e-05	Down	Ubiquitin-related modifier 1 homolog 2 {ECO:0000255|HAMAP-Rule:MF_03048}
Glyma.03G018800	0.389395	-1.36069	0.000377614	Down	Transcription factor TCP9
Glyma.03G018900	6.83693	2.77335	1.20037e-23	Up	Phospholipase D beta 1 {ECO:0000303|PubMed:11891260}
Glyma.03G019300	0.484616	-1.04509	0.0358507	Down	MADS-box protein SOC1
Glyma.03G020400	0.290269	-1.78454	0.0053982	Down	Cytochrome P450 704C1
Glyma.03G021300	2.32321	1.21612	3.75394e-05	Up
Glyma.03G022300	0.46552	-1.10309	0.00581397	Down	4-hydroxy-tetrahydrodipicolinate synthase, chloroplastic
Glyma.03G022700	0.259858	-1.94421	2.13658e-09	Down	AT-hook motif nuclear-localized protein 22 {ECO:0000312|EMBL:FAA00293.1}
Glyma.03G022800	2.32571	1.21767	0.0279583	Up	Probable calcium-binding protein CML18
Glyma.03G023000	3.86381	1.95002	0.000243013	Up	LOB domain-containing protein 18
Glyma.03G023300	0	#NAME?	0.0377307	Down
Glyma.03G024200	0.0213594	-5.54899	6.28827e-42	Down	RuBisCO-associated protein
Glyma.03G024300	0.0175058	-5.83602	1.70623e-23	Down	RuBisCO-associated protein
Glyma.03G026700	0.445243	-1.16734	0.00134792	Down	Pentatricopeptide repeat-containing protein At2g45350, chloroplastic
Glyma.03G027100	Inf	Inf	1.39951e-51	Up
Glyma.03G027200	0.182654	-2.45282	1.33633e-06	Down	MDIS1-interacting receptor like kinase 2 {ECO:0000303|PubMed:26863186}
Glyma.03G028500	0	#NAME?	0.00283805	Down	21 kDa protein
Glyma.03G028600	0.00894142	-6.80528	6.29292e-12	Down	21 kDa protein
Glyma.03G028700	3.57058	1.83616	1.04054e-06	Up	Vinorine synthase
Glyma.03G029300	0	#NAME?	7.80193e-11	Down	F-box/kelch-repeat protein SKIP25
Glyma.03G029400	0.0492869	-4.34265	5.19584e-34	Down	Pectinesterase 2
Glyma.03G029600	3.76382	1.9122	6.67343e-08	Up	Auxin-responsive protein SAUR36 {ECO:0000305}
Glyma.03G030300	0.19937	-2.32648	0.000343677	Down	Cytochrome P450 83B1
Glyma.03G030400	0.184695	-2.43678	0.0027101	Down	Cytochrome P450 83B1
Glyma.03G030500	0.0445829	-4.48737	9.08959e-28	Down	RuBisCO-associated protein
Glyma.03G030800	5.64148	2.49607	1.00905e-19	Up	Cytochrome P450 83B1
Glyma.03G031300	23.7472	4.56969	0.0105421	Up	Cytochrome P450 71B2
Glyma.03G031400	Inf	Inf	1.8033e-11	Up	Cytochrome P450 83B1
Glyma.03G032300	0.124128	-3.0101	0.000608386	Down	Putative cysteine-rich receptor-like protein kinase 35
Glyma.03G032500	0.180597	-2.46916	1.06479e-10	Down	Anthocyanidin 3-O-glucosyltransferase 5
Glyma.03G032700	2.86307	1.51757	0.000219449	Up	Anthocyanidin 3-O-glucosyltransferase 5
Glyma.03G032800	2.25996	1.1763	5.30595e-06	Up	Anthocyanidin 3-O-glucosyltransferase 5
Glyma.03G033900	2.53133	1.33989	7.06512e-06	Up	Cyclin-U2-1
Glyma.03G034400	0.409315	-1.28872	4.32515e-06	Down	Putative disease resistance RPP13-like protein 1
Glyma.03G034900	0.309093	-1.69389	7.20892e-09	Down	Putative disease resistance RPP13-like protein 1
Glyma.03G035700	Inf	Inf	0.00172648	Up	Non-specific lipid-transfer protein 1
Glyma.03G038600	0.0524424	-4.25312	4.81922e-11	Down	Cationic peroxidase 1
Glyma.03G038700	0.113131	-3.14394	5.23373e-12	Down	Cationic peroxidase 1
Glyma.03G039200	2.04062	1.02901	0.00904338	Up	Putative disease resistance RPP13-like protein 1
Glyma.03G039800	0.215505	-2.21421	3.093e-05	Down	Cationic peroxidase 1
Glyma.03G040500	2.11774	1.08252	0.00114205	Up	Transcription factor SCREAM2
Glyma.03G040600	2.10162	1.0715	0.0343071	Up	Alanine--glyoxylate aminotransferase 2 homolog 2, mitochondrial
Glyma.03G041100	3.06804	1.61732	0.0369834	Up
Glyma.03G041300	6.47583	2.69506	0.00708097	Up	Wound-induced protein 1
Glyma.03G041500	0.461768	-1.11476	0.00711884	Down	Short-chain dehydrogenase reductase 2a
Glyma.03G042300	8.19099	3.03404	0.00858953	Up	7-methylxanthosine synthase 1
Glyma.03G042400	0.467307	-1.09756	0.0173771	Down	Solute carrier family 40 member 2
Glyma.03G043000	0.0367467	-4.76624	1.48413e-25	Down	Putative disease resistance RPP13-like protein 1
Glyma.03G043500	0.282706	-1.82263	1.43022e-06	Down	Putative disease resistance RPP13-like protein 1
Glyma.03G044000	2.59046	1.37321	0.000131249	Up	Putative disease resistance RPP13-like protein 1
Glyma.03G044500	0.394375	-1.34236	4.06855e-09	Down	Dirigent protein 3
Glyma.03G044900	0.261333	-1.93604	0.0368235	Down	Dirigent protein 3
Glyma.03G045000	4.18486	2.06518	0.000596433	Up	Putative disease resistance RPP13-like protein 1
Glyma.03G045400	1951.83	10.9306	2.0754e-44	Up
Glyma.03G045700	2.68622	1.42557	0.03228	Up	Putative disease resistance RPP13-like protein 1
Glyma.03G046000	0.270054	-1.88868	5.13016e-08	Down	Dirigent protein 19
Glyma.03G046400	2.82347	1.49747	7.76146e-11	Up	PRA1 family protein B4
Glyma.03G046500	0.398087	-1.32884	7.20525e-05	Down	Putative disease resistance RPP13-like protein 1
Glyma.03G046600	0.0569588	-4.13394	2.80974e-07	Down
Glyma.03G046700	0.0440132	-4.50592	0.00771279	Down
Glyma.03G047000	57.0128	5.83321	1.14656e-52	Up	Putative disease resistance RPP13-like protein 1
Glyma.03G047400	0.153364	-2.70497	0.00382683	Down	Protein SUPPRESSOR OF npr1-1, CONSTITUTIVE 1
Glyma.03G047800	7.37655	2.88295	8.33401e-05	Up	Intron-binding protein aquarius
Glyma.03G047900	144.536	7.17528	9.85813e-21	Up	Putative disease resistance protein At4g11170
Glyma.03G048000	Inf	Inf	3.38409e-40	Up
Glyma.03G048200	Inf	Inf	1.40211e-09	Up	Putative disease resistance protein RGA1
Glyma.03G048300	Inf	Inf	5.71709e-31	Up	Putative disease resistance protein RGA1
Glyma.03G048500	0.186602	-2.42196	3.12401e-09	Down	Putative disease resistance protein At4g11170
Glyma.03G050100	2.37699	1.24914	3.85365e-08	Up	Ferritin-2, chloroplastic
Glyma.03G052200	27.4117	4.77672	6.9159e-33	Up	UPF0098 protein MTH_273
Glyma.03G053500	0	#NAME?	3.59445e-32	Down	TMV resistance protein N
Glyma.03G053600	0.0242246	-5.36738	2.21544e-22	Down	TMV resistance protein N
Glyma.03G054100	0	#NAME?	2.27022e-30	Down	TMV resistance protein N
Glyma.03G054300	0	#NAME?	3.27454e-07	Down
Glyma.03G054500	0	#NAME?	1.05993e-11	Down
Glyma.03G054600	0.00161897	-9.27071	2.45563e-25	Down	TMV resistance protein N
Glyma.03G054800	0.00260533	-8.58432	7.5344e-25	Down	Receptor-like protein 12
Glyma.03G054900	0.440522	-1.18271	0.000430443	Down	G-type lectin S-receptor-like serine/threonine-protein kinase At4g27290
Glyma.03G056100	3.058	1.61259	0.000542288	Up	Protein trichome birefringence-like 3
Glyma.03G056800	18.2458	4.18949	3.95264e-06	Up
Glyma.03G056900	4.61609	2.20667	1.03507e-08	Up	Trihelix transcription factor GT-3a
Glyma.03G058300	4.03925	2.01409	0.00676077	Up	Vacuolar cation/proton exchanger 3
Glyma.03G058800	0.383373	-1.38318	0.000250164	Down
Glyma.03G060000	2.2115	1.14503	0.000391537	Up	RING finger protein 141
Glyma.03G061100	0.358051	-1.48176	3.08439e-08	Down
Glyma.03G061200	0.0993791	-3.33091	0.00181763	Down	UPF0481 protein At3g47200
Glyma.03G061300	0.0633752	-3.97994	1.16603e-10	Down
Glyma.03G061900	0.0514825	-4.27977	0.0162608	Down	Glucoamylase ARB_02327-1 {ECO:0000305}
Glyma.03G062500	4.13617	2.0483	0.00218171	Up	Glucoamylase ARB_02327-1 {ECO:0000305}
Glyma.03G063400	4.9522	2.30807	6.26014e-08	Up	UPF0481 protein At3g47200
Glyma.03G065100	0.474825	-1.07453	0.00172288	Down	Probable serine/threonine-protein kinase PBL10 {ECO:0000305}
Glyma.03G065300	0	#NAME?	7.73031e-14	Down	Endoplasmin homolog
Glyma.03G065400	0.00640165	-7.28734	3.6803e-15	Down	Peroxisomal membrane protein PMP22
Glyma.03G065500	0.00142636	-9.45345	1.3931e-24	Down	Xyloglucan endotransglucosylase/hydrolase 2 {ECO:0000250|UniProtKB:Q38857}
Glyma.03G068200	16.5049	4.04482	4.74977e-08	Up	Trypsin inhibitor chain B
Glyma.03G068600	2.18497	1.12761	0.00612808	Up	L-type lectin-domain containing receptor kinase S.4 {ECO:0000303|PubMed:19773388}
Glyma.03G069300	4.89573	2.29152	3.34316e-15	Up	L-type lectin-domain containing receptor kinase S.4 {ECO:0000303|PubMed:19773388}
Glyma.03G070400	2.37354	1.24704	2.8889e-07	Up	Hsp70-binding protein 1
Glyma.03G071500	0.415179	-1.2682	0.0158036	Down
Glyma.03G071700	4.23619	2.08277	9.00017e-11	Up	Aldehyde oxidase GLOX {ECO:0000305}
Glyma.03G072100	0.408561	-1.29138	2.60581e-05	Down	Protein NRT1/ PTR FAMILY 5.7
Glyma.03G073200	0.138783	-2.8491	0.000740276	Down
Glyma.03G073500	2.42523	1.27812	1.86069e-07	Up
Glyma.03G073600	0.400637	-1.31963	0.000232187	Down	Rop guanine nucleotide exchange factor 7
Glyma.03G074800	0.421937	-1.2449	2.44115e-05	Down	Fructokinase-like 1, chloroplastic {ECO:0000312|EMBL:AEE79187.1}
Glyma.03G074900	10.1774	3.34729	4.12484e-25	Up	Uncharacterized protein At1g04910
Glyma.03G075300	4.60319	2.20263	3.15327e-16	Up	TMV resistance protein N
Glyma.03G076000	2.09311	1.06565	0.000217109	Up	Probable sugar phosphate/phosphate translocator At3g11320
Glyma.03G078200	2.16075	1.11153	1.60682e-06	Up	BAHD acyltransferase DCR
Glyma.03G078400	0.193356	-2.37067	0.000376101	Down
Glyma.03G079500	0.179344	-2.4792	1.00908e-05	Down	G-type lectin S-receptor-like serine/threonine-protein kinase At1g11330
Glyma.03G079800	0.453133	-1.14199	2.24229e-05	Down	RHOMBOID-like protein 1 {ECO:0000303|PubMed:16223493, ECO:0000303|PubMed:17181860}
Glyma.03G081200	0.159197	-2.65111	0.00200123	Down	Type IV inositol polyphosphate 5-phosphatase 9 {ECO:0000303|PubMed:23658066}
Glyma.03G084200	0.168039	-2.57313	4.39235e-16	Down	Membrane protein of ER body 1
Glyma.03G085000	4.27332	2.09536	0.0323096	Up	Cytochrome P450 82C4
Glyma.03G085500	0.096399	-3.37484	5.15955e-16	Down	GTP cyclohydrolase 1 {ECO:0000305}
Glyma.03G085900	0.469696	-1.0902	2.65471e-05	Down	UV-B-induced protein At3g17800, chloroplastic {ECO:0000305}
Glyma.03G088800	4.09348	2.03333	7.82869e-05	Up	Serine/threonine-protein kinase OXI1
Glyma.03G090200	0.499673	-1.00094	0.0156125	Down	G-type lectin S-receptor-like serine/threonine-protein kinase LECRK3 {ECO:0000305}
Glyma.03G091700	0	#NAME?	1.00353e-42	Down	Nuclear transcription factor Y subunit B-8 {ECO:0000305}
Glyma.03G092800	0.258354	-1.95258	1.51038e-10	Down	Non-specific phospholipase C4
Glyma.03G093600	0.498952	-1.00303	0.00136659	Down	MLO-like protein 1
Glyma.03G096600	0.207881	-2.26617	0.0280806	Down	Probable LRR receptor-like serine/threonine-protein kinase At3g47570
Glyma.03G098500	0	#NAME?	0.0086937	Down	2-alkenal reductase (NADP(+)-dependent)
Glyma.03G098800	2.96065	1.56592	0.000358452	Up	2-alkenal reductase (NADP(+)-dependent)
Glyma.03G101800	14.8671	3.89405	0.00323538	Up	Protein ECERIFERUM 1
Glyma.03G102800	0.387311	-1.36844	3.52944e-06	Down	Dynamin-related protein 1E
Glyma.03G103400	5.18558	2.37451	6.91984e-14	Up	Putative invertase inhibitor
Glyma.03G108500	0.469699	-1.09019	0.0039428	Down	Pentatricopeptide repeat-containing protein At1g11290, chloroplastic {ECO:0000305}
Glyma.03G111000	0.199102	-2.32842	9.78086e-05	Down	Glycine--tRNA ligase, chloroplastic/mitochondrial 2 {ECO:0000305}
Glyma.03G111700	23.3307	4.54416	0.00367838	Up	Ethylene-responsive transcription factor 13
Glyma.03G112100	10.013	3.32381	0.00313441	Up	Ethylene-responsive transcription factor 2
Glyma.03G112700	17.7385	4.14882	5.90753e-07	Up	Ethylene-responsive transcription factor 13
Glyma.03G112800	38.3615	5.26159	7.82155e-06	Up	Ethylene-responsive transcription factor 13
Glyma.03G113200	9.13329	3.19114	3.13563e-05	Up	Secoisolariciresinol dehydrogenase
Glyma.03G113600	0.370392	-1.43288	0.00655037	Down	Protein PIN-LIKES 3 {ECO:0000303|PubMed:22504182}
Glyma.03G114300	0.423393	-1.23993	0.0189696	Down	Homeobox-leucine zipper protein HAT3
Glyma.03G114700	0.17461	-2.51779	4.66521e-10	Down	UPF0481 protein At3g47200
Glyma.03G116100	0.0749661	-3.73762	1.92238e-05	Down	Hydroquinone glucosyltransferase
Glyma.03G116200	0.29369	-1.76763	0.00377758	Down	Hydroquinone glucosyltransferase
Glyma.03G116300	0.28647	-1.80354	7.24517e-05	Down	Ubiquitin carboxyl-terminal hydrolase 13
Glyma.03G116400	0	#NAME?	0.0102098	Down	Potassium channel AKT1
Glyma.03G116900	2.38589	1.25453	1.00163e-05	Up
Glyma.03G117000	0.196634	-2.34641	0.00609739	Down	WAT1-related protein At4g30420
Glyma.03G119300	0.470184	-1.0887	0.00133289	Down	Probable aquaporin SIP2-1
Glyma.03G120700	4.37646	2.12976	5.18929e-16	Up	Calmodulin-binding protein 25 {ECO:0000303|PubMed:15086802}
Glyma.03G122900	0.0234276	-5.41565	6.28325e-29	Down	Protein NRT1/ PTR FAMILY 3.1
Glyma.03G123000	0.0956655	-3.38586	2.52188e-18	Down	Protein NRT1/ PTR FAMILY 3.1
Glyma.03G125000	0.203126	-2.29955	0.0468946	Down	Transcription factor RADIALIS
Glyma.03G125500	6.51375	2.70349	0.00558453	Up	Serine carboxypeptidase-like 45
Glyma.03G129400	16.889	4.07801	1.73409e-14	Up	Mitochondrial fission 1 protein A
Glyma.03G130200	0.451483	-1.14726	0.00113026	Down	Protein STRICTOSIDINE SYNTHASE-LIKE 2 {ECO:0000303|PubMed:10777701}
Glyma.03G130400	0.0331954	-4.91287	7.21202e-11	Down	Transcription factor ORG2
Glyma.03G130500	0.0370193	-4.75558	0.000101076	Down
Glyma.03G130600	0.18418	-2.44081	0.00190486	Down	Transcription factor ORG2
Glyma.03G130700	2.05109	1.03639	0.0498468	Up
Glyma.03G130800	2.5727	1.36328	0.0001837	Up	Probable calcium-binding protein CML36
Glyma.03G131000	3.52278	1.81671	2.42174e-14	Up
Glyma.03G131200	0.217588	-2.20033	8.10909e-08	Down	Probable 2-oxoglutarate-dependent dioxygenase AOP1.2
Glyma.03G131300	0.317457	-1.65537	0.0313054	Down	Probable 2-oxoglutarate-dependent dioxygenase AOP1.2
Glyma.03G131600	0.248292	-2.00989	2.50938e-12	Down
Glyma.03G132700	0.17235	-2.53659	3.37597e-07	Down	Glucan endo-1,3-beta-glucosidase
Glyma.03G133800	2.11685	1.08192	0.00039705	Up	Probable glycerol-3-phosphate dehydrogenase [NAD(+)] 1, cytosolic
Glyma.03G134600	0.481468	-1.05449	0.00319886	Down	Transcription initiation factor IIB-2
Glyma.03G134800	3.98801	1.99567	0.00217771	Up
Glyma.03G135600	0.12297	-3.02362	0.000475152	Down
Glyma.03G135700	0.356561	-1.48778	7.82749e-05	Down	Ribosome biogenesis protein ENP2
Glyma.03G136300	3.04312	1.60555	1.20156e-09	Up
Glyma.03G137400	2.25439	1.17273	0.000259888	Up
Glyma.03G137500	4.99892	2.32162	0.0042297	Up	Zinc finger AN1 and C2H2 domain-containing stress-associated protein 11
Glyma.03G137700	2.22033	1.15077	0.00868703	Up	Polygalacturonase
Glyma.03G137900	4.94717	2.3066	0.0038622	Up	Probable galactinol--sucrose galactosyltransferase 2
Glyma.03G138000	4.07514	2.02685	9.15871e-06	Up	Calcium-dependent protein kinase 32 {ECO:0000303|Ref.5}
Glyma.03G138100	8.92449	3.15777	4.29701e-06	Up	Remorin 4.1 {ECO:0000305}
Glyma.03G138400	0.417324	-1.26076	0.000111398	Down	G-type lectin S-receptor-like serine/threonine-protein kinase SD3-1
Glyma.03G138600	3.57799	1.83915	0.000120558	Up	Zinc finger CCCH domain-containing protein 30
Glyma.03G138800	0	#NAME?	0.0369414	Down
Glyma.03G139100	0.350815	-1.51122	1.8511e-06	Down	Oligopeptide transporter 5
Glyma.03G139300	0.0778885	-3.68245	0.00127748	Down	Probable glucuronoxylan glucuronosyltransferase F8H
Glyma.03G139900	2.23196	1.15831	2.61211e-06	Up
Glyma.03G141700	0.471565	-1.08447	9.92569e-05	Down	Transcription factor bHLH130
Glyma.03G141800	0.393353	-1.3461	0.000405338	Down	Protein POLYCHOME
Glyma.03G142400	0.181482	-2.4621	1.64124e-11	Down	bZIP transcription factor TGA10 {ECO:0000303|PubMed:12777042}
Glyma.03G144400	4.18826	2.06635	0.00953648	Up	18 kDa seed maturation protein
Glyma.03G145300	2.33763	1.22505	0.00759977	Up
Glyma.03G145900	2.65955	1.41118	6.15633e-09	Up	Protein trichome birefringence
Glyma.03G147900	0.336745	-1.57027	1.50959e-11	Down	Dirigent protein 7
Glyma.03G148500	2.31851	1.2132	2.01646e-05	Up	DNA damage-repair/toleration protein DRT100
Glyma.03G149500	2.05876	1.04177	0.0323289	Up
Glyma.03G149700	16.4594	4.04084	1.4154e-07	Up	Exosome complex component RRP4 homolog {ECO:0000305}
Glyma.03G149800	4.11035	2.03926	5.71071e-12	Up	BSD domain-containing protein 1
Glyma.03G150400	9.28159	3.21437	0.00111889	Up
Glyma.03G150500	70.5103	6.13976	5.54725e-45	Up
Glyma.03G151600	0	#NAME?	0.0288621	Down
Glyma.03G152300	2.00133	1.00096	0.000627864	Up	F-box protein At2g27310
Glyma.03G154700	0.433216	-1.20684	0.000426346	Down	Ent-copalyl diphosphate synthase, chloroplastic
Glyma.03G155300	4.05371	2.01924	1.34372e-10	Up
Glyma.03G155400	2.07081	1.0502	0.0240941	Up
Glyma.03G156200	4.28956	2.10083	0.0232969	Up
Glyma.03G157600	3.1378	1.64975	0.00593674	Up
Glyma.03G157800	0.481784	-1.05354	0.0268834	Down	Calmodulin-like protein 11
Glyma.03G158600	2.11015	1.07734	0.00346702	Up	Auxin-induced protein 22E
Glyma.03G158800	4.26584	2.09283	2.7696e-05	Up	Putative uridine kinase C227.14
Glyma.03G158900	0.474037	-1.07693	0.00704734	Down	F-box/LRR-repeat protein 17
Glyma.03G159500	2.9324	1.55208	6.21242e-05	Up	E3 ubiquitin protein ligase DRIP1
Glyma.03G159600	4.72938	2.24165	4.12463e-13	Up	PRA1 family protein F2 {ECO:0000303|PubMed:18583532}
Glyma.03G159800	2.36094	1.23936	6.14723e-06	Up	Ethylene-responsive transcription factor 3
Glyma.03G160300	0.190716	-2.3905	0.00105783	Down	Cytochrome P450 94A1
Glyma.03G160900	0.166757	-2.58418	0.0126851	Down	Transcriptional regulator TAC1
Glyma.03G161400	0.116857	-3.09718	2.12628e-09	Down	LOB domain-containing protein 16
Glyma.03G162700	0.263365	-1.92486	7.97327e-05	Down	Ethylene-responsive transcription factor 15
Glyma.03G163100	10.4086	3.3797	0.00534026	Up	Transcription factor MYB14 {ECO:0000303|PubMed:9839469}
Glyma.03G164200	6.65605	2.73467	2.35086e-10	Up	NAC domain-containing protein 21/22
Glyma.03G165800	0.218078	-2.19709	5.03263e-07	Down	Probable leucine-rich repeat receptor-like protein kinase At1g35710
Glyma.03G165900	0	#NAME?	0.0475826	Down	Protein NRT1/ PTR FAMILY 5.2
Glyma.03G166300	8.52439	3.0916	0.000118044	Up	MDIS1-interacting receptor like kinase 2 {ECO:0000303|PubMed:26863186}
Glyma.03G166900	2.85962	1.51583	9.67071e-05	Up	Cysteine-rich repeat secretory protein 56
Glyma.03G167200	2.05052	1.03599	1.85848e-05	Up
Glyma.03G167500	0.114511	-3.12644	8.93283e-08	Down	MDIS1-interacting receptor like kinase 1 {ECO:0000303|PubMed:26863186}
Glyma.03G167800	2.68702	1.42601	2.13285e-05	Up	ABC transporter C family member 5
Glyma.03G168000	0.269428	-1.89203	0.0495175	Down	Pleiotropic drug resistance protein 1
Glyma.03G169900	0.439366	-1.1865	1.45936e-05	Down
Glyma.03G171500	0.408876	-1.29026	0.000522025	Down	Cation/H(+) antiporter 20
Glyma.03G172600	0.289378	-1.78897	2.86231e-07	Down
Glyma.03G172900	0.488171	-1.03454	8.28821e-05	Down	WAT1-related protein At2g37460
Glyma.03G173300	35.5528	5.15189	6.90408e-14	Up	Zinc finger protein ZAT11
Glyma.03G174700	2.82822	1.4999	0.00410722	Up	Probable membrane-associated kinase regulator 4
Glyma.03G176300	0.167774	-2.57541	0.00201469	Down	Glutathione S-transferase L3
Glyma.03G178100	3.20402	1.67988	1.91796e-08	Up	Interactor of constitutive active ROPs 2, chloroplastic
Glyma.03G179100	5.18029	2.37303	5.06103e-17	Up
Glyma.03G179200	2.88676	1.52945	0.0114538	Up	MLO-like protein 3
Glyma.03G179700	0.255019	-1.97132	2.30141e-06	Down	Zinc finger protein JACKDAW
Glyma.03G180300	4.04325	2.01551	2.05847e-08	Up
Glyma.03G180600	0.469576	-1.09057	0.01054	Down	Putative serine/threonine-protein kinase {ECO:0000250|UniProtKB:Q9FE20, ECO:0000303|Ref.2}
Glyma.03G181000	3.86445	1.95026	0.0263058	Up
Glyma.03G181100	4.90471	2.29417	0.00370302	Up
Glyma.03G181700	2.39152	1.25793	2.15349e-06	Up	Phenylalanine ammonia-lyase 1
Glyma.03G181800	0.385583	-1.37489	1.60229e-08	Down	Helicase protein MOM1
Glyma.03G182500	10.1959	3.34992	3.19164e-08	Up	OTU domain-containing protein DDB_G0284757
Glyma.03G183100	20.0236	4.32363	0.0349429	Up	Auxin-responsive protein SAUR32 {ECO:0000305}
Glyma.03G184300	0.498573	-1.00412	0.0404597	Down	Putative pentatricopeptide repeat-containing protein At5g37570
Glyma.03G184800	0.484602	-1.04513	0.000288741	Down	ACT domain-containing protein ACR10 {ECO:0000305}
Glyma.03G185400	0.240964	-2.05311	2.62283e-11	Down	Probable pectate lyase 12
Glyma.03G185500	0.010077	-6.63279	1.00955e-10	Down	Alpha carbonic anhydrase 7
Glyma.03G186300	0.446471	-1.16336	3.77805e-06	Down	Phosphatidylinositol 4-phosphate 5-kinase 9
Glyma.03G186400	13.474	3.75211	0.0279582	Up
Glyma.03G186900	0.188861	-2.4046	1.28842e-07	Down	UDP-glycosyltransferase 73C2
Glyma.03G187000	0.30875	-1.69549	0.00405417	Down	UDP-glycosyltransferase 73C1
Glyma.03G187600	Inf	Inf	0.00228484	Up
Glyma.03G187900	16.4717	4.04192	5.16261e-13	Up	Protein DMR6-LIKE OXYGENASE 2 {ECO:0000303|PubMed:25376907}
Glyma.03G188700	2.57179	1.36277	0.00154399	Up	Wall-associated receptor kinase-like 20
Glyma.03G190100	4.97391	2.31438	0.000123166	Up
Glyma.03G190400	5.15214	2.36517	0.000315218	Up	Peroxiredoxin-2E-1, chloroplastic
Glyma.03G191300	0.336515	-1.57126	5.77487e-06	Down	PAN domain-containing protein At5g03700
Glyma.03G191700	2.37344	1.24698	1.37185e-06	Up	Trihelix transcription factor PTL
Glyma.03G191800	9.61436	3.26519	0.00534726	Up	Ethylene-responsive transcription factor ERF024
Glyma.03G192000	2.73945	1.45389	7.36117e-05	Up
Glyma.03G192600	0.248743	-2.00727	0.0371897	Down	ABC transporter G family member 34
Glyma.03G192800	0.115957	-3.10833	6.80396e-05	Down	ABC transporter G family member 39
Glyma.03G194000	2.09305	1.0656	2.68386e-06	Up	Zinc finger A20 and AN1 domain-containing stress-associated protein 4
Glyma.03G195300	0.373143	-1.4222	0.000463791	Down	Protein BIC1 {ECO:0000303|PubMed:27846570}
Glyma.03G196300	2.51182	1.32873	4.14603e-05	Up
Glyma.03G197200	0.138955	-2.84731	0.00494419	Down	Auxin-responsive protein SAUR50 {ECO:0000303|PubMed:12036261}
Glyma.03G197900	4.3897	2.13412	0.0063416	Up	NAC domain-containing protein 90
Glyma.03G198600	2.34613	1.23028	0.00269164	Up	Probable F-box protein At2g36090
Glyma.03G198700	2.35618	1.23645	0.00346121	Up
Glyma.03G200600	3.35466	1.74617	0.00227013	Up	2-Cys peroxiredoxin BAS1-like, chloroplastic
Glyma.03G201000	4.53615	2.18147	1.60509e-07	Up	NDR1/HIN1-like protein 10 {ECO:0000303|PubMed:14666423}
Glyma.03G201200	12.281	3.61835	0.0197052	Up	NDR1/HIN1-like protein 10 {ECO:0000303|PubMed:14666423}
Glyma.03G201300	34.6365	5.11422	7.00927e-11	Up	NDR1/HIN1-like protein 10 {ECO:0000303|PubMed:14666423}
Glyma.03G201500	13.6683	3.77277	2.65037e-08	Up	NDR1/HIN1-like protein 10 {ECO:0000303|PubMed:14666423}
Glyma.03G202600	9.14081	3.19232	2.54781e-06	Up	E3 ubiquitin-protein ligase PUB22
Glyma.03G202800	6.64605	2.7325	0.000328913	Up	Syntaxin-121
Glyma.03G202900	0.481042	-1.05576	0.000767441	Down	33 kDa ribonucleoprotein, chloroplastic
Glyma.03G203400	0.397083	-1.33249	0.0309886	Down	RING-H2 finger protein ATL70
Glyma.03G204100	20.4667	4.35521	0.000146959	Up	Calcium-dependent protein kinase 10 {ECO:0000305}
Glyma.03G204300	2.31043	1.20816	1.10336e-07	Up	Fasciclin-like arabinogalactan protein 16
Glyma.03G204500	0.467964	-1.09553	0.0133578	Down
Glyma.03G205400	0.112758	-3.1487	1.91091e-16	Down	Probable carboxylesterase 15
Glyma.03G205900	0.498008	-1.00576	0.000401645	Down	Probable glutamate carboxypeptidase 2
Glyma.03G206100	0.197515	-2.33997	4.33009e-05	Down	Ubiquitin carboxyl-terminal hydrolase 12
Glyma.03G208200	0.04025	-4.63487	7.21134e-08	Down	Peroxidase 3
Glyma.03G208300	0.487436	-1.03671	0.00733946	Down	Rho GTPase-activating protein 2
Glyma.03G213400	3.06724	1.61694	0.0263141	Up	Xyloglucan 6-xylosyltransferase 2
Glyma.03G213500	2.13297	1.09287	0.0106787	Up	Thiamine pyrophosphokinase 2
Glyma.03G214100	0.367067	-1.44588	0.00192673	Down	E3 ubiquitin-protein ligase BAH1
Glyma.03G214600	2.44057	1.28722	0.0182238	Up	21 kDa protein
Glyma.03G215000	0.22344	-2.16204	0.025858	Down	Indole-3-acetic acid-induced protein ARG2
Glyma.03G215500	2.11125	1.0781	0.0114472	Up	RING-H2 finger protein ATL17
Glyma.03G215800	2.08	1.05659	0.000619335	Up	Pectinesterase 41
Glyma.03G216000	0.0556814	-4.16666	2.18929e-28	Down	Pectinesterase 7
Glyma.03G216800	2.26864	1.18183	0.0165736	Up	Probable polygalacturonase
Glyma.03G217300	3.43124	1.77873	7.40243e-08	Up	Protein DEHYDRATION-INDUCED 19 homolog 3
Glyma.03G218200	0.334176	-1.58132	0.034044	Down	Transcription factor MYB12 {ECO:0000303|PubMed:9839469}
Glyma.03G218600	4.02254	2.00811	1.35406e-07	Up
Glyma.03G218700	0.27693	-1.85241	4.39854e-13	Down	Probable beta-D-xylosidase 2
Glyma.03G218900	16.4712	4.04187	0.0346156	Up
Glyma.03G221100	0.198311	-2.33416	0.0314098	Down	Probable glycerol-3-phosphate acyltransferase 2
Glyma.03G221400	6.21849	2.63656	0.00569273	Up	Long chain acyl-CoA synthetase 1
Glyma.03G222000	2.49835	1.32098	1.64212e-08	Up	Galactinol synthase 1
Glyma.03G222600	3.99484	1.99814	1.66763e-06	Up	Short-chain dehydrogenase reductase 3b
Glyma.03G223000	2.92583	1.54885	9.89904e-12	Up	S-adenosylmethionine synthase 1
Glyma.03G223600	0.226591	-2.14184	0.00153157	Down	Protein RADIALIS-like 6
Glyma.03G225300	2.39873	1.26227	0.00652834	Up
Glyma.03G226200	2.46524	1.30173	0.0141256	Up	Paladin
Glyma.03G227200	2.92753	1.54968	0.000573082	Up
Glyma.03G227700	0.311733	-1.68162	2.74152e-10	Down	Transcription factor MYB86
Glyma.03G228000	3.13483	1.64839	0.00916082	Up
Glyma.03G228500	6.49761	2.69991	2.06409e-23	Up	Meiosis arrest female protein 1 homolog
Glyma.03G229200	6.04902	2.5967	3.96257e-24	Up	Shaggy-related protein kinase alpha
Glyma.03G231100	2.17867	1.12345	1.60338e-05	Up	Homeobox protein knotted-1-like 1
Glyma.03G231400	0.335566	-1.57533	0.0259084	Down	AT-hook motif nuclear-localized protein 17 {ECO:0000312|EMBL:FAA00288.1}
Glyma.03G231500	0.385555	-1.37499	0.00656852	Down	Peptide chain release factor PrfB2, chloroplastic {ECO:0000303|PubMed:21771930}
Glyma.03G231600	0.496203	-1.011	0.0361769	Down	AT-hook motif nuclear-localized protein 17 {ECO:0000312|EMBL:FAA00288.1}
Glyma.03G232400	2.32051	1.21444	0.00445344	Up	Calmodulin-binding protein 60 B {ECO:0000303|PubMed:11782485}
Glyma.03G232600	0.268565	-1.89666	0.000615576	Down	Calmodulin-binding protein 60 B {ECO:0000303|PubMed:11782485}
Glyma.03G233200	3.16049	1.66015	0.00394545	Up
Glyma.03G233500	2.02337	1.01676	2.53595e-05	Up	Probable protein phosphatase 2C 34
Glyma.03G233800	0.193262	-2.37137	0.00495462	Down	F-box protein PP2-B15
Glyma.03G233900	15.0537	3.91204	0.00814408	Up	F-box protein PP2-B15
Glyma.03G236000	2.72704	1.44734	4.69768e-07	Up	Protein RALF-like 33
Glyma.03G236300	12.8194	3.68026	8.93097e-47	Up	Respiratory burst oxidase homolog protein B
Glyma.03G237300	4.08489	2.0303	6.58023e-13	Up	Probable linoleate 9S-lipoxygenase 5
Glyma.03G237500	2.33187	1.22148	0.00359768	Up	Probable Xaa-Pro aminopeptidase P
Glyma.03G238100	4.70879	2.23536	2.88586e-16	Up	Mannosylglycoprotein endo-beta-mannosidase 42 kDa subunit
Glyma.03G238800	15.7387	3.97624	4.19462e-05	Up	Glucose and ribitol dehydrogenase homolog 1
Glyma.03G239800	2.21271	1.14581	5.42227e-06	Up	Heavy metal-associated isoprenylated plant protein 32 {ECO:0000303|PubMed:21072340, ECO:0000303|PubMed:23368984}
Glyma.03G239900	4.08421	2.03006	8.31775e-06	Up	E3 ubiquitin-protein ligase ATL6
Glyma.03G244300	2.04255	1.03037	1.12855e-05	Up	Benzyl alcohol O-benzoyltransferase
Glyma.03G245600	2.01686	1.01211	0.00866911	Up
Glyma.03G247100	0.490067	-1.02895	0.00978994	Down	Light-inducible protein CPRF2
Glyma.03G249000	4.7355	2.24352	0.000556997	Up	GRF1-interacting factor 1
Glyma.03G249800	2.13959	1.09734	0.00563892	Up	Histone-lysine N-methyltransferase SUVR4
Glyma.03G250300	0.153396	-2.70467	2.61443e-09	Down
Glyma.03G250900	2.33468	1.22323	0.00557627	Up	Protein LIGHT-DEPENDENT SHORT HYPOCOTYLS 1
Glyma.03G251700	0.49298	-1.0204	0.000821802	Down	Protein EIN4
Glyma.03G253200	8.12764	3.02284	1.05142e-15	Up	Indole-3-acetic acid-induced protein ARG2
Glyma.03G253700	0	#NAME?	0.0146865	Down
Glyma.03G254300	0.0679142	-3.88014	1.53665e-21	Down	Basic endochitinase
Glyma.03G254900	38.133	5.25297	3.00279e-07	Up	GDSL esterase/lipase At4g01130
Glyma.03G256200	2.11762	1.08245	0.00168526	Up	Jasmonic acid-amido synthetase JAR1 {ECO:0000305}
Glyma.03G256400	5.77129	2.52889	0.00153308	Up	Protein trichome birefringence-like 26
Glyma.03G257500	2.01785	1.01282	2.06123e-05	Up	Cytochrome b561 and DOMON domain-containing protein At3g61750
Glyma.03G258100	3.25648	1.70332	2.41521e-07	Up	Transcription factor bHLH13
Glyma.03G259400	0.406297	-1.29939	0.0164676	Down
Glyma.03G259800	2.51545	1.33082	6.29622e-07	Up	Rho GTPase-activating protein 3
Glyma.03G259900	0.0552809	-4.17707	0.000687854	Down
Glyma.03G261300	0.43364	-1.20543	0.0085469	Down	Two-component response regulator-like PRR95
Glyma.03G261600	6.3369	2.66378	1.83293e-21	Up	Protein DMR6-LIKE OXYGENASE 1 {ECO:0000303|PubMed:25376907}
Glyma.03G261800	0.496999	-1.00868	1.20682e-05	Down	Protein CCA1 {ECO:0000303|PubMed:9144958}
Glyma.03G261900	0.208001	-2.26534	0.00085014	Down	Probably inactive receptor-like protein kinase At2g46850
Glyma.03G263000	0.457647	-1.12769	0.000531207	Down	RING-H2 finger protein ATL3
Glyma.03G263400	0.410306	-1.28523	0.00919944	Down
Glyma.03G264000	2.21189	1.14528	2.82228e-05	Up
Glyma.03G264100	0.24974	-2.0015	5.24086e-05	Down	Potassium transporter 5
Glyma.03G264700	0.278911	-1.84212	0.0025894	Down	Pentatricopeptide repeat-containing protein At3g49170, chloroplastic
Glyma.04G000600	0.172553	-2.53489	0.00754946	Down	Protein NLP2
Glyma.04G002300	0.45655	-1.13116	0.0470242	Down	50S ribosomal protein L3-1, chloroplastic
Glyma.04G004300	0.401663	-1.31594	0.00771841	Down	Peptidyl-prolyl cis-trans isomerase CYP21-1
Glyma.04G005700	2.63443	1.39749	0.0401917	Up	Probable alkaline/neutral invertase B {ECO:0000305}
Glyma.04G006300	0	#NAME?	0.0291314	Down	Auxin-responsive protein SAUR24 {ECO:0000305}
Glyma.04G006600	0.0450539	-4.47221	0.0424498	Down	Auxin-induced protein X10A
Glyma.04G006900	6.56497	2.71479	3.58799e-05	Up	Auxin-responsive protein SAUR23 {ECO:0000305}
Glyma.04G007100	0.21012	-2.25071	0.00104047	Down	Auxin-responsive protein SAUR50 {ECO:0000303|PubMed:12036261}
Glyma.04G007300	0.498229	-1.00512	0.00200679	Down	Amidophosphoribosyltransferase, chloroplastic
Glyma.04G007700	2.01281	1.00921	8.9598e-06	Up	Arginine decarboxylase
Glyma.04G009400	2.26709	1.18084	1.77078e-07	Up
Glyma.04G010200	0.297857	-1.74731	0.0025457	Down	Pentatricopeptide repeat-containing protein At4g21065
Glyma.04G013800	3.83563	1.93946	8.78672e-08	Up	Protein TIFY 10B
Glyma.04G014700	2.42561	1.27835	2.84878e-06	Up	Cysteine protease XCP2 {ECO:0000305}
Glyma.04G014800	2.436	1.28451	3.40024e-08	Up	Cysteine protease XCP1 {ECO:0000305}
Glyma.04G015000	2.56518	1.35906	9.0965e-09	Up	Monosaccharide-sensing protein 2
Glyma.04G015700	0.226937	-2.13964	0.00151049	Down	MLO protein homolog 1
Glyma.04G017700	2.72738	1.44752	0.000359765	Up	1,4-alpha-glucan-branching enzyme 1, chloroplastic/amyloplastic
Glyma.04G020000	0.467753	-1.09618	0.0433068	Down	High mobility group B protein 9
Glyma.04G020100	0.198189	-2.33505	2.38433e-13	Down	Serine/threonine-protein kinase STY46 {ECO:0000305}
Glyma.04G020400	2.89022	1.53118	5.44594e-05	Up	Phospholipase D delta {ECO:0000303|PubMed:11891260}
Glyma.04G020500	2.363	1.24062	2.01204e-05	Up
Glyma.04G020700	26.8161	4.74503	5.9987e-18	Up	Uncharacterized protein At1g76070
Glyma.04G020800	2.38201	1.25218	0.00379339	Up	Probable prolyl 4-hydroxylase 3 {ECO:0000305}
Glyma.04G021200	4.63588	2.21284	3.63248e-18	Up	E3 ubiquitin-protein ligase ATL23
Glyma.04G021600	0.139694	-2.83966	2.78702e-10	Down	Expansin-A11
Glyma.04G023800	2.63594	1.39832	7.03468e-07	Up
Glyma.04G024400	5.95044	2.573	0.0429338	Up	Snakin-2
Glyma.04G025700	0.47567	-1.07197	0.0016266	Down
Glyma.04G026400	22.1173	4.4671	6.21985e-05	Up	Aldehyde oxidase GLOX1 {ECO:0000305}
Glyma.04G027100	2.66717	1.41531	2.36631e-06	Up	Microspherule protein 1
Glyma.04G029600	0.459006	-1.12342	0.00563829	Down	bZIP transcription factor 44 {ECO:0000305}
Glyma.04G031000	0.18932	-2.4011	0.00827115	Down
Glyma.04G032000	0.25477	-1.97273	4.39274e-06	Down	Putative S-adenosyl-L-methionine-dependent methyltransferase BCG_0775c
Glyma.04G032400	0.406864	-1.29738	0.0397277	Down
Glyma.04G034300	5.81472	2.53971	0.0150986	Up	Pathogenesis-related protein 5
Glyma.04G034500	4.18222	2.06427	2.33511e-13	Up	RING finger protein 5
Glyma.04G034600	3.6005	1.8482	1.10854e-10	Up	Probable galacturonosyltransferase-like 2
Glyma.04G034900	0.498249	-1.00506	0.0412257	Down
Glyma.04G035100	0.477038	-1.06782	6.98818e-06	Down	Wall-associated receptor kinase-like 14
Glyma.04G035400	8.2803	3.04968	3.40417e-11	Up	Cytochrome P450 82A1
Glyma.04G035600	0.0537192	-4.21842	1.23914e-08	Down	Cytochrome P450 82C4
Glyma.04G036100	0.314082	-1.67079	8.82505e-08	Down	Protein NRT1/ PTR FAMILY 4.5
Glyma.04G036700	6.46611	2.6929	2.60708e-06	Up	Transcription factor MYB44
Glyma.04G037500	4.24944	2.08727	1.35125e-13	Up
Glyma.04G038100	3.99779	1.9992	0.000585046	Up	BRI1 kinase inhibitor 1
Glyma.04G038700	0.331708	-1.59202	0.0247311	Down	Photosystem I chlorophyll a/b-binding protein 5, chloroplastic {ECO:0000303|PubMed:10366881}
Glyma.04G039900	42.6783	5.41543	2.88225e-14	Up	Uncharacterized acetyltransferase At3g50280
Glyma.04G040000	0.45221	-1.14494	0.00478859	Down	Uncharacterized acetyltransferase At3g50280
Glyma.04G041600	0	#NAME?	1.17097e-05	Down
Glyma.04G042100	0.0165596	-5.91619	1.75989e-06	Down	Isoaspartyl peptidase/L-asparaginase 2 subunit beta
Glyma.04G042400	0.329284	-1.60259	6.53041e-10	Down	Putative receptor protein kinase ZmPK1
Glyma.04G042500	0.355053	-1.4939	9.07511e-07	Down	Putative receptor protein kinase ZmPK1
Glyma.04G043000	22.1735	4.47077	0.0137314	Up
Glyma.04G043100	12.0868	3.59536	0.00193931	Up
Glyma.04G043400	0.450476	-1.15048	0.021098	Down	Putative cyclin-A3-1
Glyma.04G043500	0.265176	-1.91498	0.0115758	Down	Putative cyclin-A3-1
Glyma.04G043600	0.312875	-1.67634	3.51926e-05	Down	Putative cyclin-A3-1
Glyma.04G044900	3.66613	1.87426	0.00959148	Up	Zinc finger protein ZAT10
Glyma.04G045200	0.333326	-1.58499	0.0150611	Down	F-box/kelch-repeat protein At5g43190
Glyma.04G046600	7.40066	2.88765	4.71865e-11	Up
Glyma.04G046800	2.28562	1.19258	0.0255354	Up
Glyma.04G047300	5.15972	2.36729	7.26027e-20	Up	Protein PHLOEM PROTEIN 2-LIKE A10
Glyma.04G048100	4.26608	2.09291	1.12963e-11	Up	Probable xyloglucan glycosyltransferase 12
Glyma.04G048600	3.17682	1.66758	5.6705e-08	Up	Uncharacterized protein At3g49720
Glyma.04G048900	0.346888	-1.52746	0.0352896	Down	Transcription factor RAX3
Glyma.04G049500	3.31576	1.72934	2.095e-11	Up	Homeobox protein knotted-1-like 2
Glyma.04G049600	5.5416	2.4703	0.0271668	Up
Glyma.04G050700	4.03784	2.01358	0.00313073	Up	Pollen-specific protein SF21
Glyma.04G052000	4.72261	2.23958	9.15143e-06	Up	Heat shock factor protein HSF30
Glyma.04G052100	0.297469	-1.74919	2.15235e-08	Down	Cytochrome P450 711A1
Glyma.04G053000	2.02139	1.01535	0.0140642	Up
Glyma.04G053500	14.0526	3.81276	0.00724521	Up
Glyma.04G053600	16.6938	4.06124	0.0481345	Up	Protein translocase subunit SecA, chloroplastic
Glyma.04G053900	0.401293	-1.31727	4.31807e-08	Down	Serine/threonine-protein kinase CBK1
Glyma.04G054200	0.245366	-2.02699	0.00374404	Down	Probable WRKY transcription factor 50
Glyma.04G054400	3.41908	1.77361	5.89646e-10	Up	17.1 kDa class II heat shock protein
Glyma.04G056100	8.47237	3.08276	1.39306e-06	Up	Copper-transporting ATPase PAA2, chloroplastic
Glyma.04G056500	4.28894	2.10062	0.0330256	Up
Glyma.04G057100	2.61756	1.38822	3.41985e-05	Up
Glyma.04G057700	Inf	Inf	4.31674e-05	Up	Ethylene-responsive transcription factor ERF018
Glyma.04G058800	0.387624	-1.36727	1.02746e-05	Down	Protein GLUTAMINE DUMPER 2
Glyma.04G061100	0.22869	-2.12854	0.00242149	Down	Chorismate mutase 2
Glyma.04G061500	2.28735	1.19368	0.0383817	Up	CBL-interacting serine/threonine-protein kinase 25
Glyma.04G062600	0.363679	-1.45926	0.0433209	Down	Zinc finger protein 3 {ECO:0000305}
Glyma.04G062800	2.21317	1.14611	0.00177277	Up
Glyma.04G064000	0	#NAME?	0.0105932	Down
Glyma.04G065800	0.313232	-1.6747	0.000403413	Down	Adenine phosphoribosyltransferase 5
Glyma.04G066400	2.22618	1.15457	3.86734e-07	Up	Putative clathrin assembly protein At2g25430
Glyma.04G068200	2.43278	1.28261	1.88307e-06	Up	UPF0481 protein At3g47200
Glyma.04G069500	102.914	6.68529	1.13783e-27	Up	Boron transporter 4
Glyma.04G069800	0.0344585	-4.859	3.92158e-08	Down	Pleiotropic drug resistance protein 1
Glyma.04G070500	0.0907668	-3.46169	2.38107e-06	Down	Probable 2-oxoglutarate-dependent dioxygenase AOP1.2
Glyma.04G070600	0.0697316	-3.84204	0.000104128	Down	Probable 2-oxoglutarate-dependent dioxygenase AOP1.2
Glyma.04G071000	0	#NAME?	0.00062171	Down	Gibberellin 3-beta-dioxygenase 1
Glyma.04G072300	0.436906	-1.19461	0.00617914	Down	PsbP domain-containing protein 5, chloroplastic
Glyma.04G073200	0.369503	-1.43634	0.00358608	Down	Protein MARD1 {ECO:0000303|PubMed:15159630}
Glyma.04G073400	9.73804	3.28363	0.0457571	Up
Glyma.04G074500	0.421433	-1.24663	2.37388e-05	Down	Cryptochrome DASH, chloroplastic/mitochondrial
Glyma.04G075400	0.484263	-1.04614	3.26823e-05	Down	Probable E3 ubiquitin-protein ligase HIP1
Glyma.04G075800	14.6567	3.87349	1.18239e-28	Up
Glyma.04G077300	2.67464	1.41935	1.37245e-08	Up	Gamma-glutamylcyclotransferase 2-2 {ECO:0000305}
Glyma.04G077500	2.56758	1.36041	3.7652e-06	Up	AIG2-like protein C {ECO:0000305}
Glyma.04G077700	2.61285	1.38563	2.69964e-07	Up
Glyma.04G078000	0.188799	-2.40508	0.00575434	Down	Auxin-responsive protein SAUR71 {ECO:0000305}
Glyma.04G078100	0.346509	-1.52903	0.027664	Down
Glyma.04G079200	3.73166	1.89982	0.00218781	Up	Two-on-two hemoglobin-3
Glyma.04G082900	7.28089	2.86412	4.30441e-06	Up	Casein kinase 1-like protein 3 {ECO:0000305}
Glyma.04G083200	0.113117	-3.14411	1.28753e-35	Down	Aquaporin TIP4-1, N-terminally processed
Glyma.04G083900	2.69698	1.43134	3.92286e-09	Up
Glyma.04G084100	3.14099	1.65122	3.41506e-09	Up	Carotenoid cleavage dioxygenase 8 homolog B, chloroplastic
Glyma.04G085100	12.3799	3.62993	0.0183985	Up
Glyma.04G085800	0.268779	-1.89551	0.0150289	Down
Glyma.04G087500	19.9439	4.31788	0.0460608	Up	MEPFL2 {ECO:0000305}
Glyma.04G087800	3.06591	1.61631	2.89131e-07	Up
Glyma.04G090000	0.291096	-1.78044	7.71327e-08	Down	Uncharacterized protein At5g65660
Glyma.04G091300	2.07182	1.0509	0.00209236	Up	Rhamnogalacturonate lyase
Glyma.04G091600	0.406552	-1.29849	0.00823956	Down	AT-hook motif nuclear-localized protein 17 {ECO:0000312|EMBL:FAA00288.1}
Glyma.04G091800	0.349872	-1.5151	4.37001e-11	Down	Aspartyl protease AED3 {ECO:0000303|PubMed:24755512}
Glyma.04G092100	9.96129	3.31633	1.13845e-05	Up	Mitochondrial uncoupling protein 4
Glyma.04G092900	2.44611	1.29049	3.82608e-08	Up	Transcription factor bHLH143
Glyma.04G094200	Inf	Inf	2.32516e-25	Up	Mechanosensitive ion channel protein 3, chloroplastic
Glyma.04G097800	4.1325	2.04701	0.000118744	Up
Glyma.04G098000	2.21571	1.14777	0.0305846	Up	Putative clathrin assembly protein At4g40080
Glyma.04G098500	18.3633	4.19875	1.07696e-06	Up
Glyma.04G099300	2.50834	1.32673	0.000170144	Up	Uncharacterized protein At1g04910
Glyma.04G099800	2.58464	1.36997	0.0299825	Up
Glyma.04G100200	3.42374	1.77557	0.0136613	Up	Protein EXORDIUM-like 2
Glyma.04G100300	38.87	5.28059	8.00409e-06	Up	Protein EXORDIUM
Glyma.04G100400	11.0477	3.46568	7.70758e-13	Up	Protein EXORDIUM
Glyma.04G100600	0.402591	-1.31261	0.00205045	Down	RNA-binding protein 38
Glyma.04G102600	0.402185	-1.31407	1.15843e-05	Down	Sugar transport protein 5
Glyma.04G102700	0.014883	-6.07019	2.28439e-19	Down	Sugar transport protein 5
Glyma.04G103500	0.424089	-1.23756	0.00190486	Down
Glyma.04G104300	0.424628	-1.23573	0.0492097	Down	Random slug protein 5
Glyma.04G105200	0.250484	-1.99721	0.00110471	Down	Sulfate transporter 1.3
Glyma.04G107000	0	#NAME?	1.01648e-17	Down	F-box/kelch-repeat protein At1g22040
Glyma.04G107600	0.340232	-1.55541	1.73442e-05	Down	Probable glutathione S-transferase
Glyma.04G107900	2.37514	1.24801	1.43731e-07	Up	Universal stress protein PHOS32 {ECO:0000303|PubMed:12644671}
Glyma.04G108000	6.08093	2.60429	4.42488e-19	Up
Glyma.04G109000	0.296562	-1.75359	0.000436022	Down	7-deoxyloganetic acid glucosyltransferase
Glyma.04G109400	0.366976	-1.44624	0.000919303	Down	7-deoxyloganetic acid glucosyltransferase
Glyma.04G110400	4.47048	2.16043	2.03074e-11	Up	Cytochrome P450 71A1
Glyma.04G110900	4.846	2.27679	6.96287e-19	Up	Uncharacterized protein slp1 {ECO:0000250|UniProtKB:Q12232}
Glyma.04G111300	0.155583	-2.68425	2.89256e-13	Down	Endoglucanase 9
Glyma.04G112500	4.50383	2.17115	1.4624e-19	Up	GPI-anchored protein LLG1 {ECO:0000305}
Glyma.04G113400	0.0816723	-3.61401	1.3264e-05	Down	Berberine bridge enzyme-like 22 {ECO:0000303|PubMed:26037923}
Glyma.04G114400	2.05916	1.04206	0.0213832	Up
Glyma.04G114600	0.317225	-1.65642	0.0144376	Down
Glyma.04G115300	0	#NAME?	2.87502e-08	Down	UDP-glycosyltransferase 88F3 {ECO:0000303|Ref.1}
Glyma.04G116900	3.10439	1.63431	0.0266888	Up	Vacuolar protein sorting-associated protein 9A
Glyma.04G118800	3.05512	1.61123	0.0107904	Up
Glyma.04G118900	0.213924	-2.22483	0.0063588	Down	21 kDa protein
Glyma.04G119100	0.103564	-3.27141	0.000211806	Down	Pectinesterase 60
Glyma.04G121000	0.322018	-1.63479	0.0098661	Down	Derlin-1
Glyma.04G121100	0.436447	-1.19612	5.0659e-06	Down	Serine/threonine-protein kinase
Glyma.04G124800	0.106875	-3.226	8.01249e-25	Down	Protein ZINC INDUCED FACILITATOR-LIKE 1
Glyma.04G127500	0.291041	-1.78071	0.0173313	Down	Pentatricopeptide repeat-containing protein At1g11290, chloroplastic {ECO:0000305}
Glyma.04G127900	10.6926	3.41855	7.13869e-12	Up	WAT1-related protein At5g07050
Glyma.04G129200	0.303131	-1.72199	0.00114283	Down	Phospholipid-transporting ATPase 1 {ECO:0000303|PubMed:11148289}
Glyma.04G129800	0.123236	-3.02051	0.00427355	Down	T-complex protein 1 subunit eta {ECO:0000303|PubMed:11599560}
Glyma.04G129900	2.13568	1.09469	0.0055641	Up	Inactive protein RESTRICTED TEV MOVEMENT 2
Glyma.04G131000	0.32632	-1.61564	0.0394513	Down
Glyma.04G132300	0	#NAME?	1.40939e-33	Down
Glyma.04G135000	0	#NAME?	2.09289e-31	Down	Nudix hydrolase 16, mitochondrial
Glyma.04G135200	2.08301	1.05867	0.00574199	Up
Glyma.04G136200	19.7436	4.30331	5.53944e-12	Up	Putative calcium-binding protein CML19
Glyma.04G136600	16.1533	4.01376	5.84142e-15	Up	Putative calcium-binding protein CML19
Glyma.04G137100	0.172202	-2.53782	0.000889261	Down
Glyma.04G137400	35.3635	5.14419	0.00063763	Up	Protein STRUBBELIG-RECEPTOR FAMILY 3
Glyma.04G139100	0.0432178	-4.53223	1.81416e-25	Down	G-type lectin S-receptor-like serine/threonine-protein kinase At4g27290
Glyma.04G140100	3.61942	1.85576	1.07816e-09	Up	U-box domain-containing protein 43
Glyma.04G140900	2.15566	1.10813	0.00763998	Up	Annexin-like protein RJ4
Glyma.04G141600	Inf	Inf	0.00401381	Up	Probable ADP-ribosylation factor GTPase-activating protein AGD11
Glyma.04G142000	0	#NAME?	0.0170978	Down
Glyma.04G142400	12.5949	3.65477	5.69203e-25	Up
Glyma.04G142500	11.0073	3.46038	1.42695e-06	Up	Agamous-like MADS-box protein AGL15
Glyma.04G142700	2.54377	1.34697	6.2123e-07	Up	Cellulose synthase A catalytic subunit 7 [UDP-forming]
Glyma.04G143000	Inf	Inf	0.0419289	Up	Diacylglycerol kinase 7
Glyma.04G143500	0	#NAME?	2.02182e-14	Down	Mitochondrial arginine transporter BAC1
Glyma.04G145700	0.445211	-1.16744	0.000982918	Down
Glyma.04G149300	2.20187	1.13873	3.65658e-05	Up	3-ketoacyl-CoA synthase 11 {ECO:0000303|PubMed:18465198}
Glyma.04G151000	2.92094	1.54643	0.0292542	Up	Myb family transcription factor EFM {ECO:0000303|PubMed:25132385}
Glyma.04G151200	3.74104	1.90344	5.11798e-10	Up	Probable inactive receptor kinase At2g26730
Glyma.04G151600	2.26106	1.177	0.000350522	Up	Palmitoyl-acyl carrier protein thioesterase, chloroplastic
Glyma.04G152500	0.221859	-2.17229	0.000347665	Down
Glyma.04G153000	0.142649	-2.80946	0.000191914	Down
Glyma.04G153100	0.296189	-1.75541	0.00194809	Down
Glyma.04G154200	11.3744	3.50772	2.56413e-13	Up	Protein IQ-DOMAIN 14
Glyma.04G155400	3.23247	1.69264	6.17875e-05	Up	Myosin-binding protein 7 {ECO:0000303|PubMed:23995081}
Glyma.04G155500	0	#NAME?	1.00032e-30	Down	Kinesin-like protein KIN-7F {ECO:0000305}
Glyma.04G155700	0.442787	-1.17531	0.0315362	Down
Glyma.04G156100	22.3919	4.4849	0.0134613	Up	Heptahelical transmembrane protein 2
Glyma.04G157300	0.360369	-1.47245	0.0142361	Down	Preprotein translocase subunit SECY, chloroplastic
Glyma.04G159700	5.57966	2.48018	4.99536e-08	Up	UDP-arabinopyranose mutase 3
Glyma.04G160100	2.07779	1.05505	4.74877e-05	Up	Protein COBRA
Glyma.04G162100	2.1652	1.1145	0.0124688	Up	Ninja-family protein AFP3
Glyma.04G163100	0.247206	-2.01622	0.0489793	Down
Glyma.04G163200	0	#NAME?	1.54677e-07	Down	Chaperone protein ClpB1
Glyma.04G164400	2.81326	1.49224	2.64186e-10	Up	SNAP25 homologous protein SNAP33
Glyma.04G165200	0.00230346	-8.76198	7.61032e-37	Down
Glyma.04G165300	0.0021579	-8.85616	6.44845e-60	Down
Glyma.04G165400	0.474141	-1.07661	0.00114765	Down	Probable LRR receptor-like serine/threonine-protein kinase At1g74360
Glyma.04G167800	0.378657	-1.40103	0.0106521	Down	Expansin-A15
Glyma.04G168000	151.669	7.24478	7.96606e-15	Up
Glyma.04G168100	9.20456	3.20235	7.86851e-08	Up	Nicotinate phosphoribosyltransferase 2 {ECO:0000303|PubMed:18978034}
Glyma.04G168200	Inf	Inf	4.38037e-05	Up
Glyma.04G168300	0.332824	-1.58717	4.22374e-06	Down	Cyclic dof factor 3
Glyma.04G168400	3.06946	1.61798	6.0349e-06	Up
Glyma.04G168500	2.60693	1.38235	0.00751057	Up	GDSL esterase/lipase At1g74460
Glyma.04G169600	0.284871	-1.81162	0.00268296	Down	Gibberellin-regulated protein 4
Glyma.04G171900	0.12468	-3.00369	0.0276615	Down	Organic cation/carnitine transporter 2
Glyma.04G172300	2.09369	1.06605	2.3068e-05	Up	F-box/kelch-repeat protein At1g74510
Glyma.04G172500	0.0574999	-4.1203	1.00589e-11	Down	Transcription factor PRE3
Glyma.04G173500	0.465585	-1.10288	0.00398025	Down	Probable WRKY transcription factor 72
Glyma.04G174600	3.39694	1.76424	0.0060702	Up	(-)-isopiperitenol/(-)-carveol dehydrogenase, mitochondrial
Glyma.04G174900	0	#NAME?	2.05256e-06	Down
Glyma.04G175900	0.354417	-1.49648	2.7909e-08	Down	Protein NUCLEAR FUSION DEFECTIVE 4 {ECO:0000303|PubMed:16698901}
Glyma.04G177700	2.4399	1.28682	3.81681e-08	Up	Protein EDS1B {ECO:0000305}
Glyma.04G178000	0.365648	-1.45147	4.58892e-09	Down	Uncharacterized mitochondrial protein ymf17
Glyma.04G178200	0.453543	-1.14069	4.67088e-06	Down	Uncharacterized mitochondrial protein ymf17
Glyma.04G178500	2.83339	1.50253	2.09058e-07	Up
Glyma.04G179800	2.31635	1.21185	5.84973e-05	Up	LIM domain-containing protein WLIM1 {ECO:0000305}
Glyma.04G180400	0.228388	-2.13044	1.62419e-07	Down	BURP domain protein RD22 {ECO:0000303|PubMed:9790599}
Glyma.04G184000	0.45188	-1.14599	5.54709e-07	Down	Probable boron transporter 2
Glyma.04G184500	2.17365	1.12012	0.00218331	Up
Glyma.04G185000	0.483218	-1.04925	0.0335438	Down
Glyma.04G186000	7.25306	2.85859	1.04571e-09	Up	Cell division cycle protein 48 homolog
Glyma.04G187300	2.96136	1.56626	3.30462e-06	Up	Transcription factor MYB86
Glyma.04G187700	2.57156	1.36264	5.93947e-06	Up
Glyma.04G188200	2.23444	1.15991	0.000311236	Up	Serine/threonine-protein kinase HT1
Glyma.04G188300	22.5309	4.49383	0.00831304	Up
Glyma.04G189800	2.24488	1.16664	0.00482882	Up	Rhodanese-like domain-containing protein 11, chloroplastic
Glyma.04G190400	0.374619	-1.41651	0.000301564	Down	Leucine-rich repeat receptor-like serine/threonine/tyrosine-protein kinase SOBIR1
Glyma.04G190700	3.10771	1.63585	1.7418e-08	Up	Vignain-2
Glyma.04G190800	0.36749	-1.44422	2.26865e-06	Down	Peptide methionine sulfoxide reductase
Glyma.04G190900	0.120047	-3.05833	1.8281e-07	Down	BTB/POZ and TAZ domain-containing protein 2
Glyma.04G192500	0.0930853	-3.4253	5.65978e-05	Down	Adenine/guanine permease AZG2
Glyma.04G192700	168.962	7.40055	7.51793e-07	Up
Glyma.04G195300	0.434654	-1.20206	2.71502e-05	Down	SNF1-related protein kinase regulatory subunit gamma-1
Glyma.04G195600	0.000409152	-11.2551	3.85884e-98	Down	Probable inactive purple acid phosphatase 24
Glyma.04G196000	0.393695	-1.34485	4.46385e-07	Down	Molybdenum cofactor sulfurase {ECO:0000255|HAMAP-Rule:MF_03050}
Glyma.04G197400	4.42255	2.14488	1.4401e-06	Up	Palmitoyl-acyl carrier protein thioesterase, chloroplastic
Glyma.04G197600	0.268523	-1.89688	4.48618e-07	Down	Protein HVA22
Glyma.04G198400	2.57399	1.364	0.0286899	Up	Bidirectional sugar transporter SWEET14
Glyma.04G198500	0.14452	-2.79066	6.32002e-08	Down	Bidirectional sugar transporter SWEET14
Glyma.04G199300	2.09908	1.06975	3.21649e-05	Up	Probable serine/threonine-protein kinase At1g54610
Glyma.04G200500	0.38501	-1.37703	0.0169673	Down	Transcription factor ICE1
Glyma.04G203100	2.66215	1.41259	3.851e-06	Up
Glyma.04G205000	0.336836	-1.56988	0.0031772	Down
Glyma.04G206700	2.08965	1.06326	5.90799e-06	Up	Aspartic proteinase nepenthesin-1
Glyma.04G206800	0.244431	-2.0325	7.38189e-06	Down	Auxin-responsive protein SAUR32 {ECO:0000305}
Glyma.04G208300	3.69313	1.88484	4.78798e-07	Up	NAC domain-containing protein 2
Glyma.04G208500	3.02186	1.59544	0.0362693	Up	Beta-galactosidase 3
Glyma.04G209200	2.48337	1.3123	1.6996e-06	Up	Amino acid permease 3
Glyma.04G209800	0.361247	-1.46894	1.24836e-05	Down	Amino-acid permease BAT1 homolog
Glyma.04G210900	0	#NAME?	0.0378535	Down	Cation/calcium exchanger 2
Glyma.04G211100	4.47775	2.16278	0.0171229	Up	Gibberellin 20 oxidase 2
Glyma.04G211500	13.8047	3.78709	0.00937498	Up
Glyma.04G211700	Inf	Inf	0.0040975	Up	Pentatricopeptide repeat-containing protein At2g13600
Glyma.04G211900	5.53232	2.46788	1.84696e-05	Up	40S ribosomal protein S24-2
Glyma.04G212000	6.65153	2.73369	9.59781e-22	Up	NAC domain-containing protein 104 {ECO:0000305}
Glyma.04G214600	2.11149	1.07826	0.00249789	Up	Histone-lysine N-methyltransferase ATXR5
Glyma.04G215200	0.146787	-2.7682	1.17766e-09	Down	Probable serine/threonine-protein kinase WNK7
Glyma.04G215300	0.328033	-1.60809	3.73073e-05	Down	UPF0235 protein C15orf40 homolog
Glyma.04G217600	2.3322	1.22169	0.0384995	Up
Glyma.04G218700	0.37952	-1.39775	0.000255629	Down	Probable WRKY transcription factor 51
Glyma.04G219000	2.34589	1.23013	2.9997e-07	Up
Glyma.04G220300	0.181958	-2.45832	0.00291422	Down
Glyma.04G220600	3.6382	1.86322	1.10973e-05	Up	Peroxidase 52
Glyma.04G220900	5.7248	2.51723	2.77902e-18	Up	Phosphoglucan phosphatase LSF2, chloroplastic
Glyma.04G222100	0.275145	-1.86174	4.06939e-12	Down	Expansin-A8
Glyma.04G222500	0.453434	-1.14104	0.000174905	Down
Glyma.04G223100	2.41254	1.27055	0.000241245	Up
Glyma.04G223700	0.404078	-1.3073	1.94349e-06	Down	Methylesterase 17
Glyma.04G224700	0.429162	-1.2204	0.0171865	Down	Serotonin N-acetyltransferase 1, chloroplastic {ECO:0000305}
Glyma.04G225300	0.177426	-2.49471	0.0451391	Down	Multidrug resistance protein 1
Glyma.04G226100	0.496544	-1.01001	0.0173302	Down	UNC93-like protein 2
Glyma.04G226700	6.63636	2.73039	8.41845e-26	Up	Protein NTM1-like 9 {ECO:0000303|PubMed:17158162}
Glyma.04G227200	0.399957	-1.32208	6.25152e-06	Down	Peroxidase 5 {ECO:0000250|UniProtKB:P22195}
Glyma.04G227700	2.81998	1.49569	5.20501e-11	Up	Caffeic acid 3-O-methyltransferase
Glyma.04G227900	0.363916	-1.45832	0.00183802	Down	Protein DOWNY MILDEW RESISTANCE 6 {ECO:0000303|PubMed:15986928}
Glyma.04G228000	0.429546	-1.21912	6.55285e-05	Down	Protein TRANSPARENT TESTA GLABRA 1
Glyma.04G228200	2.18743	1.12924	0.00139725	Up	NDR1/HIN1-like protein 12 {ECO:0000303|PubMed:14666423}
Glyma.04G228800	2.85905	1.51554	0.0316111	Up
Glyma.04G228900	413.089	8.69031	2.95369e-09	Up
Glyma.04G229800	3.71304	1.8926	0.0178444	Up	Small heat shock protein, chloroplastic
Glyma.04G233300	2.39646	1.26091	5.1219e-06	Up	Dof zinc finger protein DOF4.6
Glyma.04G233900	0.412936	-1.27601	9.13169e-06	Down	Protein phosphatase 2C 57
Glyma.04G234600	11.1101	3.4738	0.0293664	Up	Protein RKD4
Glyma.04G235100	2.26904	1.18208	3.05338e-06	Up	Phytolongin Phyl2.2 {ECO:0000303|PubMed:19889231}
Glyma.04G235900	0.47829	-1.06404	0.00132621	Down	Calcineurin B-like protein 4
Glyma.04G237400	2.8962	1.53416	3.29852e-10	Up	Cyclic nucleotide-gated ion channel 1
Glyma.04G237600	2.20238	1.13906	3.40668e-06	Up	DnaJ homolog subfamily B member 12
Glyma.04G238100	4.02572	2.00925	0.000269708	Up	Bidirectional sugar transporter SWEET3 {ECO:0000303|PubMed:21107422}
Glyma.04G238300	3.76096	1.9111	3.07347e-05	Up	Probable WRKY transcription factor 30
Glyma.04G238400	0.118843	-3.07288	0.0258935	Down	Transcription factor SPEECHLESS
Glyma.04G238700	3.00839	1.58899	0.00362087	Up	Ethylene-responsive transcription factor CRF4
Glyma.04G238900	10.9274	3.44988	9.48542e-31	Up	Myosin IB heavy chain
Glyma.04G239900	0.112004	-3.15838	4.14504e-09	Down	Glycolipid transfer protein 2 {ECO:0000303|PubMed:16309699}
Glyma.04G241400	6.18572	2.62894	8.47864e-08	Up	Bidirectional sugar transporter SWEET1 {ECO:0000303|PubMed:21107422}
Glyma.04G242000	0.462464	-1.11259	0.0358668	Down	Thioredoxin M-type Md
Glyma.04G242100	0.495776	-1.01224	6.27166e-05	Down	Scarecrow-like protein 1
Glyma.04G242400	0.164612	-2.60286	3.25154e-08	Down
Glyma.04G242800	0.485342	-1.04293	8.0163e-05	Down	ACT domain-containing protein ACR3 {ECO:0000305}
Glyma.04G243800	0.259025	-1.94884	0.0117055	Down	Protein STAY-GREEN LIKE, chloroplastic
Glyma.04G246200	3.0996	1.63208	1.26905e-11	Up	Auxilin-related protein 1 {ECO:0000305}
Glyma.04G246400	0.256906	-1.96069	4.97841e-10	Down	Amino acid permease 3
Glyma.04G246900	0.459569	-1.12165	0.0127496	Down
Glyma.04G247400	0.36144	-1.46817	2.21362e-07	Down	BTB/POZ domain-containing protein At1g21780
Glyma.04G248100	2.04871	1.03472	0.000156189	Up
Glyma.04G248500	2.0114	1.0082	2.40005e-05	Up	Aldehyde dehydrogenase family 3 member H1
Glyma.04G248700	4.14904	2.05278	2.37398e-13	Up	Aspartyl protease APCB1 {ECO:0000303|PubMed:26739014}
Glyma.04G250100	0.333786	-1.583	0.0189213	Down
Glyma.04G250200	0.413648	-1.27352	0.000685146	Down	ATPase family AAA domain-containing protein 5
Glyma.04G251000	0.330636	-1.59669	8.5079e-11	Down	WAT1-related protein At4g08290
Glyma.04G251100	16.8143	4.07162	1.01747e-20	Up	WAT1-related protein At4g08290
Glyma.04G251400	12.3926	3.63141	6.04135e-06	Up	Ethylene-responsive transcription factor ERF012
Glyma.04G251700	0.314326	-1.66967	7.28994e-10	Down	Phosphatidylinositol 4-phosphate 5-kinase 1
Glyma.04G255300	0.433803	-1.20489	0.0393124	Down	Pentatricopeptide repeat-containing protein At5g15300
Glyma.04G255400	2.02199	1.01578	7.29306e-05	Up	Cellulose synthase-like protein G2
Glyma.04G255800	2.18475	1.12747	9.33715e-07	Up	Glucuronoxylan 4-O-methyltransferase 2
Glyma.05G001500	4.40966	2.14067	0.0139721	Up
Glyma.05G002000	0.447573	-1.1598	0.00855566	Down	Protein PLASTID MOVEMENT IMPAIRED 2
Glyma.05G002600	0.376057	-1.41098	1.18243e-05	Down	Serine/threonine-protein kinase HT1
Glyma.05G003900	6.01628	2.58887	1.57834e-05	Up	Probable galactinol--sucrose galactosyltransferase 5
Glyma.05G004600	0.368926	-1.4386	0.0379091	Down	Denticleless protein homolog
Glyma.05G005100	0.428445	-1.22282	0.0261138	Down	Cysteine-rich receptor-like protein kinase 42
Glyma.05G005800	0.336148	-1.57283	4.69568e-07	Down	Polygalacturonase At1g48100
Glyma.05G006600	0.451167	-1.14827	7.00494e-05	Down	Cinnamoyl-CoA reductase-like SNL6 {ECO:0000305}
Glyma.05G007800	2.00472	1.0034	3.14849e-05	Up	Protein KINESIN LIGHT CHAIN-RELATED 2 {ECO:0000303|PubMed:23204523}
Glyma.05G008300	0.424568	-1.23593	0.0285577	Down	Nudix hydrolase 19, chloroplastic
Glyma.05G008600	6.66683	2.737	9.61876e-14	Up
Glyma.05G008800	0.43808	-1.19073	0.0012084	Down	Pentatricopeptide repeat-containing protein At1g08070, chloroplastic {ECO:0000305}
Glyma.05G009000	6.60811	2.72424	0.0364657	Up	Early nodulin-93
Glyma.05G010500	3.01172	1.59059	4.97622e-05	Up
Glyma.05G011300	0.427924	-1.22457	0.00190609	Down	Protein argonaute PNH1
Glyma.05G013000	0.361538	-1.46778	0.00266059	Down	Transcription factor SRM1 {ECO:0000305}
Glyma.05G014300	0.46676	-1.09925	0.00430443	Down	Peptidyl-prolyl cis-trans isomerase CYP26-2, chloroplastic
Glyma.05G014600	0.29895	-1.74202	0.0420961	Down	Piriformospora indica-insensitive protein 2
Glyma.05G016000	0.483457	-1.04854	0.00912039	Down	Calcium sensing receptor, chloroplastic
Glyma.05G019200	0.0512188	-4.28718	8.89642e-16	Down	Cytochrome P450 78A5
Glyma.05G019800	0.431698	-1.2119	6.97983e-05	Down	Protein LONGIFOLIA 1
Glyma.05G019900	2.59742	1.37708	1.04703e-05	Up	Transcription factor TCP5
Glyma.05G020400	40.4607	5.33845	1.30433e-09	Up	Ninja-family protein Os03g0214200
Glyma.05G021700	0.412104	-1.27892	0.00213463	Down
Glyma.05G021900	3.96126	1.98596	1.70691e-07	Up	Flavonoid 3'-monooxygenase
Glyma.05G022100	0.0304351	-5.03812	8.62534e-10	Down	Flavonoid 3'-monooxygenase
Glyma.05G022200	3.86315	1.94978	3.66544e-09	Up	Chaperone protein ClpB1
Glyma.05G023800	2.03243	1.0232	0.00013508	Up	Flavin-containing monooxygenase FMO GS-OX-like 8 {ECO:0000303|PubMed:17461789}
Glyma.05G025900	0.344374	-1.53795	1.55208e-08	Down	Cyclic dof factor 3
Glyma.05G026100	2.99323	1.5817	2.91843e-07	Up	GDSL esterase/lipase At1g74460
Glyma.05G027700	2.00239	1.00172	8.59376e-05	Up	HVA22-like protein a
Glyma.05G029000	0.122455	-3.02968	4.03381e-16	Down	Probable WRKY transcription factor 72
Glyma.05G029700	2.88452	1.52833	3.90198e-05	Up	Mitochondrial outer membrane protein porin 1
Glyma.05G029800	0.430717	-1.21519	1.09919e-06	Down	Hypersensitive-induced response protein 1
Glyma.05G031400	3.80654	1.92848	6.76587e-06	Up	AAA-ATPase ASD, mitochondrial
Glyma.05G032200	0.454753	-1.13684	6.68836e-07	Down	Transcription factor MYB1R1
Glyma.05G032400	2.37724	1.24929	3.72273e-06	Up
Glyma.05G032600	2.22775	1.15559	8.93067e-07	Up	TORTIFOLIA1-like protein 3 {ECO:0000303|PubMed:15324671}
Glyma.05G033000	0.484607	-1.04511	0.000371214	Down	Two-component response regulator ARR5
Glyma.05G033700	2.01034	1.00744	0.0138637	Up	Protein JINGUBANG {ECO:0000303|PubMed:27468890}
Glyma.05G033800	0.242695	-2.04278	4.9036e-07	Down	Ribosomal RNA small subunit methyltransferase G {ECO:0000255|HAMAP-Rule:MF_00074}
Glyma.05G034600	2.37655	1.24887	9.32732e-08	Up	Calmodulin-binding protein 60 A {ECO:0000303|PubMed:11782485}
Glyma.05G035400	2.41868	1.27422	0.0451416	Up	WAT1-related protein At5g40240
Glyma.05G036000	2.15785	1.1096	0.0280859	Up
Glyma.05G036200	2.93798	1.55482	1.60127e-08	Up
Glyma.05G036800	2.42148	1.27589	6.21614e-05	Up
Glyma.05G036900	0.170767	-2.5499	6.29836e-06	Down
Glyma.05G038400	6.23179	2.63965	1.73299e-05	Up	GDSL esterase/lipase At5g62930
Glyma.05G039100	0.130794	-2.93463	1.77347e-06	Down	LRR receptor-like serine/threonine-protein kinase GSO1
Glyma.05G040300	3.23225	1.69254	8.0853e-07	Up	Galactinol--sucrose galactosyltransferase
Glyma.05G040400	2.48057	1.31067	0.0406789	Up	Tryptophan aminotransferase-related protein 2
Glyma.05G041300	0.469572	-1.09058	1.34853e-05	Down	L-type lectin-domain containing receptor kinase S.1 {ECO:0000303|PubMed:19773388}
Glyma.05G042000	5.08143	2.34524	1.18588e-06	Up
Glyma.05G042200	0.387048	-1.36942	1.26255e-08	Down	High-affinity nitrate transporter 3.1
Glyma.05G042300	8.39815	3.07007	7.83243e-08	Up	Manganese-dependent ADP-ribose/CDP-alcohol diphosphatase
Glyma.05G043100	0.352158	-1.50571	4.58564e-06	Down	Proline transporter 2
Glyma.05G047100	8.43312	3.07607	0.000182481	Up	Probable calcium-binding protein CML31
Glyma.05G047900	0.487076	-1.03778	4.15908e-05	Down	Probable inactive purple acid phosphatase 27
Glyma.05G048000	0.461962	-1.11415	0.0387761	Down	ATP synthase delta chain, chloroplastic
Glyma.05G048600	5.59231	2.48345	5.3602e-11	Up	Glucuronoxylan 4-O-methyltransferase 2
Glyma.05G048700	0.193092	-2.37264	2.6763e-11	Down
Glyma.05G049700	Inf	Inf	1.17683e-24	Up	Protein DETOXIFICATION 49 {ECO:0000303|PubMed:11739388}
Glyma.05G049800	30.0271	4.90819	0.00133858	Up	Ethylene-responsive transcription factor ERF026
Glyma.05G049900	116.103	6.85926	1.51276e-27	Up	Dehydration-responsive element-binding protein 1E
Glyma.05G050700	2.55253	1.35193	1.40914e-06	Up	Agamous-like MADS-box protein AGL14 {ECO:0000305}
Glyma.05G053900	2.64398	1.40271	4.59887e-08	Up	ACT domain-containing protein ACR8 {ECO:0000305}
Glyma.05G054200	0.25821	-1.95338	3.29237e-08	Down	AT-hook motif nuclear-localized protein 22 {ECO:0000312|EMBL:FAA00293.1}
Glyma.05G055500	0.435574	-1.19901	0.0131898	Down	Elongation factor G-2, chloroplastic
Glyma.05G055600	3.36448	1.75038	1.22505e-11	Up	Hsp70-Hsp90 organizing protein 1
Glyma.05G055900	2.33024	1.22048	0.000503588	Up	NAC domain-containing protein 7 {ECO:0000303|PubMed:15029955}
Glyma.05G056200	11.7809	3.55838	1.56569e-06	Up	Type I inositol polyphosphate 5-phosphatase 12 {ECO:0000303|PubMed:15574849}
Glyma.05G056300	4.55209	2.18653	1.64693e-09	Up	Acid beta-fructofuranosidase 70 kDa monomer {ECO:0000303|Ref.1}
Glyma.05G056600	4.20728	2.07289	4.45402e-08	Up
Glyma.05G057200	0.1356	-2.88257	1.31417e-25	Down	14 kDa proline-rich protein DC2.15
Glyma.05G057400	0.0978803	-3.35284	1.99789e-34	Down	pEARLI1-like lipid transfer protein 3
Glyma.05G057500	0.438677	-1.18877	1.48873e-07	Down	14 kDa proline-rich protein DC2.15
Glyma.05G057700	Inf	Inf	0.0240837	Up	14 kDa proline-rich protein DC2.15
Glyma.05G058400	0.364569	-1.45573	7.93952e-07	Down
Glyma.05G058900	7.70372	2.94556	1.20556e-07	Up	Probable aspartyl protease At4g16563 {ECO:0000305}
Glyma.05G059300	4.36219	2.12505	1.04225e-05	Up	Putative glucuronosyltransferase PGSIP8
Glyma.05G062100	2.65264	1.40743	0.00308464	Up	Dehydration-responsive element-binding protein 3
Glyma.05G062700	0.36987	-1.43491	1.48342e-06	Down	Homeobox-leucine zipper protein HAT4
Glyma.05G063200	0.177185	-2.49668	0.00587275	Down	Zinc finger protein 7 {ECO:0000305}
Glyma.05G063500	3.46028	1.79089	1.47148e-05	Up	Ethylene-responsive transcription factor 5
Glyma.05G063600	2.04255	1.03037	1.26312e-05	Up	Ethylene-responsive transcription factor 1A
Glyma.05G065700	13.955	3.80271	5.54611e-11	Up	Expansin-like B1
Glyma.05G066600	0.208009	-2.26528	1.16216e-08	Down	Cationic amino acid transporter 7, chloroplastic
Glyma.05G067800	6.26701	2.64778	2.37694e-21	Up	Probable serine/threonine-protein kinase PBL19 {ECO:0000305}
Glyma.05G068400	2.12775	1.08933	3.53365e-06	Up	E3 ubiquitin-protein ligase BOI
Glyma.05G068700	Inf	Inf	0.0174281	Up	Putative invertase inhibitor
Glyma.05G069200	0.481404	-1.05468	0.0165224	Down	L10-interacting MYB domain-containing protein {ECO:0000303|PubMed:25707794}
Glyma.05G070400	0.122622	-3.02771	8.11714e-21	Down	Type I inositol polyphosphate 5-phosphatase 2 {ECO:0000303|PubMed:11402208}
Glyma.05G072300	2.59758	1.37717	3.09559e-09	Up	Peptidyl serine alpha-galactosyltransferase {ECO:0000303|PubMed:24914209}
Glyma.05G074200	2.03787	1.02706	0.00305793	Up
Glyma.05G075000	3.22111	1.68756	0.000397301	Up	Basic endochitinase
Glyma.05G075100	0.311165	-1.68425	4.48017e-06	Down	4-coumarate--CoA ligase-like 9
Glyma.05G075800	0.49551	-1.01302	0.00661906	Down	Probable inactive leucine-rich repeat receptor-like protein kinase At3g03770
Glyma.05G076700	3.04628	1.60705	1.88672e-10	Up	Uclacyanin 1 {ECO:0000303|PubMed:9761472}
Glyma.05G077300	0.269036	-1.89413	0.00184569	Down	rRNA-processing protein FCF1 homolog
Glyma.05G079700	3.84169	1.94174	3.91144e-17	Up	Calmodulin
Glyma.05G080300	4.83639	2.27393	2.92079e-05	Up
Glyma.05G082500	8.61842	3.10742	3.39574e-09	Up	Probable disease resistance protein At5g66900
Glyma.05G083600	2.55543	1.35357	0.00447013	Up	Salicylic acid-binding protein 2
Glyma.05G083900	0.10632	-3.23352	0.0410003	Down
Glyma.05G085200	3.45468	1.78855	1.0061e-13	Up	Calmodulin-like protein 1
Glyma.05G085700	2.25695	1.17438	4.13398e-07	Up	Protein IRX15-LIKE
Glyma.05G094400	5.14439	2.363	8.78329e-13	Up	Mitogen-activated protein kinase kinase kinase 3 {ECO:0000303|PubMed:27679653}
Glyma.05G097300	4.83485	2.27347	5.73789e-14	Up	Cyclin-D3-2
Glyma.05G098200	3.13783	1.64977	5.41057e-08	Up	Transcription factor MYB44
Glyma.05G099300	0.272702	-1.8746	0.000174584	Down
Glyma.05G099900	0.483306	-1.04899	0.0480531	Down	Probable receptor-like protein kinase At2g23200
Glyma.05G100100	0	#NAME?	1.96423e-08	Down	Double-stranded RNA-binding protein 2
Glyma.05G100200	0	#NAME?	1.9396e-09	Down	Probable sugar phosphate/phosphate translocator At5g05820
Glyma.05G102100	2.17055	1.11806	6.0447e-07	Up
Glyma.05G103200	2.56321	1.35795	4.59021e-09	Up	Subtilisin-like protease SBT1.7 {ECO:0000303|PubMed:16193095}
Glyma.05G103400	0.232009	-2.10775	2.99873e-05	Down	Scarecrow-like protein 32
Glyma.05G104900	0.378325	-1.4023	1.38042e-06	Down	BTB/POZ domain-containing protein NPY2
Glyma.05G106800	2.83771	1.50473	8.96352e-06	Up	Cyclin-D1-1
Glyma.05G107300	0.325459	-1.61945	0.02026	Down	U-box domain-containing protein 30
Glyma.05G107600	3.68118	1.88017	0.0259615	Up	ACT domain-containing protein ACR1 {ECO:0000305}
Glyma.05G107700	2.87254	1.52233	0.00897731	Up
Glyma.05G107800	10.8026	3.4333	0.0437143	Up	Phytosulfokine-beta
Glyma.05G108200	0.265842	-1.91136	4.39292e-07	Down	bZIP transcription factor 2 {ECO:0000305}
Glyma.05G108300	0	#NAME?	0.000174906	Down	Protein MOR1
Glyma.05G109200	0.270783	-1.88479	0.0190715	Down	Transcription factor RAX3
Glyma.05G109400	0.00541067	-7.52998	1.72937e-12	Down	Lysosomal Pro-X carboxypeptidase
Glyma.05G110900	2.58075	1.36779	0.0010324	Up	Transcription factor bHLH25
Glyma.05G113300	0.427283	-1.22674	2.66079e-05	Down	Pentatricopeptide repeat-containing protein At5g46580, chloroplastic
Glyma.05G114000	2.00322	1.00232	0.000167651	Up	Probable pectate lyase 5
Glyma.05G114100	0.241186	-2.05178	1.05527e-06	Down	Probable receptor-like protein kinase At2g42960
Glyma.05G116300	6.80089	2.76572	2.72946e-06	Up	GDSL esterase/lipase At5g33370
Glyma.05G119100	2.13668	1.09537	2.33137e-06	Up	Non-specific lipid-transfer protein-like protein At5g64080
Glyma.05G119200	3.67443	1.87752	5.15124e-09	Up	Chaperone protein dnaJ 20, chloroplastic
Glyma.05G121300	0	#NAME?	0.0293174	Down	Vacuolar iron transporter homolog 4
Glyma.05G121900	0.0422272	-4.56568	0.021493	Down	WAT1-related protein At1g68170
Glyma.05G122000	0.0821688	-3.60526	1.79792e-06	Down	Cannabidiolic acid synthase-like 1
Glyma.05G122300	2.89269	1.53241	0.000885075	Up	Probable U3 small nucleolar RNA-associated protein 11
Glyma.05G123000	0.339119	-1.56014	9.12878e-07	Down	Probable WRKY transcription factor 9
Glyma.05G123100	2.32967	1.22012	0.0102429	Up	Probable protein ABIL5
Glyma.05G123400	0.257979	-1.95467	0.0111807	Down	Protein LIGHT-DEPENDENT SHORT HYPOCOTYLS 6
Glyma.05G124800	0.264922	-1.91636	0.0107183	Down	Berberine bridge enzyme-like 28 {ECO:0000303|PubMed:26037923}
Glyma.05G125200	0.0467886	-4.4177	3.75237e-09	Down	Berberine bridge enzyme-like 23 {ECO:0000303|PubMed:26037923}
Glyma.05G125600	0.489349	-1.03106	0.000569626	Down	Berberine bridge enzyme-like 21 {ECO:0000303|PubMed:26037923}
Glyma.05G125800	2.37072	1.24532	2.27805e-07	Up	Berberine bridge enzyme-like 13 {ECO:0000303|PubMed:26037923}
Glyma.05G125900	0.336606	-1.57087	0.000174634	Down	Berberine bridge enzyme-like 13 {ECO:0000303|PubMed:26037923}
Glyma.05G126300	0.0770648	-3.69778	4.7727e-09	Down	UPF0481 protein At3g47200
Glyma.05G126400	5.78967	2.53348	6.37441e-16	Up	LRR receptor-like serine/threonine-protein kinase FLS2
Glyma.05G126900	0.365579	-1.45175	1.98568e-06	Down
Glyma.05G127000	2.29327	1.19741	0.00542425	Up
Glyma.05G127500	2.15222	1.10582	0.000275836	Up	Two-pore potassium channel 3
Glyma.05G128800	0.182264	-2.4559	3.47514e-10	Down
Glyma.05G129100	0.390445	-1.35681	0.000298872	Down	Uncharacterized protein ycf23
Glyma.05G131000	0.194186	-2.36449	0.0291094	Down
Glyma.05G132700	0.408142	-1.29286	0.0256858	Down	Pentatricopeptide repeat-containing protein At2g27610
Glyma.05G132900	2.48753	1.31472	2.23402e-08	Up	Copper-transporting ATPase RAN1
Glyma.05G133400	0.336773	-1.57015	1.3509e-06	Down	Polygalacturonase At1g48100
Glyma.05G134800	0.199304	-2.32696	1.49594e-10	Down	LRR receptor-like serine/threonine-protein kinase GSO1
Glyma.05G136100	10.3762	3.37521	5.30179e-06	Up	Glutamate decarboxylase 4
Glyma.05G136400	8.72224	3.1247	3.43353e-14	Up	Protein NRT1/ PTR FAMILY 8.3
Glyma.05G136500	3.25573	1.70298	7.82856e-06	Up	Histone-lysine N-methyltransferase ASHR2
Glyma.05G136600	0.436933	-1.19452	0.00031603	Down
Glyma.05G138100	0.15078	-2.72949	2.32413e-13	Down	Type IV inositol polyphosphate 5-phosphatase 9 {ECO:0000303|PubMed:23658066}
Glyma.05G138700	3.38567	1.75944	8.17256e-14	Up	Probable xyloglucan endotransglucosylase/hydrolase protein 28
Glyma.05G139500	6.21054	2.63472	1.19389e-15	Up	Cysteine-rich receptor-like protein kinase 10
Glyma.05G141200	13.4956	3.75442	0.00644902	Up	Protein TIFY 5A {ECO:0000303|PubMed:17499004}
Glyma.05G144400	2.229	1.1564	2.38129e-05	Up	Probable LRR receptor-like serine/threonine-protein kinase At1g67720
Glyma.05G144500	3.6324	1.86092	2.28363e-11	Up	Two-component response regulator ORR26 {ECO:0000305}
Glyma.05G144600	0.0143412	-6.12369	2.8544e-31	Down	Acylsugar acyltransferase 3 {ECO:0000303|PubMed:25862303}
Glyma.05G144900	0.106521	-3.23079	1.13027e-06	Down
Glyma.05G145500	4.95433	2.30869	0.0169017	Up	ATP-dependent DNA helicase Q-like 5
Glyma.05G145900	0.46441	-1.10653	0.000257307	Down
Glyma.05G147000	0.221534	-2.1744	0.0137484	Down	Flavonoid 3',5'-methyltransferase
Glyma.05G147100	0.266104	-1.90994	1.11955e-08	Down	Cytochrome P450 78A5
Glyma.05G149800	5.05185	2.33681	2.8161e-10	Up	Cysteine proteinase inhibitor 10
Glyma.05G149900	2.45338	1.29477	9.57115e-05	Up	Peptidyl-prolyl cis-trans isomerase FKBP65
Glyma.05G150100	12.3356	3.62476	1.23402e-13	Up
Glyma.05G150400	3.81824	1.93291	2.48627e-16	Up	Xyloglucan endotransglucosylase/hydrolase 2 {ECO:0000250|UniProtKB:Q38857}
Glyma.05G150700	2.74588	1.45727	0.000192544	Up	Crocetin glucosyltransferase, chloroplastic
Glyma.05G151300	0.230971	-2.11421	1.11281e-05	Down	Selenium-binding protein 2
Glyma.05G151400	2.92624	1.54905	7.42292e-05	Up	Protein RALF-like 32
Glyma.05G152800	0.471011	-1.08617	5.02233e-05	Down	Chaperone protein dnaJ 20, chloroplastic
Glyma.05G153200	0.335874	-1.57401	0.00874693	Down	Chalcone synthase 5
Glyma.05G156600	2.86484	1.51845	5.18542e-06	Up	IQ domain-containing protein IQM2 {ECO:0000305}
Glyma.05G158700	0.499943	-1.00016	4.03682e-05	Down	CBL-interacting serine/threonine-protein kinase 12
Glyma.05G159000	2.50469	1.32463	2.34151e-06	Up
Glyma.05G160500	2.67565	1.41989	4.02082e-06	Up
Glyma.05G160800	0.358442	-1.48019	5.19148e-09	Down	Probable WRKY transcription factor 65
Glyma.05G161100	3.1991	1.67766	0.0045078	Up
Glyma.05G161200	0.4078	-1.29407	0.000360289	Down
Glyma.05G161400	4.24441	2.08556	0.000537939	Up	Glutathione transferase GST 23
Glyma.05G161900	2.10496	1.07379	4.74376e-06	Up	Fasciclin-like arabinogalactan protein 12
Glyma.05G162100	2.18019	1.12445	0.00016304	Up	U-box domain-containing protein 17
Glyma.05G162600	2.64161	1.40142	0.00112155	Up	Nodulin-26
Glyma.05G163400	3.35561	1.74657	0.000486721	Up	GDSL esterase/lipase At5g45670
Glyma.05G163900	0	#NAME?	9.98616e-05	Down	Probable xyloglucan endotransglucosylase/hydrolase protein 16
Glyma.05G166200	2.24116	1.16425	0.0078854	Up	F-box/kelch-repeat protein At3g23880
Glyma.05G166700	3.13287	1.64748	3.95851e-05	Up	Probable serine/threonine-protein kinase PBL16 {ECO:0000305}
Glyma.05G166900	0.283917	-1.81646	0.00529448	Down	Beta-amyrin 28-oxidase
Glyma.05G167400	0	#NAME?	3.57581e-06	Down
Glyma.05G168600	0.267179	-1.90412	9.3175e-09	Down	UDP-glucose:glycoprotein glucosyltransferase
Glyma.05G169100	0.378147	-1.40298	2.45915e-07	Down	Glutelin type-A 2 basic chain
Glyma.05G170900	2.02919	1.0209	0.00844399	Up	CASP-like protein 1B1
Glyma.05G172900	0.392942	-1.34761	0.0221897	Down	Phenylalanine--tRNA ligase beta subunit, cytoplasmic {ECO:0000305}
Glyma.05G173200	60.8646	5.92753	1.73786e-06	Up	Protein SIEVE ELEMENT OCCLUSION B {ECO:0000303|PubMed:20932300}
Glyma.05G173300	0.0827155	-3.5957	7.19206e-28	Down	Endoglucanase
Glyma.05G175000	2.90357	1.53783	0.00302584	Up	Beta-1,4-mannosyl-glycoprotein 4-beta-N-acetylglucosaminyltransferase
Glyma.05G176300	2.11683	1.0819	5.19018e-06	Up	Ras-related protein Rab11A
Glyma.05G176700	0.412782	-1.27655	0.000729678	Down	MEPFL1 {ECO:0000305}
Glyma.05G178200	10.3112	3.36614	7.17611e-21	Up	Calmodulin-binding transcription activator 3
Glyma.05G178300	5.90387	2.56166	9.62266e-08	Up	Ras-related protein RABH1e
Glyma.05G178700	2.04198	1.02997	1.17946e-05	Up	Annexin D2
Glyma.05G179700	0.42747	-1.2261	1.30681e-05	Down
Glyma.05G180500	3.08563	1.62557	1.73772e-07	Up	2,3-bisphosphoglycerate-dependent phosphoglycerate mutase {ECO:0000255|HAMAP-Rule:MF_01039}
Glyma.05G180600	2.51573	1.33098	6.87613e-07	Up	Inositol-3-phosphate synthase
Glyma.05G181300	51.6828	5.69161	1.59514e-10	Up	Fasciclin-like arabinogalactan protein 21
Glyma.05G181500	3.15511	1.65769	2.782e-10	Up	Heavy metal-associated isoprenylated plant protein 23 {ECO:0000303|PubMed:21072340, ECO:0000303|PubMed:23368984}
Glyma.05G182200	0.459346	-1.12235	0.000172987	Down
Glyma.05G182700	0.493743	-1.01817	0.0390083	Down	Pentatricopeptide repeat-containing protein At4g39620, chloroplastic
Glyma.05G184500	0.123699	-3.0151	5.81697e-09	Down	Probable WRKY transcription factor 51
Glyma.05G184600	0.446797	-1.16231	0.0395334	Down	Ras-related protein Rab7
Glyma.05G186200	2.03713	1.02653	0.000149513	Up	Crossover junction endonuclease EME1B
Glyma.05G186700	13.999	3.80725	0.0431116	Up	Ethylene-responsive transcription factor ABR1
Glyma.05G187200	9.54176	3.25426	2.48783e-05	Up
Glyma.05G187300	2.91132	1.54167	1.04152e-07	Up	Cellulose synthase A catalytic subunit 6 [UDP-forming]
Glyma.05G188200	0.343567	-1.54134	0.000246696	Down	Probable plastid-lipid-associated protein 7, chloroplastic
Glyma.05G188600	0.464278	-1.10694	0.00126148	Down	Histone H3.2
Glyma.05G188700	0.490329	-1.02818	0.0161974	Down	Histone H3.2
Glyma.05G188900	8.44966	3.07889	4.61989e-05	Up	RING-H2 finger protein ATL78
Glyma.05G191300	3.74262	1.90405	8.55875e-13	Up	NAC domain-containing protein 82 {ECO:0000303|PubMed:15029955}
Glyma.05G191600	2.80157	1.48623	7.85588e-05	Up	Callose synthase 5
Glyma.05G191800	2.14853	1.10335	6.5397e-05	Up	Ras-related protein RABC1
Glyma.05G194000	3.77926	1.9181	7.01108e-11	Up	F-box protein At5g39450
Glyma.05G194600	0.291925	-1.77633	0.0178918	Down	Amino acid permease 2
Glyma.05G195100	3.75757	1.9098	7.45661e-12	Up	Aspartic proteinase Asp1
Glyma.05G195200	4.52511	2.17795	0.0202107	Up	Protein DOG1-like 3 {ECO:0000303|PubMed:17065317}
Glyma.05G195900	0.214771	-2.21913	0.000116973	Down
Glyma.05G196100	2.37711	1.24921	5.03548e-07	Up	Diacylglycerol kinase 2
Glyma.05G196200	0.482811	-1.05047	0.00215785	Down
Glyma.05G196500	0.293171	-1.77018	1.40163e-07	Down	Ammonium transporter 3 member 1
Glyma.05G196900	2.42703	1.27919	8.46666e-06	Up	MACPF domain-containing protein At4g24290
Glyma.05G197000	2.41571	1.27245	1.18318e-07	Up	MACPF domain-containing protein At4g24290
Glyma.05G197300	3.47496	1.797	2.34332e-11	Up	Bromodomain adjacent to zinc finger domain protein 1A
Glyma.05G197500	7.18584	2.84516	3.47798e-16	Up	Hepatocyte growth factor-regulated tyrosine kinase substrate
Glyma.05G197900	2.53996	1.3448	7.77323e-09	Up	Patellin-3
Glyma.05G198700	2.73298	1.45047	3.36605e-10	Up	Respiratory burst oxidase homolog protein C
Glyma.05G198900	0.428048	-1.22415	0.0129315	Down
Glyma.05G200400	0.428365	-1.22309	0.0315104	Down	Trihelix transcription factor ASR3 {ECO:0000303|PubMed:25770109}
Glyma.05G202300	0.282182	-1.8253	1.09169e-05	Down	NAC domain-containing protein 83 {ECO:0000303|PubMed:15029955}
Glyma.05G202600	0.391881	-1.35151	0.000788561	Down	Bidirectional sugar transporter SWEET15
Glyma.05G203000	0.248125	-2.01086	0.000364912	Down	Omega-hydroxypalmitate O-feruloyl transferase
Glyma.05G203500	0.441623	-1.17911	0.0047576	Down
Glyma.05G204400	2.00582	1.00419	8.51592e-05	Up
Glyma.05G204500	0.465021	-1.10463	0.0396622	Down	CBS domain-containing protein CBSCBSPB5
Glyma.05G204600	0.221793	-2.17271	5.61046e-10	Down	Protein P21
Glyma.05G205400	2.64441	1.40295	8.13529e-05	Up
Glyma.05G206200	0.485117	-1.0436	0.0436366	Down	Protein LURP-one-related 4
Glyma.05G207500	2.07457	1.05281	3.21579e-06	Up	Tubulin beta-1 chain
Glyma.05G208300	0.338426	-1.56309	1.73437e-09	Down	Transcription factor GLABRA 3
Glyma.05G210000	0.235086	-2.08874	1.97275e-05	Down	Probable E3 ubiquitin-protein ligase RHA1A {ECO:0000305}
Glyma.05G210400	2.39857	1.26218	4.25355e-07	Up
Glyma.05G211600	0.269434	-1.892	4.05082e-07	Down	Heavy metal-associated isoprenylated plant protein 39 {ECO:0000303|PubMed:21072340, ECO:0000303|PubMed:23368984}
Glyma.05G211700	6.60904	2.72444	0.00274002	Up	1-aminocyclopropane-1-carboxylate synthase
Glyma.05G211900	5.72771	2.51796	1.46473e-09	Up	Probable WRKY transcription factor 29
Glyma.05G212300	3.6856	1.8819	0.00343748	Up	Protein LURP-one-related 17
Glyma.05G213600	0.484142	-1.0465	0.0128493	Down
Glyma.05G213700	0.235882	-2.08386	1.07457e-05	Down
Glyma.05G214600	2.37948	1.25065	8.95901e-07	Up
Glyma.05G214700	0.0757176	-3.72323	0.00812667	Down
Glyma.05G214900	0.185106	-2.43358	5.71314e-06	Down	Protein SPA1-RELATED 2
Glyma.05G215200	5.71969	2.51594	0.0188582	Up
Glyma.05G215700	2.86826	1.52017	0.0226739	Up
Glyma.05G215900	3.62941	1.85974	6.32825e-05	Up	Probable WRKY transcription factor 41
Glyma.05G216000	2.68201	1.42331	3.09835e-10	Up
Glyma.05G216400	0.407332	-1.29572	1.16605e-06	Down	Endoglucanase 6
Glyma.05G217500	0.296363	-1.75456	6.10219e-10	Down
Glyma.05G218000	0.194455	-2.36249	2.93298e-05	Down
Glyma.05G218100	482.422	8.91415	3.03512e-60	Up	RNA polymerase II transcriptional coactivator KELP
Glyma.05G218500	2.91997	1.54596	1.12865e-06	Up	B2 protein
Glyma.05G219500	0.369582	-1.43603	8.30577e-08	Down	Glutamine-dependent NAD(+) synthetase
Glyma.05G219900	0.152816	-2.71013	3.75431e-05	Down	Short-chain dehydrogenase TIC 32, chloroplastic
Glyma.05G221800	2.52335	1.33534	1.90439e-05	Up
Glyma.05G225900	2.27647	1.1868	0.0333119	Up
Glyma.05G227100	3.13142	1.64682	2.35554e-05	Up	Probable protein phosphatase 2C 6
Glyma.05G227200	13.1123	3.71285	0.00198141	Up	Agamous-like MADS-box protein AGL29 {ECO:0000305}
Glyma.05G227800	2.60196	1.3796	0.0102092	Up
Glyma.05G228000	0.163816	-2.60985	0.00626445	Down	Pentatricopeptide repeat-containing protein At2g22070
Glyma.05G228300	0.08267	-3.59649	1.49716e-10	Down	CRS2-associated factor 1, chloroplastic
Glyma.05G230100	0.253589	-1.97944	0.00204707	Down	Proteinaceous RNase P 1, chloroplastic/mitochondrial
Glyma.05G230500	0.334642	-1.57931	0.0165586	Down
Glyma.05G230700	0.477303	-1.06702	0.000393506	Down	Pentatricopeptide repeat-containing protein At5g21222
Glyma.05G231100	0.242815	-2.04207	0.0140658	Down	Indole-3-pyruvate monooxygenase YUCCA2
Glyma.05G231500	2.51331	1.32959	0.000823941	Up
Glyma.05G231800	0.249406	-2.00343	3.22343e-12	Down	Aldehyde dehydrogenase family 2 member C4
Glyma.05G232500	7.05798	2.81926	0.000186832	Up	Probable strigolactone esterase DAD2
Glyma.05G232800	0.427641	-1.22553	0.0287466	Down	Carbon catabolite repressor protein 4 homolog 3
Glyma.05G233200	0.453436	-1.14103	5.20858e-05	Down	Cytochrome P450 CYP736A12
Glyma.05G235500	2.06323	1.0449	0.000273987	Up	Protein TIFY 6B
Glyma.05G237200	0.464855	-1.10515	0.000190397	Down	Protein SAR DEFICIENT 1 {ECO:0000303|PubMed:20921422}
Glyma.05G238100	35.6245	5.1548	9.23297e-11	Up	Nudix hydrolase 17, mitochondrial
Glyma.05G238600	0.469649	-1.09035	8.66428e-05	Down	Ankyrin repeat-containing protein At2g01680
Glyma.05G241700	0.347316	-1.52568	0.000299011	Down	IRK-interacting protein {ECO:0000303|PubMed:15618632}
Glyma.05G242100	0.177926	-2.49065	0.00318493	Down	Dirigent protein 11
Glyma.05G242500	0.1832	-2.44851	0.000480379	Down	Nuclear poly(A) polymerase 1 {ECO:0000303|PubMed:18479511}
Glyma.05G242600	4.29725	2.10341	8.7757e-18	Up
Glyma.05G245600	4.43431	2.14871	2.57935e-19	Up	Calcium-binding allergen Ole e 8
Glyma.05G245800	2.21454	1.14701	2.04918e-06	Up	Thaumatin-like protein
Glyma.05G245900	0.447878	-1.15882	0.045798	Down	WUSCHEL-related homeobox 1
Glyma.05G246500	0.26359	-1.92363	5.52398e-08	Down	Phosphoethanolamine N-methyltransferase
Glyma.05G246800	2.69695	1.43133	0.0233354	Up
Glyma.05G249100	2.7913	1.48094	0.0487179	Up
Glyma.06G005100	4.26259	2.09173	6.08862e-12	Up	Peptidyl-prolyl cis-trans isomerase 1 {ECO:0000250|UniProtKB:O49886}
Glyma.06G006800	2.51881	1.33274	0.0431211	Up	Auxin-responsive protein SAUR23 {ECO:0000305}
Glyma.06G007500	2.01815	1.01304	7.50706e-06	Up	Arginine decarboxylase
Glyma.06G008000	2.42537	1.27821	0.000113013	Up	Kinesin-like protein KIN-7E {ECO:0000305}
Glyma.06G008100	7.70986	2.9467	0.041092	Up	Fructose-bisphosphate aldolase, chloroplastic {ECO:0000305}
Glyma.06G009300	6.8526	2.77665	0.00320153	Up	Phosphoprotein ECPP44
Glyma.06G010800	0.22494	-2.15239	0.00805001	Down	Jasmonate O-methyltransferase
Glyma.06G011700	2.0643	1.04565	4.53455e-06	Up	Glucose-1-phosphate adenylyltransferase large subunit 1
Glyma.06G012200	0.477941	-1.0651	0.000109287	Down	Transcription factor bHLH63
Glyma.06G012900	2.01802	1.01294	9.23985e-06	Up	Glucan endo-1,3-beta-D-glucosidase
Glyma.06G013400	0.438891	-1.18806	5.92262e-06	Down	BURP domain-containing protein BNM2A {ECO:0000303|PubMed:19714473}
Glyma.06G014500	0.379831	-1.39657	0.0216877	Down	PsbP domain-containing protein 3, chloroplastic
Glyma.06G014700	2.30177	1.20274	9.88344e-07	Up	Cysteine protease XCP2 {ECO:0000305}
Glyma.06G014800	2.09553	1.06732	0.000117283	Up	Cysteine protease XCP2 {ECO:0000305}
Glyma.06G015700	0.267829	-1.90062	0.00135248	Down	MLO protein homolog 1
Glyma.06G016900	0.261255	-1.93647	0.00759317	Down	Putative 12-oxophytodienoate reductase 11
Glyma.06G017500	2.24141	1.16441	1.19331e-06	Up	Probable serine/threonine-protein kinase PBL21 {ECO:0000305}
Glyma.06G019100	0.135754	-2.88094	0.00278222	Down
Glyma.06G019500	3.04389	1.60592	2.45853e-05	Up	Lysine histidine transporter-like 8
Glyma.06G020300	0.273776	-1.86893	6.92419e-08	Down	Ornithine decarboxylase
Glyma.06G020800	23.2759	4.54077	5.87773e-10	Up	Uncharacterized protein At1g76070
Glyma.06G021400	4.19504	2.06868	3.64967e-12	Up	E3 ubiquitin-protein ligase ATL23
Glyma.06G022800	3.15816	1.65908	2.1273e-05	Up	GDSL esterase/lipase EXL3
Glyma.06G023900	0.235169	-2.08823	8.38142e-12	Down	Thaumatin-like protein 1
Glyma.06G024000	2.16141	1.11197	0.000214114	Up
Glyma.06G024200	0.286981	-1.80097	0.000214823	Down
Glyma.06G025300	0.336063	-1.5732	0.0201633	Down	Auxin-responsive protein SAUR50 {ECO:0000303|PubMed:12036261}
Glyma.06G025400	2.80805	1.48957	1.11006e-10	Up	Filament-like plant protein 4
Glyma.06G026300	2.9406	1.55611	0.00010029	Up	Aldehyde oxidase GLOX1 {ECO:0000305}
Glyma.06G029200	0.258968	-1.94915	0.0246087	Down	BEL1-like homeodomain protein 11
Glyma.06G029600	0.391045	-1.35459	6.57939e-05	Down	bZIP transcription factor 44 {ECO:0000305}
Glyma.06G030900	2.00585	1.00422	7.70279e-06	Up	Isoflavone reductase-like protein
Glyma.06G031400	0.0950047	-3.39586	2.4022e-05	Down	Protein RADIALIS-like 6
Glyma.06G031800	0.0611976	-4.03038	0.00230005	Down	Protein RADIALIS-like 1
Glyma.06G032100	0.161274	-2.63241	2.27912e-05	Down	Putative S-adenosyl-L-methionine-dependent methyltransferase MAV_4441
Glyma.06G034300	2.33333	1.22239	0.000119199	Up
Glyma.06G034600	2.19901	1.13686	1.18865e-06	Up	Probable galacturonosyltransferase-like 2
Glyma.06G034700	0.158854	-2.65423	2.47059e-08	Down	Probable calcium-binding protein CML41
Glyma.06G036200	0.218471	-2.19449	5.42153e-11	Down	Protein NRT1/ PTR FAMILY 4.6
Glyma.06G036300	4.34295	2.11867	9.54787e-19	Up	Serpin-ZX
Glyma.06G036800	13.6621	3.77211	2.04977e-05	Up	Transcription factor MYB44
Glyma.06G036900	4.20582	2.07239	1.04207e-11	Up	Protein MIZU-KUSSEI 1
Glyma.06G037700	0.209608	-2.25423	4.41393e-09	Down
Glyma.06G038400	2.93621	1.55395	4.70273e-09	Up
Glyma.06G039000	10.3215	3.36759	4.67992e-31	Up	Probable protein phosphatase 2C 12
Glyma.06G039100	2.75359	1.46131	0.000106808	Up	BRI1 kinase inhibitor 1
Glyma.06G040700	2.30582	1.20528	2.68271e-07	Up	Remorin 4.1 {ECO:0000305}
Glyma.06G041100	0	#NAME?	0.0277772	Down
Glyma.06G041300	0.310952	-1.68524	1.77252e-08	Down	Uncharacterized acetyltransferase At3g50280
Glyma.06G041400	0.312392	-1.67857	3.06639e-09	Down	Uncharacterized acetyltransferase At3g50280
Glyma.06G042300	2.1536	1.10675	2.11336e-05	Up	Protein SSH4
Glyma.06G043000	2.11621	1.08148	0.0318689	Up	Isoaspartyl peptidase/L-asparaginase 2 subunit beta
Glyma.06G043100	2.18729	1.12915	0.0391006	Up	Probable carbohydrate esterase At4g34215
Glyma.06G044000	2.63298	1.3967	0.0350282	Up	Putative cyclin-A3-1
Glyma.06G044900	2.11305	1.07932	3.68386e-05	Up
Glyma.06G045400	6.73918	2.75257	1.29286e-09	Up	Zinc finger protein ZAT10
Glyma.06G046800	0.472767	-1.0808	0.0408204	Down
Glyma.06G047800	2.04924	1.03509	0.016731	Up	U-box domain-containing protein 30
Glyma.06G049200	2.17398	1.12034	6.38353e-06	Up	AP2-like ethylene-responsive transcription factor ANT
Glyma.06G049400	5.50662	2.46117	5.10539e-21	Up	Probable xyloglucan glycosyltransferase 12
Glyma.06G049700	2.04521	1.03225	6.90105e-05	Up	Uncharacterized protein At3g49720
Glyma.06G050500	4.71497	2.23725	3.86638e-16	Up
Glyma.06G051500	2.34902	1.23206	0.00167211	Up	Pollen-specific protein SF21
Glyma.06G051900	6.11095	2.6114	0.00971849	Up	Probable transcription factor At5g61620 {ECO:0000305}
Glyma.06G052700	0.1616	-2.6295	9.87933e-09	Down	Cytochrome P450 711A1
Glyma.06G052800	0.462709	-1.11182	0.0343873	Down	Protein IQ-DOMAIN 1 {ECO:0000303|PubMed:15960618}
Glyma.06G052900	2.0373	1.02666	0.0198373	Up	Mitochondrial substrate carrier family protein B
Glyma.06G053300	0.402802	-1.31186	0.00934672	Down
Glyma.06G054200	0.403833	-1.30817	3.80313e-08	Down	Serine/threonine-protein kinase CBK1
Glyma.06G054700	3.29847	1.7218	4.82204e-05	Up	17.1 kDa class II heat shock protein
Glyma.06G055600	0.313994	-1.67119	0.0432427	Down	NAD(P)H-quinone oxidoreductase subunit U, chloroplastic {ECO:0000305}
Glyma.06G057300	6.88155	2.78273	0.00264872	Up	Serine/threonine-protein kinase RIPK {ECO:0000305}
Glyma.06G057500	2.00605	1.00436	0.0113732	Up
Glyma.06G058400	Inf	Inf	3.30108e-05	Up	Ethylene-responsive transcription factor ERF018
Glyma.06G058800	0.276276	-1.85582	0.049196	Down
Glyma.06G059500	0.420224	-1.25077	5.33022e-05	Down	Protein GLUTAMINE DUMPER 2
Glyma.06G060000	2.38923	1.25655	1.49232e-06	Up	Protein ENHANCED DISEASE RESISTANCE 2-like
Glyma.06G062400	0	#NAME?	1.44208e-07	Down	CDT1-like protein a, chloroplastic
Glyma.06G062500	0	#NAME?	3.03806e-08	Down	KIN14B-interacting protein At4g14310
Glyma.06G063200	2.51624	1.33127	0.0139329	Up	Chaperone protein ClpB4, mitochondrial
Glyma.06G063900	2.34019	1.22663	7.3367e-07	Up
Glyma.06G065100	2.10447	1.07346	1.67264e-05	Up
Glyma.06G065600	0.105936	-3.23873	1.0008e-05	Down	Flotillin-like protein 1
Glyma.06G066600	2.33193	1.22153	0.00946112	Up	Synaptotagmin-4
Glyma.06G067000	6.26827	2.64807	1.95229e-28	Up	pEARLI1-like lipid transfer protein 1
Glyma.06G067200	0.464287	-1.10691	0.0129364	Down	Adenine phosphoribosyltransferase 5
Glyma.06G067800	2.23443	1.15991	3.28445e-07	Up	Putative clathrin assembly protein At2g25430
Glyma.06G068000	3.50331	1.80872	0.00144411	Up
Glyma.06G070900	0.0700653	-3.83516	0.00192304	Down
Glyma.06G071000	0.0825152	-3.5992	2.03662e-08	Down
Glyma.06G071200	73.4689	6.19906	2.48431e-16	Up	Boron transporter 4
Glyma.06G071400	0.432746	-1.20841	0.0138307	Down	EG45-like domain containing protein
Glyma.06G071800	0.104658	-3.25625	6.40885e-13	Down	Pleiotropic drug resistance protein 1
Glyma.06G076900	0.431671	-1.212	0.00028503	Down	F-box protein AFR
Glyma.06G077300	0.367521	-1.4441	0.0173604	Down	Cyclic nucleotide-gated ion channel 18 {ECO:0000303|PubMed:11500563}
Glyma.06G078400	8.66153	3.11462	5.21434e-35	Up	Gamma-glutamylcyclotransferase 2-2 {ECO:0000305}
Glyma.06G079200	0.264704	-1.91755	6.38394e-05	Down	Auxin-responsive protein SAUR71 {ECO:0000305}
Glyma.06G081300	0.172895	-2.53204	4.34759e-05	Down	Indole-3-pyruvate monooxygenase YUCCA6
Glyma.06G082000	0.408528	-1.29149	7.92043e-08	Down
Glyma.06G084300	309.606	8.27429	2.71972e-41	Up	Casein kinase 1-like protein 3 {ECO:0000305}
Glyma.06G084400	3.82067	1.93383	2.07547e-08	Up	VAN3-binding protein {ECO:0000303|PubMed:19363154}
Glyma.06G084600	0.489707	-1.03001	8.56592e-05	Down	Aquaporin TIP4-1, N-terminally processed
Glyma.06G084800	0.244283	-2.03337	0.00726591	Down	Putative RING-H2 finger protein ATL12
Glyma.06G084900	0.314068	-1.67085	0.00160066	Down	ISWI chromatin-remodeling complex ATPase CHR11 {ECO:0000305}
Glyma.06G085000	0.0359661	-4.79722	7.3863e-12	Down	Carotenoid 9,10(9',10')-cleavage dioxygenase 1
Glyma.06G085100	0.0534384	-4.22598	0.00053587	Down	Carotenoid 9,10(9',10')-cleavage dioxygenase
Glyma.06G085300	5.02626	2.32949	9.11076e-16	Up	Probable glycosyltransferase At5g03795
Glyma.06G085800	2.13242	1.09249	0.000120478	Up	Carotenoid cleavage dioxygenase 8 homolog B, chloroplastic
Glyma.06G086000	2.76159	1.4655	9.70752e-10	Up	Ultraviolet-B receptor UVR8
Glyma.06G087300	0.0476563	-4.39119	5.35255e-09	Down	Lachrymatory-factor synthase
Glyma.06G087400	0.160598	-2.63848	0.00126123	Down
Glyma.06G087800	2.05706	1.04059	5.95666e-05	Up	NADP-dependent malic enzyme
Glyma.06G089600	3.18537	1.67146	1.11598e-12	Up
Glyma.06G089800	4.42452	2.14552	1.31111e-19	Up	Inositol-tetrakisphosphate 1-kinase 3
Glyma.06G090100	0.218468	-2.19451	4.54729e-19	Down	Amino acid permease 6
Glyma.06G090300	0.434231	-1.20346	0.00192092	Down	Protein FAM135A
Glyma.06G090900	64.4203	6.00944	4.53301e-17	Up	Protein DOG1-like 4 {ECO:0000303|PubMed:17065317}
Glyma.06G091100	2.40439	1.26567	7.15715e-06	Up	Protein DETOXIFICATION 48 {ECO:0000303|PubMed:11739388}
Glyma.06G092400	2.00114	1.00082	0.0119452	Up
Glyma.06G093400	4.31434	2.10914	7.40038e-05	Up	AT-hook motif nuclear-localized protein 17 {ECO:0000312|EMBL:FAA00288.1}
Glyma.06G094600	2.2942	1.19799	0.00156156	Up	Cyclin-D4-1
Glyma.06G097400	2.35738	1.23719	0.000343923	Up	Double-stranded RNA-binding protein 1
Glyma.06G097700	0.076428	-3.70976	2.63676e-10	Down	Serine/threonine-protein kinase CTR1 {ECO:0000303|PubMed:8431946}
Glyma.06G100200	0.24817	-2.0106	0.0254475	Down	RNA-binding protein CP33, chloroplastic {ECO:0000305}
Glyma.06G101600	4.55881	2.18866	4.97267e-08	Up	F-box protein At1g78280
Glyma.06G101700	5.15739	2.36664	0.0064408	Up	Phospho-2-dehydro-3-deoxyheptonate aldolase 1, chloroplastic
Glyma.06G101900	3.35037	1.74432	0.0243324	Up	Protein EXORDIUM-like 2
Glyma.06G102000	53.5463	5.74272	3.55462e-07	Up	Protein EXORDIUM
Glyma.06G102100	13.0595	3.70703	2.33663e-17	Up	Protein EXORDIUM
Glyma.06G103700	0.442401	-1.17657	0.012285	Down
Glyma.06G103900	0	#NAME?	4.74467e-05	Down	Sugar transport protein 5
Glyma.06G104500	2.5709	1.36227	0.000104004	Up
Glyma.06G104600	2.36503	1.24186	0.022844	Up	TPR repeat-containing thioredoxin TTL1
Glyma.06G105500	0.356845	-1.48663	0.00289965	Down	Random slug protein 5
Glyma.06G108100	2.00232	1.00168	3.50633e-05	Up	Beta-1,3-galactosyltransferase 7
Glyma.06G109200	0.250746	-1.9957	0.00801384	Down	Inducible nitrate reductase [NADH] 2
Glyma.06G109500	2.51541	1.33079	2.88276e-07	Up	Oxysterol-binding protein-related protein 1C
Glyma.06G109900	0.387542	-1.36758	0.0235876	Down
Glyma.06G111300	14.5646	3.86439	2.33903e-07	Up	Ethylene-responsive transcription factor ERF012
Glyma.06G111600	4.92723	2.30078	4.12586e-07	Up	WAT1-related protein At4g08290
Glyma.06G111700	0.190204	-2.39438	0.0059524	Down	WAT1-related protein At4g08290
Glyma.06G111800	0.431472	-1.21266	0.0315566	Down	WAT1-related protein At4g08290
Glyma.06G112100	0.224428	-2.15567	1.59484e-05	Down	WAT1-related protein At4g08290
Glyma.06G113100	2.53795	1.34366	0.00113531	Up	Uncharacterized protein At4g08330, chloroplastic
Glyma.06G114200	8.89399	3.15283	1.13997e-28	Up	Aspartic proteinase Asp1
Glyma.06G114300	2.06521	1.04629	7.26602e-05	Up	Aldehyde dehydrogenase family 3 member H1
Glyma.06G114600	2.57213	1.36296	0.000515344	Up
Glyma.06G115800	0.048945	-4.3527	3.48551e-06	Down	Metal transporter Nramp5
Glyma.06G115900	0.390454	-1.35678	0.0048696	Down
Glyma.06G116300	2.30537	1.205	5.65317e-07	Up	Chloroplast processing peptidase
Glyma.06G116500	2.46303	1.30043	5.86747e-08	Up	Auxilin-related protein 1 {ECO:0000305}
Glyma.06G118300	7.56401	2.91915	1.30823e-31	Up	PHD finger protein EHD3 {ECO:0000305}
Glyma.06G118500	0.334761	-1.5788	0.00167225	Down	Chalcone synthase C2
Glyma.06G118600	0.318686	-1.64979	0.00785901	Down	2,4,6-trihydroxybenzophenone synthase
Glyma.06G120300	2.44043	1.28714	4.07973e-07	Up	2-oxoisovalerate dehydrogenase subunit alpha 2, mitochondrial
Glyma.06G121000	0.0262059	-5.25397	5.77699e-53	Down
Glyma.06G121300	0.451767	-1.14635	1.11193e-06	Down	Scarecrow-like protein 1
Glyma.06G121400	0.479432	-1.0606	0.0108884	Down	Thioredoxin M-type Md
Glyma.06G122800	0.368613	-1.43982	6.87078e-05	Down	Serine carboxypeptidase-like 42
Glyma.06G123200	0.17385	-2.52408	7.27926e-25	Down	WAT1-related protein At1g70260
Glyma.06G123300	0.0188353	-5.73042	3.13515e-10	Down	WAT1-related protein At1g70260
Glyma.06G124000	0.222365	-2.169	2.81359e-13	Down	Glycolipid transfer protein 3 {ECO:0000303|PubMed:16309699}
Glyma.06G124300	6.85792	2.77777	1.10452e-06	Up	Dof zinc finger protein DOF3.5
Glyma.06G124800	3.31914	1.73081	1.36956e-08	Up	Myosin ID heavy chain
Glyma.06G124900	2.02906	1.02081	6.06106e-06	Up	SUMO-conjugating enzyme UBC9
Glyma.06G125000	6.5707	2.71605	0.0304803	Up
Glyma.06G125100	4.7408	2.24513	9.03073e-13	Up	Ethylene-responsive transcription factor CRF4
Glyma.06G126600	2.54742	1.34904	9.29297e-09	Up	Cyclic nucleotide-gated ion channel 1
Glyma.06G127300	0.310881	-1.68557	1.56664e-09	Down	Putative RING-H2 finger protein ATL21A
Glyma.06G129800	2.07628	1.054	0.00732919	Up
Glyma.06G131000	0.295695	-1.75782	0.000133608	Down
Glyma.06G131500	2.32509	1.21729	3.15592e-06	Up	Dof zinc finger protein DOF3.7
Glyma.06G131800	0.245594	-2.02566	0.034714	Down	Oligopeptide transporter 6
Glyma.06G132500	2.02807	1.02011	5.90011e-06	Up	Molybdate-anion transporter
Glyma.06G132700	2.90639	1.53923	1.53554e-08	Up	AAA-ATPase At2g46620
Glyma.06G133700	0.426192	-1.23043	0.0166836	Down	Pyridoxal reductase, chloroplastic
Glyma.06G135000	0.480191	-1.05832	0.00533586	Down
Glyma.06G135900	9.56844	3.25828	4.60361e-06	Up
Glyma.06G136000	5.7374	2.5204	0.0157476	Up
Glyma.06G136200	2.54111	1.34546	5.95016e-09	Up	StAR-related lipid transfer protein 7, mitochondrial
Glyma.06G136400	2.67026	1.41698	4.50843e-08	Up
Glyma.06G136600	0.459909	-1.12058	7.30971e-05	Down	Two-component response regulator-like PRR95
Glyma.06G137000	0.373238	-1.42183	6.82928e-08	Down	Protein DOWNY MILDEW RESISTANCE 6 {ECO:0000303|PubMed:15986928}
Glyma.06G137300	2.09355	1.06595	3.33631e-06	Up	Caffeic acid 3-O-methyltransferase
Glyma.06G138100	6.2225	2.63749	8.37651e-14	Up	Protein NTM1-like 9 {ECO:0000303|PubMed:17158162}
Glyma.06G138700	12.9402	3.69379	2.15575e-37	Up	60S ribosomal protein L9
Glyma.06G139300	0.334806	-1.5786	4.00758e-05	Down	Protein RESPONSE TO LOW SULFUR 2 {ECO:0000303|PubMed:25628631}
Glyma.06G140000	0.487981	-1.0351	0.000377231	Down	Cytochrome P450 714A1
Glyma.06G141400	2.30412	1.20422	0.000242534	Up	Protein ENHANCED DISEASE RESISTANCE 4 {ECO:0000303|PubMed:25747881}
Glyma.06G142100	0.310557	-1.68707	0.0402942	Down	WRKY transcription factor 55
Glyma.06G142200	2.61158	1.38492	6.45367e-05	Up
Glyma.06G143300	0.252279	-1.98691	1.55078e-09	Down	Expansin-A8
Glyma.06G145100	0.44777	-1.15917	3.17366e-06	Down	Adenine/guanine permease AZG1
Glyma.06G145300	2.78627	1.47833	2.69267e-09	Up	Peroxidase 52
Glyma.06G148100	2.92076	1.54635	0.000929287	Up
Glyma.06G148900	2.41659	1.27297	0.00774863	Up
Glyma.06G149100	0.148532	-2.75116	0.0010106	Down	Citrate-binding protein
Glyma.06G149300	0.350271	-1.51345	0.00103379	Down
Glyma.06G149500	3.59013	1.84404	0.000221789	Up	WAT1-related protein At5g64700
Glyma.06G149700	9.35005	3.22497	0.00111491	Up
Glyma.06G153200	3.26611	1.70757	1.49757e-13	Up	Mitogen-activated protein kinase kinase kinase 3 {ECO:0000303|PubMed:27679653}
Glyma.06G153600	2.42692	1.27913	5.61517e-06	Up	GDP-mannose transporter GONST1
Glyma.06G153800	3.26083	1.70524	5.14406e-07	Up	Germin-like protein subfamily 3 member 4
Glyma.06G154700	0.171205	-2.5462	0.0385464	Down
Glyma.06G155500	0.463253	-1.11013	3.30416e-05	Down	Proline-rich receptor-like protein kinase PERK9
Glyma.06G156200	0.313707	-1.67251	0.000975101	Down	Amino-acid permease BAT1 homolog
Glyma.06G156300	0.430597	-1.21559	3.57685e-06	Down	Lipase-like PAD4
Glyma.06G157400	2.32482	1.21712	1.11515e-06	Up	NAC domain-containing protein 2
Glyma.06G157800	2.70757	1.437	0.00136145	Up	17.5 kDa class I heat shock protein
Glyma.06G157900	5.52853	2.46689	0.0388318	Up	Cyclin-dependent kinase E-1
Glyma.06G158700	0.430206	-1.2169	0.00389162	Down	Auxin-responsive protein SAUR32 {ECO:0000305}
Glyma.06G160200	2.34096	1.2271	5.90456e-08	Up	Patellin-3
Glyma.06G161100	2.37721	1.24927	5.16938e-05	Up	LINE-1 reverse transcriptase homolog
Glyma.06G162000	0	#NAME?	3.93854e-07	Down	Glucosamine 6-phosphate N-acetyltransferase
Glyma.06G162600	0.42932	-1.21988	8.52013e-08	Down	Calnexin homolog
Glyma.06G163800	2.12916	1.09029	0.000146508	Up	Protein BONZAI 1
[truncated: 5,493 more rows]
