# Supplementary material for: Key Soybean Seedlings Drought-Responsive Genes and Pathways Revealed by Comparative Transcriptome Analyses of Two Cultivars
Source: Int J Mol Sci. 2022 Mar 7;23(5):2893. doi: 10.3390/ijms23052893 (PMC8911164; doi:10.3390/ijms23052893)
Supplement: Supplementary file 1 [file ijms-23-02893-s001.zip › Supplemental Materials 20220211/Supplemental data/Data S4 d-JD vs d-N1 DEGs.xlsx]

## Sheet: Sheet1
gene_id	foldChange	log2FoldChange	pval	up_down	Description
Glyma.01G003400	0.491735	-1.02405	0.0318239	Down	Pentatricopeptide repeat-containing protein At2g15690
Glyma.01G004200	0.128699	-2.95793	0.0290367	Down	Probable caffeoyl-CoA O-methyltransferase At4g26220
Glyma.01G008700	0.375286	-1.41394	0.000462532	Down	Probable RNA-dependent RNA polymerase 5
Glyma.01G009200	0.170242	-2.55434	2.79462e-05	Down	Lachrymatory-factor synthase
Glyma.01G010000	0.194641	-2.36111	3.86928e-05	Down	4-coumarate--CoA ligase-like 6
Glyma.01G012700	15.089	3.91543	4.02375e-16	Up	Kinesin-like protein KIN-12A {ECO:0000305}
Glyma.01G013000	0	#NAME?	1.06708e-13	Down	Ankyrin repeat-containing protein NPR4 {ECO:0000305}
Glyma.01G013100	0.220989	-2.17795	0.0416825	Down	Putative disease resistance protein RGA4
Glyma.01G013500	0.226876	-2.14002	0.000689303	Down	Cysteine-rich receptor-like protein kinase 8
Glyma.01G016700	Inf	Inf	6.86284e-22	Up	Inositol-tetrakisphosphate 1-kinase 1
Glyma.01G017500	0	#NAME?	9.69716e-10	Down	Protein TORNADO 2
Glyma.01G017600	0	#NAME?	0.00235248	Down	Protein TORNADO 2
Glyma.01G020500	6.197	2.63157	0.0274268	Up	MADS-box transcription factor 27
Glyma.01G024300	0.384724	-1.3781	0.00618911	Down
Glyma.01G026600	0.283324	-1.81947	0.0042166	Down	Cyclin-dependent protein kinase inhibitor SMR6 {ECO:0000303|PubMed:20706207, ECO:0000303|PubMed:24399300, ECO:0000303|PubMed:26546445}
Glyma.01G028500	2.41003	1.26905	0.000773907	Up	Early nodulin-36A
Glyma.01G029700	2.37752	1.24946	0.018127	Up
Glyma.01G030300	2.28647	1.19312	0.00857458	Up
Glyma.01G031500	0.287645	-1.79764	0.00623348	Down	Aldehyde dehydrogenase family 2 member B7, mitochondrial
Glyma.01G032400	0.14829	-2.7535	0.000182586	Down	TMV resistance protein N
Glyma.01G033200	0.122498	-3.02916	4.98321e-12	Down	Protein SUPPRESSOR OF npr1-1, CONSTITUTIVE 1
Glyma.01G033300	0.0011897	-9.71518	9.78513e-33	Down	TMV resistance protein N
Glyma.01G033400	0	#NAME?	1.92283e-15	Down
Glyma.01G033500	13.8337	3.79012	4.74038e-06	Up	WAT1-related protein At5g40240
Glyma.01G034600	2.10338	1.07271	0.0106278	Up	Protein ALTERED XYLOGLUCAN 4
Glyma.01G035900	36.6042	5.19394	9.05457e-09	Up	Putative disease resistance protein RGA1
Glyma.01G036000	0.415433	-1.26731	0.012532	Down	UDP-glycosyltransferase 74B1
Glyma.01G036800	0.344474	-1.53753	0.0353319	Down	Protein JINGUBANG {ECO:0000303|PubMed:27468890}
Glyma.01G041200	3.09845	1.63155	0.00168286	Up	Thioredoxin H2-1
Glyma.01G046900	8.78582	3.13518	5.49595e-05	Up	TMV resistance protein N
Glyma.01G048400	0.23663	-2.07929	0.00025298	Down	Ribonuclease 3
Glyma.01G052900	0.145593	-2.77999	0.02852	Down	CSC1-like protein At1g69450
Glyma.01G054500	4.57806	2.19473	3.03736e-06	Up	Chorismate mutase 1, chloroplastic
Glyma.01G055700	3.74108	1.90345	3.9044e-07	Up	Putative boron transporter 5
Glyma.01G059000	0.160079	-2.64314	1.20241e-05	Down	Putative pentatricopeptide repeat-containing protein At1g12700, mitochondrial
Glyma.01G059400	Inf	Inf	0.0300043	Up	Ribulose-1,5 bisphosphate carboxylase/oxygenase large subunit N-methyltransferase, chloroplastic
Glyma.01G060800	0.319975	-1.64397	0.00333224	Down
Glyma.01G063200	67.2306	6.07105	0.00409956	Up	WEB family protein At5g55860
Glyma.01G068200	2.22989	1.15697	0.00566264	Up	Protein SRG1
Glyma.01G069000	0.323489	-1.62821	0.0359884	Down
Glyma.01G070300	2.61529	1.38697	0.000833125	Up	Uridine-cytidine kinase C
Glyma.01G070400	2.35526	1.23589	0.0141881	Up	Endonuclease
Glyma.01G072800	Inf	Inf	0.00447782	Up
Glyma.01G083300	2.0648	1.046	0.0479677	Up	Endonuclease 2
Glyma.01G087100	0.453369	-1.14124	0.00932567	Down	Methionine aminopeptidase 1B, chloroplastic {ECO:0000255|HAMAP-Rule:MF_03174}
Glyma.01G087500	0.482955	-1.05004	0.0252315	Down	AP2/ERF and B3 domain-containing transcription repressor TEM1
Glyma.01G089300	0.312399	-1.67854	0.00146389	Down	Protein CHUP1, chloroplastic
Glyma.01G090700	2.38058	1.25132	0.0122324	Up	Protein MIZU-KUSSEI 1
Glyma.01G091400	4.20479	2.07203	0.049742	Up	Chalcone synthase 6
Glyma.01G093400	0.425248	-1.23362	0.00548383	Down	Transcription factor FAMA
Glyma.01G097000	3.2808	1.71405	1.41316e-05	Up	Abscisic acid receptor PYR1
Glyma.01G099000	0.304966	-1.71328	0.00466086	Down	Acyl-coenzyme A oxidase 4, peroxisomal
Glyma.01G105000	0.423477	-1.23964	0.00589236	Down	Protein NRT1/ PTR FAMILY 5.7
Glyma.01G105700	Inf	Inf	5.82057e-06	Up
Glyma.01G105800	Inf	Inf	0.00332888	Up
Glyma.01G105900	0	#NAME?	1.83416e-09	Down	Rop guanine nucleotide exchange factor 7
Glyma.01G106100	0.497325	-1.00774	0.0270649	Down	Probable glutathione S-transferase
Glyma.01G106700	0.345027	-1.53522	0.000512593	Down	Copper transporter 6
Glyma.01G109800	2.01139	1.00819	0.0179097	Up	Uncharacterized protein At1g04910
Glyma.01G110300	0.173182	-2.52964	2.77464e-05	Down	Probable sugar phosphate/phosphate translocator At3g11320
Glyma.01G110400	0.331548	-1.59271	0.0172616	Down	Mitochondrial uncoupling protein 1
Glyma.01G111000	2.67206	1.41795	0.0497354	Up
Glyma.01G112200	0	#NAME?	8.72108e-09	Down	TMV resistance protein N
Glyma.01G112500	0.215099	-2.21693	3.44513e-05	Down	Protein NRT1/ PTR FAMILY 8.1
Glyma.01G112700	2.30364	1.20391	0.00245317	Up	Transcription factor DIVARICATA
Glyma.01G114400	0.244498	-2.03211	0.00967629	Down	UPF0481 protein At3g47200
Glyma.01G115100	0	#NAME?	5.63341e-19	Down	Clathrin light chain 2
Glyma.01G117200	0.322031	-1.63473	0.0238424	Down	Receptor-like protein 12
Glyma.01G118600	0.276583	-1.85422	0.027078	Down
Glyma.01G119300	2.62853	1.39426	0.000202139	Up	Ran-binding protein 1 homolog c
Glyma.01G120000	0	#NAME?	0.000383784	Down	Receptor-like protein 12
Glyma.01G120100	0	#NAME?	0.000912453	Down	Receptor-like protein 12
Glyma.01G120300	0.000476815	-11.0343	8.39165e-05	Down	Receptor-like protein 12
Glyma.01G122000	0.382948	-1.38478	0.0287573	Down	GDSL esterase/lipase CPRD49
Glyma.01G125400	15.3687	3.94193	1.83575e-13	Up	Disease resistance protein TAO1 {ECO:0000305}
Glyma.01G127700	0.0762422	-3.71327	0.0179783	Down	Putative disease resistance RPP13-like protein 1
Glyma.01G132000	0.498241	-1.00508	0.00604752	Down	Probable serine/threonine-protein kinase WNK5
Glyma.01G132100	0.449945	-1.15218	0.00729108	Down
Glyma.01G135200	0.124443	-3.00645	0.0118544	Down	Cytochrome P450 82A4
Glyma.01G137700	2.67326	1.4186	0.00173762	Up	Pectinesterase 2
Glyma.01G140100	0.0111364	-6.48857	3.12779e-13	Down	60S ribosomal protein L19-1
Glyma.01G146500	2.15341	1.10662	0.0111046	Up	E3 ubiquitin-protein ligase ATL42
Glyma.01G146900	180.833	7.49851	2.63087e-07	Up	Zinc finger protein ZOP1 {ECO:0000305}
Glyma.01G147900	Inf	Inf	2.64291e-20	Up	Pentatricopeptide repeat-containing protein At1g32415, mitochondrial
Glyma.01G148000	Inf	Inf	1.46096e-13	Up	Expansin-like B1
Glyma.01G152300	0.356993	-1.48603	0.033669	Down	Probable LRR receptor-like serine/threonine-protein kinase At3g47570
Glyma.01G156800	0.221722	-2.17317	3.00559e-06	Down	MORC family CW-type zinc finger protein 3
Glyma.01G160000	2.88154	1.52684	0.00230816	Up	Probable serine acetyltransferase 2
Glyma.01G160100	0.191706	-2.38303	0.0100616	Down	Endochitinase
Glyma.01G165000	5.20325	2.37941	3.22971e-09	Up	Alpha-mannosidase, light subunit {ECO:0000303|PubMed:24221485}
Glyma.01G166500	2.20941	1.14366	0.0414166	Up	WEB family protein At3g51220
Glyma.01G173200	0.389933	-1.3587	0.0118855	Down	Pentatricopeptide repeat-containing protein At5g66520
Glyma.01G173500	0.0443218	-4.49584	0.00082065	Down	Laccase-11
Glyma.01G173800	0.4502	-1.15136	0.00487015	Down	U-box domain-containing protein 5
Glyma.01G179100	44.7828	5.48487	3.64311e-10	Up	Serine/threonine receptor-like kinase NFP {ECO:0000303|PubMed:16723404}
Glyma.01G181600	3.45488	1.78864	0.000100459	Up	GDSL esterase/lipase At2g23540
Glyma.01G184200	Inf	Inf	0.00069445	Up	Peroxidase 10
Glyma.01G184400	2.53416	1.34151	0.000485353	Up	Zinc finger CCCH domain-containing protein 62
Glyma.01G185400	0.450731	-1.14966	0.0172183	Down	Cyclin-dependent kinase inhibitor 7
Glyma.01G185600	2.25106	1.17061	0.00261442	Up	Calmodulin-like protein 1
Glyma.01G186600	2.35956	1.23852	0.000516631	Up	Lipase
Glyma.01G190600	2.20191	1.13876	0.0145644	Up	Probable indole-3-acetic acid-amido synthetase GH3.1
Glyma.01G198200	4.61588	2.20661	0.00515082	Up
Glyma.01G202200	0.279702	-1.83804	0.0388592	Down	BON1-associated protein 2
Glyma.01G203400	0.332426	-1.58889	0.00119424	Down	Beta-amylase 3, chloroplastic
Glyma.01G208000	0.400908	-1.31866	0.0368579	Down	Formyltetrahydrofolate deformylase 2, mitochondrial
Glyma.01G215100	0.166448	-2.58686	0.00506956	Down	Phospholipase D beta 1 {ECO:0000303|PubMed:11891260}
Glyma.01G217700	0.260172	-1.94246	0.00751525	Down	Osmotin-like protein OSM34
Glyma.01G218500	4.03338	2.01199	0.014035	Up
Glyma.01G221200	0.130121	-2.94208	0.00445179	Down
Glyma.01G221700	2.31582	1.21153	0.0168484	Up
Glyma.01G221800	2.62165	1.39048	0.00575194	Up
Glyma.01G224700	6.25019	2.6439	5.4339e-06	Up	Protein SEH1 {ECO:0000303|PubMed:21189294}
Glyma.01G225000	3.2424	1.69706	0.00358008	Up	Ethylene-responsive transcription factor ERF061
Glyma.01G227900	5.53789	2.46934	0.00912134	Up	11-beta-hydroxysteroid dehydrogenase-like 5
Glyma.01G230900	0.47072	-1.08706	0.0386176	Down	Cytochrome c-2 {ECO:0000305}
Glyma.01G231000	2.98122	1.5759	0.0107633	Up	Ethylene-responsive transcription factor ERF022
Glyma.01G232800	38.8489	5.2798	0.0014803	Up	Protein NETWORKED 1A {ECO:0000303|PubMed:22840520}
Glyma.01G232900	15.1415	3.92043	0.00102003	Up	Protein NETWORKED 1B {ECO:0000303|PubMed:22840520}
Glyma.01G235600	0.371991	-1.42666	0.0122343	Down	12-oxophytodienoate reductase 2, N-terminally processed
Glyma.01G237000	4.2533	2.08858	1.0616e-05	Up
Glyma.01G237100	0.208829	-2.25961	0.00445544	Down	Pentatricopeptide repeat-containing protein At4g14820
Glyma.01G238100	9.53034	3.25253	0.027721	Up	Putative ribonuclease H protein At1g65750
Glyma.01G244200	0.486985	-1.03805	0.0285836	Down	Methylthioribose kinase
Glyma.02G001000	0.461106	-1.11683	0.00239212	Down	DNA-binding protein SMUBP-2
Glyma.02G005600	0.161967	-2.62623	0.0194838	Down	Transcription factor MYB14 {ECO:0000303|PubMed:9839469}
Glyma.02G008700	13.6901	3.77506	6.6687e-06	Up	S-adenosylmethionine synthase 1
Glyma.02G009400	0.425994	-1.2311	0.0499472	Down
Glyma.02G011600	0.317888	-1.65341	0.00801813	Down	Protein NRT1/ PTR FAMILY 6.1
Glyma.02G011700	0.253145	-1.98196	0.00302572	Down
Glyma.02G015000	0.219101	-2.19033	0.0311135	Down
Glyma.02G018800	3.25851	1.70421	0.00715192	Up	Polyamine oxidase 1
Glyma.02G019200	0.469492	-1.09083	0.00263539	Down
Glyma.02G022200	0.361762	-1.46689	7.44231e-05	Down	Protein NRT1/ PTR FAMILY 4.6
Glyma.02G024800	Inf	Inf	1.85999e-10	Up	Glutathione S-transferase U17
Glyma.02G026200	0.249671	-2.0019	0.00395776	Down	Putative disease resistance protein RGA3
Glyma.02G027000	2.37196	1.24608	0.000902056	Up	Germin-like protein subfamily 1 member 1
Glyma.02G028200	8.39192	3.069	0.0287043	Up	Metalloendoproteinase 5-MMP {ECO:0000303|PubMed:10574937}
Glyma.02G028400	9.8628	3.302	0.000307868	Up
Glyma.02G028700	0.100358	-3.31677	0.0114717	Down	Metalloendoproteinase 5-MMP {ECO:0000303|PubMed:10574937}
Glyma.02G029900	0.131264	-2.92946	0.0355359	Down	UDP-glycosyltransferase 74B1
Glyma.02G032500	6.86464	2.77918	0.000870078	Up	WAT1-related protein At5g40210
Glyma.02G034200	2.53227	1.34043	0.00999245	Up	U-box domain-containing protein 19
Glyma.02G036800	2.95517	1.56324	4.21623e-05	Up	Early nodulin-36B
Glyma.02G038400	0.384329	-1.37959	0.00775817	Down
Glyma.02G040700	2.26113	1.17705	0.00158683	Up	Mitochondrial uncoupling protein 5
Glyma.02G042700	2.97164	1.57126	0.000355011	Up
Glyma.02G042800	2.43557	1.28426	0.0128825	Up
Glyma.02G043500	0.225448	-2.14913	0.0485375	Down	F-box protein SKIP23
Glyma.02G045100	0.427314	-1.22663	0.00075508	Down	Aspartyl protease family protein 1 {ECO:0000305}
Glyma.02G045800	2.01872	1.01344	0.0105886	Up	Protein MID1-COMPLEMENTING ACTIVITY 1
Glyma.02G048400	0.41798	-1.25849	0.000431819	Down	Flavanone 3-dioxygenase
Glyma.02G050100	2.64869	1.40528	0.0200482	Up	NAC domain-containing protein 37 {ECO:0000303|PubMed:15029955}
Glyma.02G050800	0.0328673	-4.9272	0.00445115	Down
Glyma.02G053600	0.0638417	-3.96936	0.00349683	Down	Protein HYPER-SENSITIVITY-RELATED 4 {ECO:0000303|PubMed:15181213}
Glyma.02G058600	0.422335	-1.24354	0.0373307	Down	Probable protein phosphatase 2C 55
Glyma.02G058900	45.3961	5.5045	0.00191879	Up	Homeobox-leucine zipper protein ATHB-40
Glyma.02G059600	0.388429	-1.36428	0.00143133	Down	Probable calcium-binding protein CML41
Glyma.02G063900	0.438169	-1.19044	0.0327945	Down	MLO-like protein 12
Glyma.02G064100	7.65239	2.93591	0.0204757	Up	Ribonuclease 1
Glyma.02G064400	0.154324	-2.69597	0.00515943	Down	Ribonuclease 1
Glyma.02G067300	2.23586	1.16083	0.00377351	Up	40S ribosomal protein S27-2
Glyma.02G068200	2.29044	1.19562	0.00312116	Up
Glyma.02G073200	2.07932	1.05611	0.0145269	Up	Alpha-(1,4)-fucosyltransferase
Glyma.02G073600	3.84062	1.94134	9.29099e-06	Up	Aquaporin PIP2-2, N-terminally processed
Glyma.02G073700	2.34977	1.23252	0.00296746	Up	Probable aquaporin PIP2-2
Glyma.02G077200	0.144203	-2.79383	2.07127e-05	Down	Programmed cell death protein 4
Glyma.02G077300	Inf	Inf	4.93407e-08	Up
Glyma.02G078300	0.466237	-1.10086	0.0226973	Down	UPF0481 protein At3g47200
Glyma.02G084400	0.392227	-1.35024	0.00423651	Down	1-aminocyclopropane-1-carboxylate oxidase homolog 4
Glyma.02G085600	0.40289	-1.31154	0.0292325	Down	Probable mediator of RNA polymerase II transcription subunit 37c
Glyma.02G086100	0.330048	-1.59925	1.9793e-05	Down	RNA-dependent RNA polymerase 1
Glyma.02G088400	3.40079	1.76587	0.00612288	Up	Bidirectional sugar transporter NEC1
Glyma.02G088900	2.03532	1.02525	0.0480295	Up	Probable non-specific lipid-transfer protein AKCS9
Glyma.02G090600	0	#NAME?	0.00224864	Down	Peptidyl-prolyl cis-trans isomerase FKBP19, chloroplastic
Glyma.02G092500	0.135299	-2.88578	0.0424574	Down	CASP-like protein 4D1
Glyma.02G093200	18.3855	4.20049	6.70574e-23	Up	Probable mediator of RNA polymerase II transcription subunit 37e
Glyma.02G093300	0	#NAME?	1.68325e-05	Down	Ribosome biogenesis protein BRX1 homolog 1 {ECO:0000305}
Glyma.02G099200	2.10883	1.07644	0.00274992	Up	Allene oxide cyclase, chloroplastic {ECO:0000303|Ref.1, ECO:0000303|Ref.2}
Glyma.02G101100	0.438114	-1.19062	0.000733318	Down	Protein CHUP1, chloroplastic
Glyma.02G104000	14.71	3.87872	9.2266e-09	Up	3-epi-6-deoxocathasterone 23-monooxygenase
Glyma.02G104100	18.4529	4.20577	0.00014359	Up	3-epi-6-deoxocathasterone 23-monooxygenase
Glyma.02G104600	2.15641	1.10863	0.00167521	Up	UDP-glycosyltransferase 73B3
Glyma.02G106000	2.8347	1.5032	0.000234491	Up	Ran guanine nucleotide release factor
Glyma.02G107800	4.58135	2.19577	0.000736102	Up
Glyma.02G108600	0.40215	-1.31419	0.00108613	Down	Cyclic dof factor 3
Glyma.02G111100	60.0728	5.90864	5.81367e-26	Up
Glyma.02G111200	25.4147	4.66759	1.82373e-06	Up
Glyma.02G114100	3.06272	1.61481	1.15466e-05	Up	Putative F-box protein At2g02030
Glyma.02G114600	Inf	Inf	9.20802e-05	Up	Heparanase-like protein 2
Glyma.02G117200	2.83516	1.50343	0.0430163	Up
Glyma.02G119600	0.334894	-1.57822	0.00177919	Down	Cytochrome P450 78A5
Glyma.02G123200	0.099734	-3.32577	1.23676e-11	Down	Uncharacterized protein At1g04910
Glyma.02G128700	2.01929	1.01385	0.0109162	Up
Glyma.02G128800	0.347319	-1.52567	0.0444355	Down
Glyma.02G129100	0.393499	-1.34557	0.00450943	Down	Transcription factor FAMA
Glyma.02G131200	2.62757	1.39373	0.0119563	Up	Protein MIZU-KUSSEI 1
Glyma.02G135900	9.4532	3.2408	1.87722e-07	Up	Probable 2-oxoglutarate-dependent dioxygenase At3g111800 {ECO:0000305}
Glyma.02G139000	0.308253	-1.69781	0.00279023	Down
Glyma.02G141300	36.8042	5.2018	0.0014446	Up	GABA transporter 1
Glyma.02G141500	2.02906	1.02081	0.00876259	Up	E3 ubiquitin protein ligase DRIP2
Glyma.02G143900	2.26351	1.17856	0.0265388	Up
Glyma.02G144400	0.336949	-1.5694	3.72337e-05	Down	Protein indeterminate-domain 12 {ECO:0000303|PubMed:16784536}
Glyma.02G146300	2.26713	1.18087	0.0254204	Up
Glyma.02G151000	0.330194	-1.59861	0.00374908	Down	LEC14B homolog
Glyma.02G152500	0.463463	-1.10948	0.016403	Down
Glyma.02G156000	0.138845	-2.84845	0.0287722	Down	Cytochrome P450 71D8
Glyma.02G156800	13.9578	3.803	1.01232e-12	Up	Lectin DB58 subunit beta
Glyma.02G157200	0.425589	-1.23247	0.00128665	Down	3-oxoacyl-[acyl-carrier-protein] reductase FabG
Glyma.02G159200	0.338828	-1.56137	0.00113683	Down	3-oxoacyl-[acyl-carrier-protein] reductase FabG
Glyma.02G162700	0.162184	-2.6243	4.77124e-07	Down	Probable inactive purple acid phosphatase 29
Glyma.02G162800	0.182943	-2.45053	0.000148645	Down
Glyma.02G163900	18.02	4.17153	9.53692e-16	Up	Urease accessory protein D
Glyma.02G164400	0.0292116	-5.09732	2.16556e-16	Down	Protein NUCLEAR FUSION DEFECTIVE 4 {ECO:0000303|PubMed:16698901}
Glyma.02G171900	0.399083	-1.32524	0.0389132	Down
Glyma.02G180500	2.37529	1.24811	0.000630628	Up
Glyma.02G181500	0.401661	-1.31595	0.00777012	Down	Probable glucuronoxylan glucuronosyltransferase F8H
Glyma.02G182000	0	#NAME?	0.000102128	Down
Glyma.02G183300	0.00171341	-9.18891	6.28977e-07	Down	Rust resistance kinase Lr10 {ECO:0000312|EMBL:AAC49629.1}
Glyma.02G183400	0.0255744	-5.28916	5.07037e-05	Down	LEAF RUST 10 DISEASE-RESISTANCE LOCUS RECEPTOR-LIKE PROTEIN KINASE-like 2.5 {ECO:0000303|PubMed:12805585}
Glyma.02G184300	0.0897491	-3.47796	0.0037036	Down	Putative disease resistance protein RGA3
Glyma.02G184400	21.4147	4.42053	5.46719e-07	Up	Cysteine-rich receptor-like protein kinase 10
Glyma.02G187200	0.360118	-1.47346	0.000779832	Down	Probable glutathione S-transferase
Glyma.02G189700	8.63237	3.10976	3.68222e-10	Up	Protein argonaute 4
Glyma.02G189800	22.7074	4.50509	4.1799e-14	Up	G-type lectin S-receptor-like serine/threonine-protein kinase At4g27290
Glyma.02G193800	0.372779	-1.42361	0.0413978	Down	Protein MAIN-LIKE 1 {ECO:0000303|PubMed:24635680}
Glyma.02G196000	4.48808	2.1661	0.000486675	Up	Putative receptor-like protein kinase At5g39000
Glyma.02G205100	20.079	4.32762	6.2756e-23	Up	UPF0057 membrane protein At4g30660
Glyma.02G207800	0.203815	-2.29467	0.00271089	Down	Lactation elevated protein 1
Glyma.02G209500	0.349874	-1.51509	0.000663076	Down	Blue copper protein
Glyma.02G209900	0.297894	-1.74713	0.00376728	Down	Soluble inorganic pyrophosphatase 1 {ECO:0000303|PubMed:15135060}
Glyma.02G210800	0.373676	-1.42014	0.00603503	Down	Protein DMR6-LIKE OXYGENASE 2 {ECO:0000303|PubMed:25376907}
Glyma.02G212000	2.39622	1.26076	0.00805723	Up	Serine/threonine-protein kinase-like protein At1g28390
Glyma.02G213000	0.178271	-2.48785	0.00823387	Down	Aspartyl protease AED3 {ECO:0000303|PubMed:24755512}
Glyma.02G215100	3.9244	1.97247	5.294e-05	Up
Glyma.02G215700	0.0118205	-6.40257	0.000285485	Down	Metalloendoproteinase 1
Glyma.02G215900	0.226399	-2.14306	0.00146662	Down	HVA22-like protein a
Glyma.02G217800	2.08213	1.05806	0.00727996	Up	Transcription factor bHLH93
Glyma.02G220300	2.84404	1.50794	0.000451742	Up	BON1-associated protein 2
Glyma.02G227700	3.0541	1.61075	2.27129e-05	Up	Internal alternative NAD(P)H-ubiquinone oxidoreductase A1, mitochondrial
Glyma.02G228100	2.12145	1.08505	0.00224391	Up	Asparagine synthetase [glutamine-hydrolyzing] 1
Glyma.02G228500	0.484764	-1.04465	0.0391749	Down	Potassium transporter 1
Glyma.02G235500	2.4307	1.28137	0.0335547	Up	Transcription repressor OFP17
Glyma.02G248100	0	#NAME?	0.0305619	Down	Elicitor-responsive protein 1
Glyma.02G252500	0.151314	-2.72438	0.0150544	Down
Glyma.02G255800	2.00869	1.00626	0.0111764	Up	Auxin transporter-like protein 1
Glyma.02G263900	0.387363	-1.36824	0.00105165	Down	Inactive receptor-like serine/threonine-protein kinase At2g40270
Glyma.02G268000	0.291667	-1.7776	0.00495043	Down	1-aminocyclopropane-1-carboxylate oxidase
Glyma.02G268900	0.29705	-1.75122	0.000472978	Down	TMV resistance protein N
Glyma.02G269700	0.29998	-1.73706	0.0121337	Down	Protein NRT1/ PTR FAMILY 6.4
Glyma.02G270400	0.179348	-2.47917	3.00189e-10	Down
Glyma.02G278400	0.279265	-1.84029	0.0420892	Down	Heat stress transcription factor B-4b
Glyma.02G282200	0	#NAME?	1.37685e-16	Down
Glyma.02G283900	0.348257	-1.52178	0.0130033	Down	Glutathione S-transferase F9
Glyma.02G284500	0.0737974	-3.76029	0.033339	Down	Anaphase-promoting complex subunit 5
Glyma.02G284700	0.324824	-1.62227	0.00964603	Down	Pentatricopeptide repeat-containing protein At1g08070, chloroplastic {ECO:0000305}
Glyma.02G285300	2.30532	1.20497	0.0332776	Up	Glucan endo-1,3-beta-glucosidase 1
Glyma.02G293500	0.362025	-1.46584	0.000947355	Down	Aspartate carbamoyltransferase 1, chloroplastic
Glyma.02G297800	0	#NAME?	0.0117712	Down
Glyma.02G298500	0.297095	-1.751	0.0329232	Down	ABC transporter C family member 3
Glyma.02G299500	0.450368	-1.15082	0.00897183	Down
Glyma.02G301200	0.433452	-1.20605	0.00135112	Down	Cellulose synthase-like protein E6
Glyma.02G301300	0.281408	-1.82926	0.000145614	Down	Cellulose synthase-like protein E2
Glyma.02G303000	0.300967	-1.73232	2.63547e-05	Down	Fructose-bisphosphate aldolase, cytoplasmic isozyme 1
Glyma.02G303200	3.43816	1.78164	2.67014e-05	Up
Glyma.02G309000	0.185776	-2.42836	0.00136846	Down
Glyma.02G309800	0.2978	-1.74759	0.00101797	Down	Putative UDP-glucose flavonoid 3-O-glucosyltransferase 3 {ECO:0000250|UniProtKB:Q2V6K0}
Glyma.03G000200	0.0368342	-4.76281	9.27929e-08	Down	Ankyrin repeat-containing protein At5g02620
Glyma.03G000300	0	#NAME?	2.54261e-06	Down	Pentatricopeptide repeat-containing protein At2g22070
Glyma.03G000800	2.52254	1.33488	0.00123938	Up	Late embryogenesis abundant protein At1g64065 {ECO:0000305}
Glyma.03G001500	0.257641	-1.95657	0.00631866	Down	Acid phosphatase 1
Glyma.03G002900	0.283235	-1.81993	0.0201028	Down	Putative receptor protein kinase ZmPK1
Glyma.03G003000	0.0735265	-3.76559	0.0235031	Down	Putative receptor protein kinase ZmPK1
Glyma.03G004600	7.45637	2.89847	0.0322435	Up	Random slug protein 5
Glyma.03G005100	4.6207	2.20811	1.02566e-05	Up
Glyma.03G005700	13.7572	3.78211	0.000971834	Up	Probable 2-isopropylmalate synthase
Glyma.03G007500	2.59551	1.37602	0.0245648	Up	Transcription factor MYB56 {ECO:0000303|PubMed:9839469}
Glyma.03G008400	0.496913	-1.00893	0.00811177	Down	Peptide chain release factor PrfB3, chloroplastic {ECO:0000303|PubMed:21771930}
Glyma.03G010200	2.10993	1.07719	0.0190746	Up	FT-interacting protein 1 {ECO:0000303|PubMed:22529749}
Glyma.03G013500	3.78399	1.91991	1.24096e-05	Up	Rop guanine nucleotide exchange factor 3
Glyma.03G013600	2.70053	1.43324	0.00294861	Up	tRNA-specific adenosine deaminase 1
Glyma.03G014000	0.367946	-1.44243	0.00135101	Down	K(+) efflux antiporter 1, chloroplastic {ECO:0000303|PubMed:11500563}
Glyma.03G014300	0.182615	-2.45312	0.0446752	Down	(+)-neomenthol dehydrogenase
Glyma.03G014700	2.26501	1.17952	0.00729648	Up	DEAD-box ATP-dependent RNA helicase 13
Glyma.03G015000	0.490898	-1.02651	0.0178789	Down	NAD(P)H-quinone oxidoreductase subunit S, chloroplastic {ECO:0000305}
Glyma.03G016900	0	#NAME?	0.000539496	Down	Plant UBX domain-containing protein 9 {ECO:0000303|Ref.5}
Glyma.03G017700	20.9704	4.39029	7.61069e-12	Up
Glyma.03G018600	0.492374	-1.02217	0.0391445	Down	Ubiquitin-related modifier 1 homolog 2 {ECO:0000255|HAMAP-Rule:MF_03048}
Glyma.03G018800	0.331976	-1.59085	0.00580863	Down	Transcription factor TCP9
Glyma.03G018900	7.20745	2.84949	1.97535e-12	Up	Phospholipase D beta 1 {ECO:0000303|PubMed:11891260}
Glyma.03G019100	Inf	Inf	0.0297781	Up	Subtilisin-like protease SBT4.14 {ECO:0000303|PubMed:16193095}
Glyma.03G019300	0.240209	-2.05764	0.00120341	Down	MADS-box protein SOC1
Glyma.03G020500	Inf	Inf	0.0291394	Up	Probable carboxylesterase 9
Glyma.03G023300	0	#NAME?	0.0331499	Down
Glyma.03G027100	Inf	Inf	4.27935e-15	Up
Glyma.03G027200	0.044669	-4.48458	8.65415e-05	Down	MDIS1-interacting receptor like kinase 2 {ECO:0000303|PubMed:26863186}
Glyma.03G029300	0	#NAME?	3.75862e-10	Down	F-box/kelch-repeat protein SKIP25
Glyma.03G029400	0.325124	-1.62094	0.0012408	Down	Pectinesterase 2
Glyma.03G030300	0.247501	-2.01449	0.0141027	Down	Cytochrome P450 83B1
Glyma.03G030400	0.326854	-1.61328	0.00112688	Down	Cytochrome P450 83B1
Glyma.03G030800	4.36008	2.12435	0.00185855	Up	Cytochrome P450 83B1
Glyma.03G031400	448.113	8.80772	7.25213e-16	Up	Cytochrome P450 83B1
Glyma.03G032800	3.27766	1.71267	0.0180559	Up	Anthocyanidin 3-O-glucosyltransferase 5
Glyma.03G033900	2.23698	1.16155	0.010127	Up	Cyclin-U2-1
Glyma.03G034400	0.222494	-2.16816	1.6842e-07	Down	Putative disease resistance RPP13-like protein 1
Glyma.03G034900	0.178608	-2.48513	6.48753e-09	Down	Putative disease resistance RPP13-like protein 1
Glyma.03G035300	0.351754	-1.50736	0.0232525	Down	Probable serine/threonine-protein kinase PIX7 {ECO:0000305}
Glyma.03G037000	0.37105	-1.43031	0.00139958	Down	Putative disease resistance RPP13-like protein 1
Glyma.03G039300	0.439166	-1.18716	0.00419948	Down	Putative disease resistance RPP13-like protein 1
Glyma.03G041100	2.30977	1.20775	0.0299938	Up
Glyma.03G043000	0.0287666	-5.11946	1.53273e-18	Down	Putative disease resistance RPP13-like protein 1
Glyma.03G044000	3.05252	1.61	0.000678087	Up	Putative disease resistance RPP13-like protein 1
Glyma.03G044400	2.52264	1.33493	0.0142689	Up	Dirigent protein 3
Glyma.03G044600	0	#NAME?	0.00995076	Down
Glyma.03G045000	4.89562	2.29149	0.000663713	Up	Putative disease resistance RPP13-like protein 1
Glyma.03G045400	429.109	8.7452	5.44954e-35	Up
Glyma.03G046500	0.210756	-2.24635	1.09218e-06	Down	Putative disease resistance RPP13-like protein 1
Glyma.03G046600	0.220968	-2.17809	0.00388731	Down
Glyma.03G046700	0.0350398	-4.83486	0.00661145	Down
Glyma.03G047000	42.3012	5.40263	1.35475e-24	Up	Putative disease resistance RPP13-like protein 1
Glyma.03G047800	4.69635	2.23154	0.0015519	Up	Intron-binding protein aquarius
Glyma.03G047900	Inf	Inf	1.36903e-24	Up	Putative disease resistance protein At4g11170
Glyma.03G048000	795.084	9.63496	4.09648e-36	Up
Glyma.03G048200	Inf	Inf	8.45256e-07	Up	Putative disease resistance protein RGA1
Glyma.03G048300	257.528	8.00858	3.96055e-18	Up	Putative disease resistance protein RGA1
Glyma.03G052400	0.462813	-1.1115	0.0211675	Down	Receptor-like protein 12
Glyma.03G052800	0.474476	-1.07559	0.00358408	Down	TMV resistance protein N
Glyma.03G053300	Inf	Inf	0.0197603	Up	TMV resistance protein N
Glyma.03G053500	0	#NAME?	2.00834e-07	Down	TMV resistance protein N
Glyma.03G053600	0.00688699	-7.18191	1.97877e-12	Down	TMV resistance protein N
Glyma.03G054100	0	#NAME?	5.16365e-12	Down	TMV resistance protein N
Glyma.03G054300	0	#NAME?	0.0011728	Down
Glyma.03G054500	0.010349	-6.59436	0.00106485	Down
Glyma.03G054600	0.00413995	-7.91617	2.39687e-06	Down	TMV resistance protein N
Glyma.03G054800	0.0114776	-6.44504	1.62442e-12	Down	Receptor-like protein 12
Glyma.03G054900	0.267574	-1.90199	0.0330094	Down	G-type lectin S-receptor-like serine/threonine-protein kinase At4g27290
Glyma.03G061900	0	#NAME?	0.00378133	Down	Glucoamylase ARB_02327-1 {ECO:0000305}
Glyma.03G064000	0.0707881	-3.82035	0.0262277	Down	Protein NRT1/ PTR FAMILY 5.7
Glyma.03G065300	0	#NAME?	3.99166e-16	Down	Endoplasmin homolog
Glyma.03G065400	0.012392	-6.33445	1.06799e-25	Down	Peroxisomal membrane protein PMP22
Glyma.03G065500	0.0077314	-7.01506	9.86142e-26	Down	Xyloglucan endotransglucosylase/hydrolase 2 {ECO:0000250|UniProtKB:Q38857}
Glyma.03G068200	6.87491	2.78134	0.00264502	Up	Trypsin inhibitor chain B
Glyma.03G073500	2.58859	1.37217	0.000147035	Up
Glyma.03G073600	0.45985	-1.12077	0.0225862	Down	Rop guanine nucleotide exchange factor 7
Glyma.03G084000	0.47286	-1.08052	0.0061466	Down	RPM1-interacting protein 4
Glyma.03G087500	0.342436	-1.5461	0.000268062	Down	TMV resistance protein N
Glyma.03G087600	0.235494	-2.08623	1.33472e-07	Down	TMV resistance protein N
Glyma.03G091700	0.00186781	-9.06444	5.41271e-28	Down	Nuclear transcription factor Y subunit B-8 {ECO:0000305}
Glyma.03G096200	0.0849663	-3.55697	0.0138732	Down	Probably inactive leucine-rich repeat receptor-like protein kinase At5g48380
Glyma.03G096600	0.151914	-2.71867	0.0319306	Down	Probable LRR receptor-like serine/threonine-protein kinase At3g47570
Glyma.03G099000	3.76895	1.91416	1.36453e-05	Up	2-alkenal reductase (NADP(+)-dependent)
Glyma.03G100500	0.492679	-1.02128	0.00830015	Down
Glyma.03G103400	2.32613	1.21793	0.00213145	Up	Putative invertase inhibitor
Glyma.03G104100	0	#NAME?	0.00150849	Down	1-aminocyclopropane-1-carboxylate oxidase homolog 7
Glyma.03G104200	0	#NAME?	0.0122797	Down	1-aminocyclopropane-1-carboxylate oxidase homolog 12
Glyma.03G105200	0.384293	-1.37972	0.00337063	Down	Protein ENHANCED DOWNY MILDEW 2 {ECO:0000303|PubMed:23940361}
Glyma.03G111000	0.165389	-2.59607	0.000456611	Down	Glycine--tRNA ligase, chloroplastic/mitochondrial 2 {ECO:0000305}
Glyma.03G113200	5.33995	2.41683	2.56047e-05	Up	Secoisolariciresinol dehydrogenase
Glyma.03G116300	4.08002	2.02857	0.00612249	Up	Ubiquitin carboxyl-terminal hydrolase 13
Glyma.03G128700	2.69835	1.43208	0.0302792	Up
Glyma.03G129200	2.24814	1.16873	0.019744	Up	Pyrroline-5-carboxylate reductase
Glyma.03G129400	9.62605	3.26694	4.7637e-08	Up	Mitochondrial fission 1 protein A
Glyma.03G134600	0.421219	-1.24736	0.0065385	Down	Transcription initiation factor IIB-2
Glyma.03G135600	0.0782292	-3.67615	0.000358998	Down
Glyma.03G138100	4.67995	2.22649	0.0259917	Up	Remorin 4.1 {ECO:0000305}
Glyma.03G138200	0.436675	-1.19537	0.000872001	Down	Guanylate kinase 2
Glyma.03G139900	2.51414	1.33007	0.000250509	Up
Glyma.03G149600	0.458047	-1.12643	0.00283288	Down
Glyma.03G150500	3.4517	1.78731	7.06962e-05	Up
Glyma.03G154400	Inf	Inf	0.0494807	Up	Ent-copalyl diphosphate synthase, chloroplastic
Glyma.03G158800	2.68872	1.42692	0.0112896	Up	Putative uridine kinase C227.14
Glyma.03G162900	2.12504	1.08749	0.00240138	Up	Actin-depolymerizing factor
Glyma.03G163300	0.454834	-1.13659	0.00850407	Down	Protodermal factor 1
Glyma.03G165700	2.35513	1.23581	0.0327667	Up	MDIS1-interacting receptor like kinase 2 {ECO:0000303|PubMed:26863186}
Glyma.03G165800	0.0867772	-3.52654	0.0247038	Down	Probable leucine-rich repeat receptor-like protein kinase At1g35710
Glyma.03G169100	2.19855	1.13655	0.0244626	Up	WD repeat-containing protein 26
Glyma.03G169900	0.431516	-1.21251	0.00165976	Down
Glyma.03G171200	0.492388	-1.02213	0.0299519	Down
Glyma.03G171700	5.99335	2.58336	2.89263e-05	Up	Cation/H(+) antiporter 20
Glyma.03G172600	0.339691	-1.5577	0.000679263	Down
Glyma.03G175100	2.07116	1.05044	0.0159443	Up
Glyma.03G177300	0.466007	-1.10157	0.0381458	Down	Protein REVEILLE 8
Glyma.03G178100	2.12474	1.08729	0.0182083	Up	Interactor of constitutive active ROPs 2, chloroplastic
Glyma.03G179100	2.80217	1.48654	0.000272818	Up
Glyma.03G179700	0.355172	-1.49341	0.00497306	Down	Zinc finger protein JACKDAW
Glyma.03G181000	4.21668	2.07611	0.0209626	Up
Glyma.03G181600	0.199842	-2.32307	0.0370348	Down	Phenylalanine ammonia-lyase 1
Glyma.03G181800	0.376531	-1.40916	0.000107837	Down	Helicase protein MOM1
Glyma.03G182500	4.45882	2.15666	0.00521475	Up	OTU domain-containing protein DDB_G0284757
Glyma.03G186900	0.256599	-1.96242	0.00432007	Down	UDP-glycosyltransferase 73C2
Glyma.03G187600	6.71707	2.74783	0.0278535	Up
Glyma.03G187700	0.379079	-1.39943	0.0374804	Down	UDP-glycosyltransferase 73C5
Glyma.03G187900	8.06772	3.01216	0.0403587	Up	Protein DMR6-LIKE OXYGENASE 2 {ECO:0000303|PubMed:25376907}
Glyma.03G194700	2.4003	1.26322	0.00323316	Up	Protein TERMINAL FLOWER 1
Glyma.03G195900	2.0976	1.06874	0.0273454	Up	Glucosamine 6-phosphate N-acetyltransferase
Glyma.03G198700	2.0328	1.02347	0.0430327	Up
Glyma.03G199000	2.36433	1.24143	0.0186997	Up	B3 domain-containing protein At2g36080
Glyma.03G201300	2.55416	1.35285	0.0492241	Up	NDR1/HIN1-like protein 10 {ECO:0000303|PubMed:14666423}
Glyma.03G202900	0.48984	-1.02962	0.0102789	Down	33 kDa ribonucleoprotein, chloroplastic
Glyma.03G206100	0.0728742	-3.77845	1.84244e-07	Down	Ubiquitin carboxyl-terminal hydrolase 12
Glyma.03G208300	0.342096	-1.54753	0.0303425	Down	Rho GTPase-activating protein 2
Glyma.03G212400	2.53255	1.34059	0.0189062	Up	Heavy metal-associated isoprenylated plant protein 36 {ECO:0000303|PubMed:21072340, ECO:0000303|PubMed:23368984}
Glyma.03G212600	2.31403	1.21041	0.0468132	Up
Glyma.03G215000	0.0396946	-4.65491	0.0153421	Down	Indole-3-acetic acid-induced protein ARG2
Glyma.03G215500	3.3262	1.73387	0.00112475	Up	RING-H2 finger protein ATL17
Glyma.03G216900	0.296027	-1.7562	0.0386366	Down	DnaJ homolog subfamily B member 6
Glyma.03G218300	0.45202	-1.14554	0.0160329	Down	DnaJ protein ERDJ3B
Glyma.03G221100	0.0919517	-3.44298	0.0113829	Down	Probable glycerol-3-phosphate acyltransferase 2
Glyma.03G227300	0.483667	-1.04792	0.0345357	Down	Phytochrome type A
Glyma.03G228000	5.43535	2.44237	0.00983715	Up
Glyma.03G228500	6.24837	2.64348	1.23216e-11	Up	Meiosis arrest female protein 1 homolog
Glyma.03G229200	5.6051	2.48674	5.46238e-11	Up	Shaggy-related protein kinase alpha
Glyma.03G232000	3.42653	1.77675	0.000122553	Up	Probable protein disulfide-isomerase A6
Glyma.03G232600	0.199212	-2.32762	0.00815076	Down	Calmodulin-binding protein 60 B {ECO:0000303|PubMed:11782485}
Glyma.03G232900	2.18286	1.12622	0.0293365	Up	GATA transcription factor 16
Glyma.03G233600	9.25868	3.21081	0.00970954	Up	CST complex subunit TEN1 {ECO:0000303|PubMed:23572541}
Glyma.03G233800	0.0819686	-3.60878	0.00885012	Down	F-box protein PP2-B15
Glyma.03G233900	65.5158	6.03377	1.60696e-06	Up	F-box protein PP2-B15
Glyma.03G236000	2.2231	1.15257	0.00659627	Up	Protein RALF-like 33
Glyma.03G237300	2.46603	1.30219	0.00859468	Up	Probable linoleate 9S-lipoxygenase 5
Glyma.03G238100	4.58228	2.19606	4.9709e-07	Up	Mannosylglycoprotein endo-beta-mannosidase 42 kDa subunit
Glyma.03G242200	0	#NAME?	0.0244462	Down	Protein BONZAI 3
Glyma.03G247100	0.443764	-1.17214	0.00471621	Down	Light-inducible protein CPRF2
Glyma.03G250300	0.280043	-1.83628	0.00106291	Down
Glyma.03G250900	2.79965	1.48525	0.00101208	Up	Protein LIGHT-DEPENDENT SHORT HYPOCOTYLS 1
Glyma.03G257000	0.448004	-1.15842	0.025034	Down	Cyclic nucleotide-gated ion channel 1
Glyma.03G261600	3.24092	1.6964	0.00912253	Up	Protein DMR6-LIKE OXYGENASE 1 {ECO:0000303|PubMed:25376907}
Glyma.03G261800	0.366538	-1.44797	6.48543e-05	Down	Protein CCA1 {ECO:0000303|PubMed:9144958}
Glyma.03G264700	0.347844	-1.52349	0.0446991	Down	Pentatricopeptide repeat-containing protein At3g49170, chloroplastic
Glyma.04G003600	0.42457	-1.23593	0.0188426	Down	Probable BOI-related E3 ubiquitin-protein ligase 3
Glyma.04G004500	0.374455	-1.41714	0.000212751	Down	Protein NUCLEAR FUSION DEFECTIVE 4 {ECO:0000303|PubMed:16698901}
Glyma.04G033500	0.391821	-1.35173	0.000309494	Down	J domain-containing protein required for chloroplast accumulation response 1
Glyma.04G035400	3.5875	1.84298	0.000217019	Up	Cytochrome P450 82A1
Glyma.04G037500	3.94167	1.97881	3.6137e-07	Up
Glyma.04G039900	27.7605	4.79496	0.00700994	Up	Uncharacterized acetyltransferase At3g50280
Glyma.04G041600	0.0623682	-4.00305	0.00475791	Down
Glyma.04G042500	0.280817	-1.8323	0.0159906	Down	Putative receptor protein kinase ZmPK1
Glyma.04G053500	6.97633	2.80247	0.021097	Up
Glyma.04G053600	11.0168	3.46163	0.0310983	Up	Protein translocase subunit SecA, chloroplastic
Glyma.04G054200	0.184371	-2.43932	0.0274419	Down	Probable WRKY transcription factor 50
Glyma.04G056100	2.73078	1.44931	0.0310532	Up	Copper-transporting ATPase PAA2, chloroplastic
Glyma.04G061100	0.0996194	-3.32743	0.000440344	Down	Chorismate mutase 2
Glyma.04G072400	0.365188	-1.45329	0.00336927	Down
Glyma.04G074500	0.38884	-1.36275	0.000527334	Down	Cryptochrome DASH, chloroplastic/mitochondrial
Glyma.04G077500	2.16268	1.11282	0.00481769	Up	AIG2-like protein C {ECO:0000305}
Glyma.04G079200	2.65917	1.41098	0.0114278	Up	Two-on-two hemoglobin-3
Glyma.04G080300	2.56297	1.35782	0.00110702	Up
Glyma.04G086600	3.75563	1.90906	0.0375676	Up	Amino acid permease 1
Glyma.04G091600	0.384692	-1.37822	0.0426683	Down	AT-hook motif nuclear-localized protein 17 {ECO:0000312|EMBL:FAA00288.1}
Glyma.04G094200	4.28491	2.09926	0.00397833	Up	Mechanosensitive ion channel protein 3, chloroplastic
Glyma.04G094700	4.57966	2.19524	0.0449744	Up
Glyma.04G097800	4.23342	2.08182	0.0320575	Up
Glyma.04G098500	35.185	5.13689	0.000812089	Up
Glyma.04G100300	3.13551	1.6487	0.000537847	Up	Protein EXORDIUM
Glyma.04G103200	2.94783	1.55965	0.00668887	Up
Glyma.04G104900	0.443828	-1.17193	0.000923273	Down	Biotin carboxylase
Glyma.04G105200	0.0936762	-3.41617	0.00462466	Down	Sulfate transporter 1.3
Glyma.04G107000	0	#NAME?	1.74297e-22	Down	F-box/kelch-repeat protein At1g22040
Glyma.04G107600	0.431205	-1.21355	0.0469263	Down	Probable glutathione S-transferase
Glyma.04G108500	0.126737	-2.98009	0.00397467	Down	17.5 kDa class I heat shock protein
Glyma.04G109500	0.317379	-1.65572	0.0310076	Down	TMV resistance protein N
Glyma.04G113900	27.5571	4.78435	1.73854e-06	Up
Glyma.04G115300	0	#NAME?	3.64711e-11	Down	UDP-glycosyltransferase 88F3 {ECO:0000303|Ref.1}
Glyma.04G118800	3.09348	1.62923	0.0287697	Up
Glyma.04G121100	0.40397	-1.30768	0.00657457	Down	Serine/threonine-protein kinase
Glyma.04G124800	0.114715	-3.12387	1.46926e-08	Down	Protein ZINC INDUCED FACILITATOR-LIKE 1
Glyma.04G127900	3.2034	1.6796	0.00259883	Up	WAT1-related protein At5g07050
Glyma.04G128400	2.07678	1.05435	0.0151976	Up	Sister chromatid cohesion protein DCC1
Glyma.04G129800	0.177074	-2.49757	0.0124566	Down	T-complex protein 1 subunit eta {ECO:0000303|PubMed:11599560}
Glyma.04G132300	0.00195845	-8.99608	3.02469e-27	Down
Glyma.04G135000	0	#NAME?	1.22624e-24	Down	Nudix hydrolase 16, mitochondrial
Glyma.04G135800	3.18788	1.6726	0.0471606	Up
Glyma.04G137200	0.401128	-1.31787	0.0387478	Down
Glyma.04G139100	0.121801	-3.0374	8.64175e-09	Down	G-type lectin S-receptor-like serine/threonine-protein kinase At4g27290
Glyma.04G140100	3.91146	1.96771	6.42168e-06	Up	U-box domain-containing protein 43
Glyma.04G142000	0	#NAME?	0.00733844	Down
Glyma.04G142400	5.78577	2.53251	1.65344e-08	Up
Glyma.04G142500	19.9763	4.32021	8.85645e-05	Up	Agamous-like MADS-box protein AGL15
Glyma.04G143300	0	#NAME?	0.0149765	Down	B3 domain-containing protein At2g33720
Glyma.04G143500	0	#NAME?	1.0913e-11	Down	Mitochondrial arginine transporter BAC1
Glyma.04G151000	2.23745	1.16186	0.0183164	Up	Myb family transcription factor EFM {ECO:0000303|PubMed:25132385}
Glyma.04G153000	0.26083	-1.93882	0.00210437	Down
Glyma.04G153100	0.399979	-1.32201	0.017139	Down
Glyma.04G153500	0.184679	-2.43691	0.0052491	Down	RING-H2 finger protein ATL5
Glyma.04G155500	0	#NAME?	1.23772e-22	Down	Kinesin-like protein KIN-7F {ECO:0000305}
Glyma.04G157300	0.267691	-1.90136	0.0103521	Down	Preprotein translocase subunit SECY, chloroplastic
Glyma.04G159700	2.35669	1.23676	0.0479864	Up	UDP-arabinopyranose mutase 3
Glyma.04G160000	2.11606	1.08138	0.00646136	Up	COBRA-like protein 4
Glyma.04G161200	0.333317	-1.58503	0.0320842	Down	60S ribosomal protein L31
Glyma.04G163200	0	#NAME?	0.000112258	Down	Chaperone protein ClpB1
Glyma.04G165200	0.0022834	-8.7746	6.21319e-25	Down
Glyma.04G165300	0.00566777	-7.463	2.40609e-35	Down
Glyma.04G167200	2.24172	1.1646	0.0138639	Up	NAC domain-containing protein 100
Glyma.04G168000	Inf	Inf	3.10928e-16	Up
Glyma.04G168100	9.77328	3.28884	2.9078e-06	Up	Nicotinate phosphoribosyltransferase 2 {ECO:0000303|PubMed:18978034}
Glyma.04G168200	Inf	Inf	0.000339743	Up
Glyma.04G168400	2.05484	1.03903	0.00700518	Up
Glyma.04G169900	2.0269	1.01927	0.0201238	Up	Mini zinc finger protein 3
Glyma.04G170700	7.13231	2.83437	0.0455295	Up
Glyma.04G174500	11.1122	3.47408	0.0302749	Up	Homeobox-leucine zipper protein HOX20
Glyma.04G174900	0	#NAME?	3.82288e-07	Down
Glyma.04G175000	0	#NAME?	0.0257069	Down
Glyma.04G178000	0.369652	-1.43576	0.000110028	Down	Uncharacterized mitochondrial protein ymf17
Glyma.04G181100	24.1927	4.5965	0.000291245	Up	Aldehyde dehydrogenase family 2 member B4, mitochondrial
Glyma.04G188200	2.90697	1.53952	0.000464652	Up	Serine/threonine-protein kinase HT1
Glyma.04G188300	8.13119	3.02347	0.000904797	Up
Glyma.04G189800	4.25051	2.08764	0.000115142	Up	Rhodanese-like domain-containing protein 11, chloroplastic
Glyma.04G190400	0.0899304	-3.47505	0.00984185	Down	Leucine-rich repeat receptor-like serine/threonine/tyrosine-protein kinase SOBIR1
Glyma.04G190800	0.398761	-1.3264	0.00194809	Down	Peptide methionine sulfoxide reductase
Glyma.04G190900	0.160656	-2.63795	0.0204508	Down	BTB/POZ and TAZ domain-containing protein 2
Glyma.04G192600	2.4355	1.28422	0.0102303	Up	Kelch domain-containing protein 4
Glyma.04G192700	38.1853	5.25495	4.62537e-07	Up
Glyma.04G192800	0.364191	-1.45723	0.00655404	Down	Oxygen-independent coproporphyrinogen-III oxidase-like protein sll1917
Glyma.04G195600	0.000765178	-10.3519	2.96682e-54	Down	Probable inactive purple acid phosphatase 24
Glyma.04G197300	2.63964	1.40034	0.000133983	Up	Heavy metal-associated isoprenylated plant protein 7 {ECO:0000303|PubMed:21072340, ECO:0000303|PubMed:23368984}
Glyma.04G197600	0.385393	-1.3756	0.000493849	Down	Protein HVA22
Glyma.04G198200	2.55037	1.35071	0.049872	Up	Protein TAPETUM DETERMINANT 1 {ECO:0000303|PubMed:14615601}
Glyma.04G198400	2.27602	1.18652	0.00128692	Up	Bidirectional sugar transporter SWEET14
Glyma.04G200500	0.32743	-1.61074	0.0108911	Down	Transcription factor ICE1
Glyma.04G201400	2.0619	1.04397	0.035134	Up	B2 protein
Glyma.04G210900	0.0609139	-4.03708	0.00155469	Down	Cation/calcium exchanger 2
Glyma.04G211100	3.5095	1.81127	0.0271014	Up	Gibberellin 20 oxidase 2
Glyma.04G215200	0.4865	-1.03949	0.0390716	Down	Probable serine/threonine-protein kinase WNK7
Glyma.04G218700	0.214262	-2.22255	0.0305567	Down	Probable WRKY transcription factor 51
Glyma.04G220700	0.0526401	-4.24769	0.00214525	Down	Protein NRT1/ PTR FAMILY 5.1
Glyma.04G221800	23.0751	4.52826	0.0197655	Up	Transcription factor SRM1 {ECO:0000305}
Glyma.04G223300	0.169096	-2.56408	0.0135351	Down	Probable WRKY transcription factor 70
Glyma.04G227700	2.24882	1.16917	0.0126919	Up	Caffeic acid 3-O-methyltransferase
Glyma.04G227900	0.112485	-3.1522	0.00334718	Down	Protein DOWNY MILDEW RESISTANCE 6 {ECO:0000303|PubMed:15986928}
Glyma.04G228900	62.612	5.96837	3.31323e-11	Up
Glyma.04G230000	0.110591	-3.1767	0.0262629	Down
Glyma.04G230300	0	#NAME?	0.0360655	Down	Probable LRR receptor-like serine/threonine-protein kinase At3g47570
Glyma.04G243700	0.367124	-1.44566	0.0194387	Down
Glyma.04G244000	0.0813615	-3.61951	0.00302229	Down	Wall-associated receptor kinase 2
Glyma.04G245500	7.96777	2.99418	0.000961687	Up	Floral homeotic protein PMADS 2
Glyma.04G248500	2.04008	1.02863	0.00449199	Up	Aldehyde dehydrogenase family 3 member H1
Glyma.04G250600	2.09714	1.06843	0.00319019	Up	WAT1-related protein At4g08300
Glyma.04G251100	2.45005	1.29281	0.000345824	Up	WAT1-related protein At4g08290
Glyma.05G002200	0.436656	-1.19543	0.0351259	Down	Non-specific lipid-transfer protein 2
Glyma.05G008600	2.60619	1.38194	0.00150432	Up
Glyma.05G015400	0.324391	-1.62419	0.00429652	Down	Phospholipid-transporting ATPase 10 {ECO:0000303|PubMed:11402198}
Glyma.05G016000	0.32071	-1.64066	0.0344485	Down	Calcium sensing receptor, chloroplastic
Glyma.05G017100	2.90026	1.53618	0.0341372	Up
Glyma.05G017200	Inf	Inf	0.0389437	Up
Glyma.05G019800	0.301944	-1.72765	7.99426e-05	Down	Protein LONGIFOLIA 1
Glyma.05G021000	2.00363	1.00261	0.010495	Up
Glyma.05G021100	2.07007	1.04968	0.00575437	Up	Respiratory burst oxidase homolog protein F
Glyma.05G021900	2.68539	1.42513	0.000854663	Up	Flavonoid 3'-monooxygenase
Glyma.05G023800	2.22284	1.1524	0.00128034	Up	Flavin-containing monooxygenase FMO GS-OX-like 8 {ECO:0000303|PubMed:17461789}
Glyma.05G031400	3.28845	1.71741	0.000373726	Up	AAA-ATPase ASD, mitochondrial
Glyma.05G032000	2.75762	1.46342	0.0340127	Up	Serine/threonine-protein kinase AtPK2/AtPK19
Glyma.05G033800	0.261981	-1.93247	0.0328336	Down	Ribosomal RNA small subunit methyltransferase G {ECO:0000255|HAMAP-Rule:MF_00074}
Glyma.05G034500	3.21714	1.68578	0.0148502	Up	Snakin-2
Glyma.05G035500	28.2075	4.81801	0.00729973	Up	WAT1-related protein At5g40240
Glyma.05G036900	0.284576	-1.81311	0.00688486	Down
Glyma.05G047900	0.368624	-1.43978	0.00928684	Down	Probable inactive purple acid phosphatase 27
Glyma.05G048600	3.02044	1.59476	0.000135243	Up	Glucuronoxylan 4-O-methyltransferase 2
Glyma.05G049000	2.85386	1.51291	0.0219855	Up
Glyma.05G049700	39.0454	5.28708	3.77787e-06	Up	Protein DETOXIFICATION 49 {ECO:0000303|PubMed:11739388}
Glyma.05G050700	2.674	1.419	0.000383331	Up	Agamous-like MADS-box protein AGL14 {ECO:0000305}
Glyma.05G053400	0.390783	-1.35556	0.0447382	Down
Glyma.05G056200	14.1376	3.82147	5.12841e-06	Up	Type I inositol polyphosphate 5-phosphatase 12 {ECO:0000303|PubMed:15574849}
Glyma.05G057400	0.0944462	-3.40436	5.07675e-15	Down	pEARLI1-like lipid transfer protein 3
Glyma.05G063600	0.343819	-1.54028	0.0302097	Down	Ethylene-responsive transcription factor 1A
Glyma.05G084100	Inf	Inf	0.0384652	Up
Glyma.05G095600	0.113567	-3.13838	0.00036941	Down	Uridylate kinase {ECO:0000255|HAMAP-Rule:MF_01220}
Glyma.05G100000	0.174317	-2.52021	1.50961e-05	Down	Probable receptor-like protein kinase At2g23200
Glyma.05G100100	0	#NAME?	2.78942e-11	Down	Double-stranded RNA-binding protein 2
Glyma.05G100200	0	#NAME?	1.27898e-10	Down	Probable sugar phosphate/phosphate translocator At5g05820
Glyma.05G106500	2.03897	1.02784	0.0327302	Up
Glyma.05G107000	2.49677	1.32006	0.009232	Up
Glyma.05G107700	3.43548	1.78051	0.00301263	Up
Glyma.05G108300	0	#NAME?	0.000465466	Down	Protein MOR1
Glyma.05G109400	0.00881023	-6.8266	1.51913e-27	Down	Lysosomal Pro-X carboxypeptidase
Glyma.05G109800	0.32521	-1.62056	0.0141099	Down	Auxin efflux carrier component 8 {ECO:0000303|PubMed:15817418}
Glyma.05G113000	3.26522	1.70718	0.00144086	Up	NAC domain-containing protein 45 {ECO:0000312|EMBL:AEE73912.1}
Glyma.05G114800	0.372647	-1.42412	0.0369478	Down
Glyma.05G116300	7.67365	2.93991	1.97673e-07	Up	GDSL esterase/lipase At5g33370
Glyma.05G119500	0.175076	-2.51395	0.0293951	Down	BRASSINOSTEROID INSENSITIVE 1-associated receptor kinase 1 {ECO:0000303|PubMed:12150929}
Glyma.05G121900	0.0726512	-3.78287	0.00678333	Down	WAT1-related protein At1g68170
Glyma.05G122000	0.0627629	-3.99394	1.26901e-06	Down	Cannabidiolic acid synthase-like 1
Glyma.05G122300	2.40601	1.26664	0.0269999	Up	Probable U3 small nucleolar RNA-associated protein 11
Glyma.05G124900	12.8522	3.68395	7.79778e-12	Up	Berberine bridge enzyme-like 28 {ECO:0000303|PubMed:26037923}
Glyma.05G125600	0.420518	-1.24976	0.00850802	Down	Berberine bridge enzyme-like 21 {ECO:0000303|PubMed:26037923}
Glyma.05G125900	0.480751	-1.05664	0.00523645	Down	Berberine bridge enzyme-like 13 {ECO:0000303|PubMed:26037923}
Glyma.05G126300	0.158057	-2.66148	1.94673e-05	Down	UPF0481 protein At3g47200
Glyma.05G127000	2.26212	1.17768	0.0337713	Up
Glyma.05G129100	0.394074	-1.34346	0.0346976	Down	Uncharacterized protein ycf23
Glyma.05G136400	23.0784	4.52847	1.00634e-17	Up	Protein NRT1/ PTR FAMILY 8.3
Glyma.05G136500	2.28922	1.19485	0.0186941	Up	Histone-lysine N-methyltransferase ASHR2
Glyma.05G138300	2.19048	1.13125	0.0269962	Up	Purple acid phosphatase 8
Glyma.05G143000	3.25707	1.70358	0.0179005	Up
Glyma.05G143700	2.15866	1.11013	0.00227243	Up	60S ribosomal protein L38
Glyma.05G144500	2.40659	1.26699	0.000593053	Up	Two-component response regulator ORR26 {ECO:0000305}
Glyma.05G145700	0.347613	-1.52445	0.0373441	Down
Glyma.05G151100	0.464094	-1.10751	0.0339968	Down	Homoserine dehydrogenase
Glyma.05G151300	0.025552	-5.29042	6.0931e-06	Down	Selenium-binding protein 2
Glyma.05G153000	0.0701146	-3.83414	5.27237e-05	Down	Probable magnesium transporter NIPA2
Glyma.05G153200	0.3281	-1.60779	0.0041944	Down	Chalcone synthase 5
Glyma.05G156600	2.02839	1.02034	0.0466482	Up	IQ domain-containing protein IQM2 {ECO:0000305}
Glyma.05G159700	2.12254	1.08579	0.0342444	Up	Pentatricopeptide repeat-containing protein DOT4, chloroplastic {ECO:0000305}
Glyma.05G160500	2.46537	1.3018	0.00353195	Up
Glyma.05G161900	2.12884	1.09006	0.00884651	Up	Fasciclin-like arabinogalactan protein 12
Glyma.05G166200	2.75421	1.46164	0.00165517	Up	F-box/kelch-repeat protein At3g23880
Glyma.05G167400	0	#NAME?	2.68847e-05	Down
Glyma.05G168600	0.296767	-1.7526	0.000330863	Down	UDP-glucose:glycoprotein glucosyltransferase
Glyma.05G168900	0.486413	-1.03975	0.029989	Down	Putative transferase At1g60990, chloroplastic {ECO:0000305}
Glyma.05G173100	2.67101	1.41739	0.00148396	Up
Glyma.05G173200	Inf	Inf	1.68332e-07	Up	Protein SIEVE ELEMENT OCCLUSION B {ECO:0000303|PubMed:20932300}
Glyma.05G173300	0.471387	-1.08502	0.0324587	Down	Endoglucanase
Glyma.05G173600	2.00122	1.00088	0.00606634	Up	Uncharacterized protein At3g49055
Glyma.05G175400	0.427794	-1.22501	0.00526189	Down	E3 ubiquitin-protein ligase RING1
Glyma.05G176900	0.233793	-2.0967	0.00908164	Down
Glyma.05G178700	3.14457	1.65286	0.0023555	Up	Annexin D2
Glyma.05G181300	7.04226	2.81604	0.0098704	Up	Fasciclin-like arabinogalactan protein 21
Glyma.05G184500	0.0353006	-4.82416	0.00151788	Down	Probable WRKY transcription factor 51
Glyma.05G191300	2.6554	1.40893	0.000226925	Up	NAC domain-containing protein 82 {ECO:0000303|PubMed:15029955}
Glyma.05G195900	0.211494	-2.24131	1.31709e-07	Down
Glyma.05G197500	6.07889	2.60381	9.49573e-10	Up	Hepatocyte growth factor-regulated tyrosine kinase substrate
Glyma.05G202600	0.360747	-1.47094	0.00173273	Down	Bidirectional sugar transporter SWEET15
Glyma.05G203000	0.325683	-1.61846	0.023773	Down	Omega-hydroxypalmitate O-feruloyl transferase
Glyma.05G204600	0.0492544	-4.3436	0.000139423	Down	Protein P21
Glyma.05G210800	0.403895	-1.30795	0.0211686	Down	Protein SPIRAL1-like 2
Glyma.05G213700	2.90905	1.54055	0.0129717	Up
Glyma.05G214600	2.55515	1.35341	0.00155649	Up
Glyma.05G214700	0	#NAME?	0.00563108	Down
Glyma.05G214900	0.129709	-2.94665	0.000121472	Down	Protein SPA1-RELATED 2
Glyma.05G216000	2.36837	1.24389	0.000405479	Up
Glyma.05G216900	0.142783	-2.8081	0.0133692	Down
Glyma.05G217200	0	#NAME?	0.0197468	Down
Glyma.05G217700	5.5179	2.46412	0.0307647	Up	Calcineurin B-like protein 7
Glyma.05G218000	0.292038	-1.77577	0.00147584	Down
Glyma.05G218100	939.217	9.87532	7.25807e-39	Up	RNA polymerase II transcriptional coactivator KELP
Glyma.05G218600	2.20647	1.14174	0.0246533	Up	3-oxoacyl-[acyl-carrier-protein] synthase I, chloroplastic
Glyma.05G219500	0.423346	-1.24009	0.00122994	Down	Glutamine-dependent NAD(+) synthetase
Glyma.05G221600	0.473753	-1.07779	0.00427482	Down	ABC transporter I family member 6, chloroplastic
Glyma.05G221800	2.17508	1.12107	0.0180392	Up
Glyma.05G227600	5.15181	2.36508	0.00190376	Up
Glyma.05G227900	0.158821	-2.65453	0.0341246	Down
Glyma.05G228300	0.0417664	-4.58151	8.49267e-11	Down	CRS2-associated factor 1, chloroplastic
Glyma.05G230500	0.273724	-1.86921	0.0470263	Down
Glyma.05G230700	0.49132	-1.02527	0.00571914	Down	Pentatricopeptide repeat-containing protein At5g21222
Glyma.05G230900	3.12696	1.64476	0.00563828	Up	Transcription repressor OFP8
Glyma.05G236300	0.223198	-2.16361	0.00312232	Down	Protein PLANT CADMIUM RESISTANCE 2
Glyma.05G237200	0.15965	-2.64701	0.0367631	Down	Protein SAR DEFICIENT 1 {ECO:0000303|PubMed:20921422}
Glyma.05G238100	8.29011	3.05139	0.0176704	Up	Nudix hydrolase 17, mitochondrial
Glyma.05G241700	0.302017	-1.7273	0.000639607	Down	IRK-interacting protein {ECO:0000303|PubMed:15618632}
Glyma.05G242300	3.2489	1.69995	0.000177578	Up
Glyma.05G242500	0.294623	-1.76306	0.044222	Down	Nuclear poly(A) polymerase 1 {ECO:0000303|PubMed:18479511}
Glyma.05G246800	Inf	Inf	0.0255727	Up
Glyma.06G001100	0.46329	-1.11001	0.027542	Down	Alanine--tRNA ligase, chloroplastic/mitochondrial {ECO:0000255|HAMAP-Rule:MF_03134}
Glyma.06G004500	2.56462	1.35874	0.0196917	Up	Auxin transporter-like protein 5
Glyma.06G005100	2.07375	1.05224	0.00573402	Up	Peptidyl-prolyl cis-trans isomerase 1 {ECO:0000250|UniProtKB:O49886}
Glyma.06G013300	4.5325	2.18031	0.0132608	Up
Glyma.06G013600	2.68503	1.42494	0.000867441	Up	Phosphatidylinositol-glycan biosynthesis class X protein
Glyma.06G020800	9.06217	3.17986	0.0214346	Up	Uncharacterized protein At1g76070
Glyma.06G022700	4.19422	2.0684	0.0137714	Up	GDSL esterase/lipase At5g42170
Glyma.06G023900	0.454668	-1.13711	0.0387552	Down	Thaumatin-like protein 1
Glyma.06G025300	0.230243	-2.11877	0.0286939	Down	Auxin-responsive protein SAUR50 {ECO:0000303|PubMed:12036261}
Glyma.06G028900	4.10371	2.03693	3.01957e-06	Up	Cytokinin dehydrogenase 5
Glyma.06G032100	0.354814	-1.49487	0.00149135	Down	Putative S-adenosyl-L-methionine-dependent methyltransferase MAV_4441
Glyma.06G034300	2.44976	1.29264	0.000846591	Up
Glyma.06G034700	0.111897	-3.15975	0.01619	Down	Probable calcium-binding protein CML41
Glyma.06G037000	0.445243	-1.16733	0.0331339	Down
Glyma.06G041400	0.387105	-1.3692	0.00108312	Down	Uncharacterized acetyltransferase At3g50280
Glyma.06G043900	4.02526	2.00908	0.00010962	Up	Putative cyclin-A3-1
Glyma.06G044000	4.44286	2.15149	0.0304705	Up	Putative cyclin-A3-1
Glyma.06G045700	0.428297	-1.22332	0.0239943	Down	F-box/kelch-repeat protein At5g43190
Glyma.06G045900	0.396186	-1.33575	0.0461005	Down	U-box domain-containing protein 4
Glyma.06G050200	0.447725	-1.15932	0.0190601	Down	Anti-sigma-I factor RsgI6 {ECO:0000305}
Glyma.06G058000	9.72553	3.28178	0.00677928	Up	Endoribonuclease Dicer homolog 3
Glyma.06G060600	0.444717	-1.16904	0.00634819	Down	L10-interacting MYB domain-containing protein {ECO:0000303|PubMed:25707794}
Glyma.06G062400	0	#NAME?	3.13872e-10	Down	CDT1-like protein a, chloroplastic
Glyma.06G062500	0	#NAME?	2.634e-09	Down	KIN14B-interacting protein At4g14310
Glyma.06G069900	2.14219	1.09908	0.0123272	Up
Glyma.06G070900	0.110418	-3.17895	0.0145783	Down
Glyma.06G071000	0.27709	-1.85157	0.00977563	Down
Glyma.06G073100	5.55273	2.4732	0.00494255	Up	E3 ubiquitin-protein ligase At4g11680
Glyma.06G074300	2.20804	1.14277	0.00766855	Up	E3 ubiquitin-protein ligase MIEL1 {ECO:0000303|PubMed:23403577}
Glyma.06G081300	0.427427	-1.22625	0.0347643	Down	Indole-3-pyruvate monooxygenase YUCCA6
Glyma.06G084300	691.682	9.43397	3.08526e-44	Up	Casein kinase 1-like protein 3 {ECO:0000305}
Glyma.06G084400	3.20031	1.67821	4.79243e-05	Up	VAN3-binding protein {ECO:0000303|PubMed:19363154}
Glyma.06G084500	0.29226	-1.77467	0.00604062	Down	Probable lactoylglutathione lyase, chloroplastic
Glyma.06G084800	2.2033	1.13967	0.022836	Up	Putative RING-H2 finger protein ATL12
Glyma.06G087300	0.281015	-1.83128	0.0266393	Down	Lachrymatory-factor synthase
Glyma.06G090100	0.487178	-1.03748	0.00496859	Down	Amino acid permease 6
Glyma.06G090300	0.375103	-1.41464	0.00883896	Down	Protein FAM135A
Glyma.06G097700	0.101617	-3.29879	1.13121e-06	Down	Serine/threonine-protein kinase CTR1 {ECO:0000303|PubMed:8431946}
Glyma.06G103700	0.275532	-1.85971	0.00211369	Down
Glyma.06G112100	13.1466	3.71662	0.0182315	Up	WAT1-related protein At4g08290
Glyma.06G112200	2.18241	1.12592	0.00150798	Up	WAT1-related protein At4g08300
Glyma.06G118000	0.419502	-1.25325	0.00881021	Down	NAD(P)H-quinone oxidoreductase subunit M, chloroplastic {ECO:0000305}
Glyma.06G121000	0.0955896	-3.387	0.000360825	Down
Glyma.06G121400	0.420512	-1.24978	0.0348094	Down	Thioredoxin M-type Md
Glyma.06G123300	0.103744	-3.2689	1.24066e-08	Down	WAT1-related protein At1g70260
Glyma.06G123900	0.396598	-1.33425	0.0264738	Down	Endoglucanase 25
Glyma.06G125600	0.0642191	-3.96085	0.0255823	Down	Probable WRKY transcription factor 30
Glyma.06G137000	0.112524	-3.15169	0.000389101	Down	Protein DOWNY MILDEW RESISTANCE 6 {ECO:0000303|PubMed:15986928}
Glyma.06G138700	7.72632	2.94978	4.99512e-14	Up	60S ribosomal protein L9
Glyma.06G141400	0.299478	-1.73948	0.0303655	Down	Protein ENHANCED DISEASE RESISTANCE 4 {ECO:0000303|PubMed:25747881}
Glyma.06G142000	0.188812	-2.40498	0.00629658	Down	Probable WRKY transcription factor 70
Glyma.06G142100	0.179032	-2.48171	0.0445516	Down	WRKY transcription factor 55
Glyma.06G142300	0.250433	-1.9975	0.0336187	Down	Two-component response regulator ARR17
Glyma.06G146400	0.382815	-1.38528	0.000218158	Down	4-alpha-glucanotransferase, chloroplastic/amyloplastic
Glyma.06G147100	0.253305	-1.98105	0.010026	Down	Probable WRKY transcription factor 51
Glyma.06G149100	0.209759	-2.2532	0.00909496	Down	Citrate-binding protein
Glyma.06G153800	2.13203	1.09223	0.00601164	Up	Germin-like protein subfamily 3 member 4
Glyma.06G156300	0.286685	-1.80246	0.000984535	Down	Lipase-like PAD4
Glyma.06G156700	0.422627	-1.24254	0.0017639	Down	Amino acid permease 2
Glyma.06G158200	0.39006	-1.35823	0.00217098	Down	CBS domain-containing protein CBSCBSPB3
Glyma.06G161100	2.48404	1.31269	0.000599501	Up	LINE-1 reverse transcriptase homolog
Glyma.06G162000	0.38584	-1.37392	0.0437089	Down	Glucosamine 6-phosphate N-acetyltransferase
Glyma.06G162600	0.464245	-1.10704	0.0181549	Down	Calnexin homolog
Glyma.06G163500	0.483331	-1.04892	0.0113454	Down	Random slug protein 5
Glyma.06G164000	0.443222	-1.1739	0.0494535	Down
Glyma.06G164200	0.413941	-1.2725	0.0160919	Down
Glyma.06G165700	0.49589	-1.01191	0.00478077	Down	Transcription factor bHLH137
Glyma.06G167000	2.02441	1.0175	0.00422422	Up	Bidirectional sugar transporter SWEET14
Glyma.06G167200	0.400999	-1.31833	0.0104905	Down	Putative disease resistance protein RGA3
Glyma.06G170300	2.26102	1.17698	0.000917868	Up	Probable inactive purple acid phosphatase 27
Glyma.06G174800	2.0038	1.00274	0.00776031	Up	Vignain-2
Glyma.06G175100	0.298592	-1.74375	0.0198728	Down	Leucine-rich repeat receptor-like serine/threonine/tyrosine-protein kinase SOBIR1
Glyma.06G176600	0.421102	-1.24776	0.027252	Down	Protein HESO1 {ECO:0000303|PubMed:22464194}
Glyma.06G186300	2.08852	1.06248	0.00287018	Up	Betaine aldehyde dehydrogenase 1, chloroplastic
Glyma.06G187200	0.435849	-1.1981	0.0400717	Down	Protein EDS1L {ECO:0000305}
Glyma.06G187300	0.149388	-2.74286	0.0189518	Down	Protein EDS1L {ECO:0000305}
Glyma.06G187400	0.385637	-1.37469	0.0246673	Down	Protein EDS1L {ECO:0000305}
Glyma.06G195500	2.05547	1.03947	0.0112886	Up	NAC domain-containing protein 100
Glyma.06G198400	0.422291	-1.24369	0.00273595	Down	DNA-directed RNA polymerases II, IV and V subunit 11
Glyma.06G198500	0.46018	-1.11973	0.0369355	Down
Glyma.06G198600	0.283581	-1.81817	0.000167618	Down	CSC1-like protein At1g32090
Glyma.06G200400	0.0596371	-4.06765	0.000769234	Down	Exocyst complex component EXO70B1
Glyma.06G201100	0.334306	-1.58076	0.00254107	Down	Exocyst complex component EXO70B1
Glyma.06G203100	0.13331	-2.90714	0.0256467	Down
Glyma.06G212700	0	#NAME?	3.69638e-13	Down	V-type proton ATPase subunit a1
Glyma.06G212800	0.005136	-7.60514	1.69143e-14	Down	ABC transporter G family member 37 {ECO:0000303|PubMed:18299247}
Glyma.06G213600	0.205904	-2.27995	3.0149e-09	Down	Elongation of fatty acids protein 3-like
Glyma.06G217900	0.409334	-1.28865	0.0191026	Down	Photosystem II D2 protein {ECO:0000255|HAMAP-Rule:MF_01383}
Glyma.06G223500	0.445548	-1.16635	0.0187304	Down	Protein TSS {ECO:0000303|PubMed:21185286}
Glyma.06G226600	Inf	Inf	0.01492	Up
Glyma.06G226700	0.283867	-1.81671	0.00148289	Down	Probable LRR receptor-like serine/threonine-protein kinase At1g53430
Glyma.06G229400	2.35978	1.23865	0.00257906	Up	GEM-like protein 1
Glyma.06G239500	3.00661	1.58814	2.22088e-05	Up	Anthocyanidin 3-O-glucosyltransferase 5
Glyma.06G240900	0.165763	-2.59281	0.00091029	Down	Ras-related protein RABC1
Glyma.06G241300	0	#NAME?	0.00154926	Down	Ankyrin repeat-containing protein BDA1 {ECO:0000305}
Glyma.06G243000	Inf	Inf	0.000170928	Up	Receptor homology region, transmembrane domain- and RING domain-containing protein 2
Glyma.06G243100	2.44541	1.29008	0.0135484	Up	Protein ASPARTIC PROTEASE IN GUARD CELL 1
Glyma.06G243500	0.00691694	-7.17565	0.00113358	Down	Jasmonic acid-amido synthetase JAR1 {ECO:0000305}
Glyma.06G244300	0.316311	-1.66058	0.0219517	Down	ATP-dependent DNA helicase 2 subunit KU80
Glyma.06G249700	0.297174	-1.75062	7.58705e-05	Down
Glyma.06G254800	0	#NAME?	8.6553e-12	Down
Glyma.06G255300	0.471815	-1.08371	0.0255109	Down	B-box zinc finger protein 22 {ECO:0000303|PubMed:19920209}
Glyma.06G255900	0.256495	-1.963	0.0048197	Down	G-type lectin S-receptor-like serine/threonine-protein kinase At1g11300
Glyma.06G258000	0.114177	-3.13065	0.000726183	Down	Calcium-binding protein PBP1
Glyma.06G258900	0.392727	-1.3484	0.00169928	Down	G-type lectin S-receptor-like serine/threonine-protein kinase At4g27290
Glyma.06G259000	Inf	Inf	3.14391e-05	Up	TMV resistance protein N
Glyma.06G259100	3.69144	1.88418	0.00168479	Up	TMV resistance protein N
Glyma.06G259400	12.3527	3.62675	1.07799e-07	Up	TMV resistance protein N
Glyma.06G259800	0.0674383	-3.89029	1.70092e-17	Down	TMV resistance protein N
Glyma.06G260100	0.236148	-2.08224	7.39403e-08	Down	TMV resistance protein N
Glyma.06G260200	6.25141	2.64418	0.000104761	Up	Probable aldo-keto reductase 2
Glyma.06G261100	0.139256	-2.84419	0.0437237	Down	G-type lectin S-receptor-like serine/threonine-protein kinase At4g27290
Glyma.06G261400	0.446462	-1.16339	0.00204279	Down	TMV resistance protein N
Glyma.06G261500	0.289412	-1.78881	1.96219e-06	Down	TMV resistance protein N
Glyma.06G261900	0.251508	-1.99132	0.0375765	Down	G-type lectin S-receptor-like serine/threonine-protein kinase At4g27290
Glyma.06G262400	0.377732	-1.40457	0.000186862	Down	Receptor-like serine/threonine-protein kinase SD1-8
Glyma.06G262700	0.120027	-3.05857	0.00908935	Down	Receptor-like serine/threonine-protein kinase SD1-8
Glyma.06G263100	2.05654	1.04022	0.02107	Up	Beta-glucosidase 25
Glyma.06G263900	0.327541	-1.61025	2.35458e-05	Down	Disease resistance protein TAO1 {ECO:0000305}
Glyma.06G264000	0.490916	-1.02645	0.0406447	Down	Callose synthase 9
Glyma.06G264700	0.0732223	-3.77157	0.0021345	Down
Glyma.06G264800	0.0708685	-3.81871	0.00249837	Down
Glyma.06G265000	0.290345	-1.78416	3.13526e-05	Down	Disease resistance protein TAO1 {ECO:0000305}
Glyma.06G265100	0.434152	-1.20373	0.0120273	Down
Glyma.06G267300	0.313092	-1.67534	0.00716799	Down	TMV resistance protein N
Glyma.06G268500	0.0291697	-5.09939	6.50353e-16	Down	TMV resistance protein N
Glyma.06G268600	3.98405	1.99423	0.0121393	Up	TMV resistance protein N
Glyma.06G268700	18.2512	4.18992	7.41643e-20	Up	TMV resistance protein N
Glyma.06G272900	2.82355	1.49751	0.00611072	Up	KDEL-tailed cysteine endopeptidase CEP1
Glyma.06G274200	3.1296	1.64598	1.14216e-05	Up	60S ribosomal protein L11
Glyma.06G274300	3.50696	1.81022	0.00222889	Up	E3 ubiquitin-protein ligase RNF133
Glyma.06G275000	2.94097	1.55629	5.31662e-05	Up	Inactive disease resistance protein RPS4 {ECO:0000303|PubMed:10571887}
Glyma.06G275100	0.111418	-3.16595	0.0366077	Down	Senescence-specific cysteine protease SAG39 {ECO:0000305}
Glyma.06G276500	0.0191689	-5.70509	0.0206265	Down
Glyma.06G277400	2.15131	1.10522	0.0376579	Up	Protein LIGHT-DEPENDENT SHORT HYPOCOTYLS 10
Glyma.06G277900	2.74278	1.45564	0.018224	Up
Glyma.06G285700	0.049548	-4.33503	8.08129e-20	Down	UDP-glycosyltransferase 79B30 {ECO:0000303|PubMed:26002063}
Glyma.06G286200	2.82259	1.49702	0.0179545	Up	Trans-resveratrol di-O-methyltransferase
Glyma.06G286400	6.07768	2.60352	0.0103582	Up	Glucomannan 4-beta-mannosyltransferase 9
Glyma.06G286600	9.13886	3.19201	0.000482087	Up	Trans-resveratrol di-O-methyltransferase
Glyma.06G286700	21.8473	4.44938	1.61469e-10	Up	Trans-resveratrol di-O-methyltransferase
Glyma.06G289200	0.182952	-2.45046	0.00225663	Down
Glyma.06G290200	2.18407	1.12702	0.0128955	Up	Probable protein phosphatase 2C 58
Glyma.06G293900	0.303549	-1.72	0.0142899	Down	Protein ACCELERATED CELL DEATH 6 {ECO:0000303|PubMed:10488236}
Glyma.06G294100	0.0919785	-3.44256	9.93916e-05	Down	Protein ACCELERATED CELL DEATH 6 {ECO:0000303|PubMed:10488236}
Glyma.06G296500	4.16399	2.05797	0.00441599	Up	Jasmonic acid-amido synthetase JAR1 {ECO:0000305}
Glyma.06G299300	6.43788	2.68658	0.0108945	Up	Transcription factor MYB39
Glyma.06G299900	0.286158	-1.80512	0.00350286	Down	Transcription factor MYB14 {ECO:0000303|PubMed:9839469}
Glyma.06G303900	0.223318	-2.16283	0.0258357	Down	UPF0481 protein At3g47200
Glyma.06G304300	0.0960681	-3.3798	0.000635731	Down	UPF0481 protein At3g47200
Glyma.06G304500	0.0335468	-4.89768	0.011753	Down	UPF0481 protein At3g47200
Glyma.06G304600	0.121888	-3.03637	0.0402317	Down	UPF0481 protein At3g47200
Glyma.06G306200	0.072978	-3.77639	0.0054478	Down	UPF0481 protein At3g47200
Glyma.06G307000	0.438225	-1.19026	0.0242462	Down	Aquaporin SIP1-2
Glyma.06G310100	0.307002	-1.70368	0.00513962	Down	Probable carboxylesterase 6
Glyma.06G310900	7.9268	2.98674	0.000913866	Up	1,4-alpha-glucan-branching enzyme 1, chloroplastic/amyloplastic
Glyma.06G311100	0.0157129	-5.9919	1.53403e-24	Down	Disease resistance protein RPM1
Glyma.06G311600	0.487327	-1.03704	0.0195507	Down	Pentatricopeptide repeat-containing protein At1g11290, chloroplastic {ECO:0000305}
Glyma.06G316000	0.458835	-1.12395	0.00522584	Down	Probable prefoldin subunit 2
Glyma.06G316100	12.3107	3.62184	0.0383207	Up	Methenyltetrahydrofolate cyclohydrolase
Glyma.06G317100	0.233595	-2.09792	0.0498778	Down	Hexose carrier protein HEX6
Glyma.06G319600	0.467918	-1.09567	0.0180851	Down	Leucine-rich repeat receptor-like protein kinase PXL1
Glyma.06G320800	0.428781	-1.22169	0.034061	Down	UDP-glycosyltransferase 88F3 {ECO:0000303|Ref.1}
Glyma.07G004300	0.425069	-1.23423	0.00396407	Down	Calcium-transporting ATPase 9, plasma membrane-type
Glyma.07G007500	2.09956	1.07009	0.022177	Up
Glyma.07G007800	0.358828	-1.47864	0.00326848	Down	TMV resistance protein N
Glyma.07G009700	3.24264	1.69717	0.00034449	Up	NDR1/HIN1-like protein 2 {ECO:0000303|Ref.1}
Glyma.07G011000	2.08752	1.06179	0.0352729	Up	PRA1 family protein F3 {ECO:0000303|PubMed:18583532}
Glyma.07G011800	3.00578	1.58774	0.0165343	Up	Inorganic pyrophosphatase 2
Glyma.07G013500	0.368152	-1.44163	0.000921637	Down	ELF3-like protein 2 {ECO:0000305}
Glyma.07G014500	2.33464	1.2232	0.00064643	Up	Stem 28 kDa glycoprotein
Glyma.07G015600	2.20665	1.14186	0.00222662	Up	Histidine-containing phosphotransfer protein 4
Glyma.07G018000	2.28801	1.19409	0.00898767	Up	Aquaporin TIP2-1, N-terminally processed
Glyma.07G019200	0.316751	-1.65858	0.0277201	Down	Cytochrome c-type biogenesis CcmH-like mitochondrial protein {ECO:0000305}
Glyma.07G022600	2.48422	1.31279	0.00570057	Up	Protein LOW PSII ACCUMULATION 3, chloroplastic
Glyma.07G023700	2.02361	1.01693	0.00758115	Up	Cinnamoyl-CoA reductase 1
Glyma.07G029800	2.27078	1.18319	0.00293456	Up	Phosphatidylcholine:diacylglycerol cholinephosphotransferase 1
Glyma.07G033200	0.250513	-1.99704	0.00380617	Down	Coleoptile phototropism protein 1
Glyma.07G033500	2.95806	1.56465	0.00244135	Up	Pleiotropic drug resistance protein 1
Glyma.07G033700	0.338249	-1.56384	0.00171019	Down	Probable 2-oxoglutarate-dependent dioxygenase AOP1.2
Glyma.07G037000	0.308151	-1.69829	0.021139	Down	Putative disease resistance protein At4g11170
Glyma.07G037500	0.129854	-2.94504	0.00407511	Down
Glyma.07G042600	2.74557	1.45711	0.00199417	Up
Glyma.07G048000	0.322942	-1.63066	0.000791713	Down	Protein NTM1-like 9 {ECO:0000303|PubMed:17158162}
Glyma.07G048100	0.218224	-2.19612	0.000195861	Down	NAC domain-containing protein 62 {ECO:0000303|PubMed:15029955}
Glyma.07G048200	0.346298	-1.52991	0.000192929	Down	B3 domain-containing protein Os04g0581400
Glyma.07G048600	0.253233	-1.98146	0.0349652	Down	Protein DMR6-LIKE OXYGENASE 2 {ECO:0000303|PubMed:25376907}
Glyma.07G048700	4.69878	2.23229	0.000186992	Up	Caffeic acid 3-O-methyltransferase
Glyma.07G050300	3.95003	1.98186	2.6408e-07	Up	Endonuclease 2
Glyma.07G051400	0.382599	-1.38609	0.00272279	Down
Glyma.07G052600	14.4595	3.85394	0.00519557	Up
Glyma.07G055900	0.478622	-1.06304	0.00297532	Down	Protein TSS {ECO:0000303|PubMed:21185286}
Glyma.07G057000	0.443317	-1.17359	0.0309615	Down	Pentatricopeptide repeat-containing protein At4g01030, mitochondrial
Glyma.07G057400	0.357308	-1.48476	0.0158095	Down	Probable WRKY transcription factor 41
Glyma.07G059000	2.59936	1.37816	0.00570868	Up	Tyrosine decarboxylase
Glyma.07G059400	3.1655	1.66244	2.28873e-05	Up
Glyma.07G062900	0.21637	-2.20843	8.82845e-08	Down	Probable disease resistance protein At4g27220
Glyma.07G063000	0.0731736	-3.77253	0.000711796	Down
Glyma.07G063300	0.260643	-1.93985	0.00324514	Down	Probable disease resistance protein At4g27220
Glyma.07G063700	6.47829	2.69561	0.000269468	Up
Glyma.07G063900	0	#NAME?	1.14461e-09	Down
Glyma.07G064600	0.324337	-1.62444	0.000136052	Down	3-methyl-2-oxobutanoate hydroxymethyltransferase 2, mitochondrial
Glyma.07G064900	0.474034	-1.07694	0.00857458	Down
Glyma.07G065000	0.235659	-2.08523	2.53042e-07	Down	Probable disease resistance protein At4g27220
Glyma.07G065300	0.00730957	-7.096	9.2052e-12	Down
Glyma.07G067300	4.44305	2.15155	5.75949e-09	Up	Putative UDP-rhamnose:rhamnosyltransferase 1
Glyma.07G067800	0.376993	-1.40739	0.0405851	Down
Glyma.07G071300	0.237788	-2.07225	8.90327e-05	Down	Acyl-coenzyme A thioesterase 8
Glyma.07G074100	2.53935	1.34446	0.0139057	Up	(+)-neomenthol dehydrogenase
Glyma.07G074300	Inf	Inf	0.0236642	Up	Transcription factor DIVARICATA
Glyma.07G075400	3.69001	1.88362	7.97444e-06	Up
Glyma.07G075700	0	#NAME?	0.0202941	Down	Probable disease resistance protein At5g47260
Glyma.07G078900	0.437698	-1.19199	0.00655539	Down	Protein-ribulosamine 3-kinase, chloroplastic
Glyma.07G080500	3.27423	1.71116	3.39571e-06	Up	Subtilisin-like protease SBT1.1 {ECO:0000303|PubMed:16193095}
Glyma.07G080600	6.13841	2.61786	5.7299e-06	Up	Receptor-like protein 12
Glyma.07G080700	0.476858	-1.06837	0.00406828	Down	Putative receptor protein kinase ZmPK1
Glyma.07G081500	2.80841	1.48975	0.00589807	Up	Histone deacetylase complex subunit SAP18
Glyma.07G082100	0.414504	-1.27054	0.0185545	Down	Glyoxylate/hydroxypyruvate reductase HPR3
Glyma.07G084600	2.33985	1.22642	0.00180309	Up
Glyma.07G086000	2.20444	1.14041	0.0135162	Up	Polyol transporter 5
Glyma.07G088200	3.5204	1.81574	0.0113751	Up	Probable sulfate transporter 3.5
Glyma.07G089200	0.465968	-1.1017	0.00903752	Down	Fe-S cluster assembly factor HCF101, chloroplastic
Glyma.07G090000	0.458129	-1.12617	0.0171565	Down	Aspartyl protease APCB1 {ECO:0000303|PubMed:26739014}
Glyma.07G094200	0.206306	-2.27714	0.00308906	Down	LEAF RUST 10 DISEASE-RESISTANCE LOCUS RECEPTOR-LIKE PROTEIN KINASE-like 2.1 {ECO:0000303|PubMed:12805585}
Glyma.07G095000	0.101461	-3.301	0.00342993	Down	LEAF RUST 10 DISEASE-RESISTANCE LOCUS RECEPTOR-LIKE PROTEIN KINASE-like 2.1 {ECO:0000303|PubMed:12805585}
Glyma.07G095100	0.0457772	-4.44923	0.0364828	Down	LEAF RUST 10 DISEASE-RESISTANCE LOCUS RECEPTOR-LIKE PROTEIN KINASE-like 2.5 {ECO:0000303|PubMed:12805585}
Glyma.07G095200	0.244094	-2.03449	0.0326326	Down	LEAF RUST 10 DISEASE-RESISTANCE LOCUS RECEPTOR-LIKE PROTEIN KINASE-like 2.1 {ECO:0000303|PubMed:12805585}
Glyma.07G096100	0.26562	-1.91257	0.00738734	Down	LEAF RUST 10 DISEASE-RESISTANCE LOCUS RECEPTOR-LIKE PROTEIN KINASE-like 1.2 {ECO:0000303|PubMed:12805585}
Glyma.07G105800	15.0592	3.91257	3.61916e-06	Up	Pentatricopeptide repeat-containing protein At1g05600
Glyma.07G108000	3.50392	1.80897	8.23266e-06	Up
Glyma.07G108200	0.0117939	-6.40582	0.0147985	Down	Putative receptor protein kinase ZmPK1
Glyma.07G113900	0	#NAME?	0.000493755	Down	Signal recognition particle 43 kDa protein, chloroplastic
Glyma.07G114100	Inf	Inf	0.00027771	Up	40S ribosomal protein S3-1
Glyma.07G114200	0.168417	-2.56989	0.000311642	Down	Protein ECERIFERUM 1
Glyma.07G117700	0.362949	-1.46216	0.0103211	Down	Receptor like protein kinase S.2
Glyma.07G118000	0.345896	-1.53159	0.0239081	Down	Methylesterase 3
Glyma.07G118200	5.90649	2.5623	0.0036004	Up	Cytochrome P450 714C2
Glyma.07G122600	0.200233	-2.32025	0.00280338	Down	Protein CutA 1, chloroplastic
Glyma.07G128200	0.432559	-1.20903	0.00398966	Down
Glyma.07G132900	0.499808	-1.00056	0.0230842	Down	Oxysterol-binding protein-related protein 3A
Glyma.07G136100	0	#NAME?	0.000282754	Down	Tropinone reductase homolog
Glyma.07G137300	2.00545	1.00392	0.0076439	Up	Gamma-glutamyl phosphate reductase
Glyma.07G139400	2.00877	1.00631	0.00484428	Up
Glyma.07G139600	2.3279	1.21903	0.0246547	Up	Probable glutathione S-transferase
Glyma.07G141300	2.18225	1.12581	0.0020804	Up	Putative lipid-transfer protein DIR1
Glyma.07G143700	0.159715	-2.64643	0.0301298	Down	Werner Syndrome-like exonuclease
Glyma.07G143900	0.129908	-2.94443	0.0280879	Down	LRR receptor-like serine/threonine-protein kinase GSO2
Glyma.07G144000	0.187406	-2.41576	0.0283394	Down
Glyma.07G144100	0.169473	-2.56087	0.0222521	Down	LRR receptor-like serine/threonine-protein kinase GSO2
Glyma.07G158200	0.484366	-1.04583	0.0370144	Down	Protein indeterminate-domain 4, chloroplastic {ECO:0000303|PubMed:16784536}
Glyma.07G163200	0.301555	-1.72951	0.0264895	Down	Extra-large guanine nucleotide-binding protein 1
Glyma.07G165900	0.168422	-2.56985	0.0115998	Down
Glyma.07G168700	0.0492427	-4.34395	2.60504e-08	Down	Branched-chain-amino-acid aminotransferase 3, chloroplastic {ECO:0000303|PubMed:12068099}
Glyma.07G169900	3.30212	1.72339	1.97859e-05	Up	Cathepsin B heavy chain
Glyma.07G173000	0.132822	-2.91243	0.00160847	Down	G-type lectin S-receptor-like serine/threonine-protein kinase At1g34300
Glyma.07G181300	2.03439	1.0246	0.0383257	Up
Glyma.07G184000	0.289171	-1.79001	0.000458835	Down	L-type lectin-domain containing receptor kinase IX.1 {ECO:0000303|PubMed:19773388}
Glyma.07G185300	6.66006	2.73554	0.0236744	Up	Transcription factor bHLH25
Glyma.07G194300	0.477206	-1.06732	0.0092733	Down	Cytochrome P450 71A6
Glyma.07G196800	0.381214	-1.39133	0.00197088	Down	Linoleate 13S-lipoxygenase 3-1, chloroplastic
Glyma.07G200200	2.01371	1.00986	0.0169316	Up	18.5 kDa class I heat shock protein
Glyma.07G200900	2.63039	1.39528	0.0131751	Up	Uncharacterized protein At4g28440
Glyma.07G204300	0.487568	-1.03632	0.0424024	Down	Magnesium-chelatase subunit ChlI, chloroplastic
Glyma.07G204800	0.407951	-1.29353	0.00354382	Down	Phospholipase A1-IIgamma
Glyma.07G205100	0.374374	-1.41745	0.0235368	Down	Protein CHUP1, chloroplastic
Glyma.07G209100	0.345374	-1.53377	5.99601e-05	Down	Probable 2-oxoglutarate-dependent dioxygenase At5g05600 {ECO:0000305}
Glyma.07G209700	0.169388	-2.5616	4.53012e-05	Down
Glyma.07G211500	24.6414	4.62301	9.55521e-06	Up	Prostaglandin reductase-3 {ECO:0000303|PubMed:23821743}
Glyma.07G212400	21.0215	4.3938	0.044174	Up	Ethylene-responsive transcription factor ERF109
Glyma.07G226400	0.0661784	-3.9175	0.0319195	Down	Glutamate receptor 2.8
Glyma.07G226500	0.0354762	-4.81701	0.0214198	Down	Glutamate receptor 2.8
Glyma.07G230200	0.374989	-1.41508	0.021929	Down	Zinc-finger homeodomain protein 11
Glyma.07G232500	0.433655	-1.20538	0.00579944	Down	Protein CLT3, chloroplastic {ECO:0000303|PubMed:20080670}
Glyma.07G234400	2.78513	1.47774	0.000269744	Up
Glyma.07G234700	3.61861	1.85544	0.0305139	Up	Putative ankyrin repeat protein RBE_0317
Glyma.07G240900	2.11471	1.08046	0.00267988	Up
Glyma.07G243500	0.0559475	-4.15978	0.0386805	Down	Stress-induced protein SAM22
Glyma.07G251900	2.1969	1.13547	0.00713361	Up	Sodium/hydrogen exchanger 2
Glyma.07G254700	0.309512	-1.69193	0.0202051	Down	Scopoletin glucosyltransferase
Glyma.07G261500	0.249013	-2.00571	0.0228745	Down	5'-adenylylsulfate reductase 3, chloroplastic
Glyma.07G265900	0.491127	-1.02583	0.0177248	Down	Tonoplast dicarboxylate transporter
Glyma.07G266000	0.219013	-2.19091	0.0295514	Down	Cysteine proteinase inhibitor 5
Glyma.07G270800	0.461195	-1.11655	0.00196347	Down	Probable leucine-rich repeat receptor-like protein kinase At5g49770
Glyma.07G271900	0.448492	-1.15685	0.00901661	Down	Zinc-finger homeodomain protein 3
Glyma.07G273600	0.484578	-1.0452	0.0238153	Down	Prolycopene isomerase, chloroplastic
Glyma.08G000700	2.88931	1.53073	2.35122e-05	Up
Glyma.08G009700	2.19075	1.13142	0.0234297	Up	NAC domain-containing protein 83 {ECO:0000303|PubMed:15029955}
Glyma.08G010800	3.51447	1.81331	0.0455035	Up	11-beta-hydroxysteroid dehydrogenase 1B
Glyma.08G017900	0.177195	-2.49659	0.0253227	Down	Heavy metal-associated isoprenylated plant protein 39 {ECO:0000303|PubMed:21072340, ECO:0000303|PubMed:23368984}
Glyma.08G025700	0.480387	-1.05773	0.0103546	Down	Luminal-binding protein 5
Glyma.08G027000	0.237657	-2.07305	0.0113578	Down	Lupeol synthase
Glyma.08G028300	2.21836	1.14949	0.0424514	Up
Glyma.08G030000	2.94252	1.55705	0.0015509	Up	Xaa-Pro dipeptidase
Glyma.08G033500	0.346407	-1.52946	0.0307689	Down	rRNA methyltransferase 1, mitochondrial {ECO:0000250|UniProtKB:P25270}
Glyma.08G035100	4.65115	2.21759	0.00258455	Up	Probable glycosyltransferase At5g03795
Glyma.08G036300	0.493547	-1.01874	0.0401137	Down	30S ribosomal protein S1 homolog
Glyma.08G036600	4.56469	2.19052	0.0011787	Up	Embryonic abundant protein USP92
Glyma.08G044400	0.214487	-2.22104	0.0155568	Down	Protein SAR DEFICIENT 1 {ECO:0000303|PubMed:20921422}
Glyma.08G045200	3.11415	1.63884	0.00284412	Up	Nudix hydrolase 18, mitochondrial
Glyma.08G047300	0.283732	-1.8174	0.000872105	Down	MACPF domain-containing protein At1g14780
Glyma.08G053000	0.302959	-1.7228	0.00110471	Down
Glyma.08G058000	0.356893	-1.48644	0.0277435	Down	Internal alternative NAD(P)H-ubiquinone oxidoreductase A2, mitochondrial
Glyma.08G063700	2.04134	1.02952	0.00411723	Up	Squalene monooxygenase
Glyma.08G063800	0.351941	-1.50659	0.0111581	Down	Malate dehydrogenase, glyoxysomal
Glyma.08G065900	0.195436	-2.35523	3.23301e-07	Down	L-type lectin-domain containing receptor kinase IX.1 {ECO:0000303|PubMed:19773388}
Glyma.08G066800	0.438475	-1.18943	0.00181766	Down	UDP-glycosyltransferase 78D2
Glyma.08G068800	13.5587	3.76115	0.00440405	Up	17.3 kDa class I heat shock protein
Glyma.08G069200	2.07757	1.0549	0.0208281	Up
Glyma.08G070800	0.386851	-1.37015	0.0281626	Down	ABC transporter G family member 11
Glyma.08G074200	2.59607	1.37633	0.0494121	Up	Chaperone protein dnaJ 20, chloroplastic
Glyma.08G075300	0.44976	-1.15277	0.021945	Down	NAC domain-containing protein 104 {ECO:0000305}
Glyma.08G077600	3.24155	1.69669	0.0106934	Up
Glyma.08G084700	3.20332	1.67957	0.00229875	Up
Glyma.08G093300	2.18941	1.13054	0.00217293	Up	Purple acid phosphatase 3
Glyma.08G093500	0.0081762	-6.93435	6.96048e-47	Down	Purple acid phosphatase 3
Glyma.08G093600	2.02057	1.01477	0.0170372	Up	Purple acid phosphatase 7
Glyma.08G097500	10.9496	3.4528	0.0309754	Up
Glyma.08G098500	0.178659	-2.48472	2.3432e-07	Down	Probable inositol transporter 2
Glyma.08G099000	3.04109	1.60459	0.000303627	Up
Glyma.08G099300	Inf	Inf	5.74242e-10	Up	DEAD-box ATP-dependent RNA helicase 1
Glyma.08G105400	2.86492	1.5185	0.000163412	Up	Agamous-like MADS-box protein AGL3
Glyma.08G106900	2.62062	1.38991	0.00974672	Up
Glyma.08G107500	0.156103	-2.67943	0.0177433	Down	Crocetin glucosyltransferase, chloroplastic
Glyma.08G108000	0.107905	-3.21217	0.000287111	Down	Selenium-binding protein 1
Glyma.08G108100	3.12207	1.6425	0.000997354	Up
Glyma.08G109400	0.35732	-1.48471	0.00745147	Down	Chalcone synthase 1
Glyma.08G110400	0.0600395	-4.05794	0.0283639	Down	Chalcone synthase 5
Glyma.08G113600	0.487542	-1.0364	0.0119545	Down	Probable acyl-activating enzyme 18, peroxisomal
Glyma.08G116400	22.0343	4.46168	2.00985e-05	Up	P34 probable thiol protease
Glyma.08G117500	2.2517	1.17102	0.0010713	Up	Cellulose synthase A catalytic subunit 8 [UDP-forming]
Glyma.08G118000	2.31863	1.21327	0.0286657	Up
Glyma.08G119200	0	#NAME?	2.67965e-07	Down	Probable disease resistance protein At1g12280
Glyma.08G119500	2.03639	1.02602	0.0129607	Up	Fasciclin-like arabinogalactan protein 12
Glyma.08G120200	0.283031	-1.82097	0.000918087	Down	Nodulin-26
Glyma.08G123400	5.17839	2.3725	1.59364e-09	Up
Glyma.08G127200	0.458865	-1.12386	0.0033442	Down	UDP-glucose:glycoprotein glucosyltransferase
Glyma.08G134200	0.0475404	-4.3947	0.000186582	Down
Glyma.08G135600	0.445475	-1.16658	0.00676653	Down	BTB/POZ domain-containing protein DOT3
Glyma.08G136800	0.32122	-1.63837	0.0309091	Down	Protein spinster homolog 2
Glyma.08G143400	2.75648	1.46282	0.000288264	Up	Probable WRKY transcription factor 13
Glyma.08G156800	0.394544	-1.34174	0.00402825	Down	Callose synthase 5
Glyma.08G158200	0.00484312	-7.68985	8.25414e-07	Down
Glyma.08G159100	2.58054	1.36767	0.0376173	Up
Glyma.08G166100	2.0139	1.00999	0.0335345	Up	Aspartic proteinase CDR1
Glyma.08G170500	0.0220852	-5.50078	4.17093e-06	Down	Kinesin-like protein KIN-1 {ECO:0000305}
Glyma.08G171000	0.0203606	-5.61807	0.0344111	Down
Glyma.08G171100	895.777	9.807	4.43732e-36	Up	High affinity sulfate transporter 2
Glyma.08G171400	4.18386	2.06483	0.000588245	Up
Glyma.08G174200	0.483245	-1.04917	0.0227053	Down	Translation initiation factor IF-2, chloroplastic
Glyma.08G177200	2.03292	1.02355	0.00529561	Up
Glyma.08G180600	0.00477434	-7.71048	0.00465465	Down	Aminotransferase ALD1
Glyma.08G183700	3.52254	1.81661	0.0227009	Up	Fasciclin-like arabinogalactan protein 19
Glyma.08G190700	0.374939	-1.41527	0.000690146	Down	ABC transporter C family member 8
Glyma.08G191800	0.00720916	-7.11595	5.09726e-23	Down	Protein MAIN-LIKE 2 {ECO:0000303|PubMed:24635680}
Glyma.08G192700	2.59712	1.37691	0.0125477	Up	Chaperonin CPN60-like 2, mitochondrial
Glyma.08G195100	3.27313	1.71067	0.00664433	Up	Inorganic pyrophosphatase 2
Glyma.08G197700	0.0645653	-3.9531	0.00692417	Down	Receptor-like protein kinase At3g21340
Glyma.08G198100	0.0643097	-3.95882	0.00728678	Down	Putative leucine-rich repeat receptor-like protein kinase At2g19210
Glyma.08G198400	0.111641	-3.16306	0.0329341	Down	Probable LRR receptor-like serine/threonine-protein kinase At1g05700
Glyma.08G198500	0.0760095	-3.71768	0.00427738	Down	Putative leucine-rich repeat receptor-like protein kinase At2g19210
Glyma.08G198600	0	#NAME?	0.00336541	Down	Probable LRR receptor-like protein kinase At1g51890
Glyma.08G198700	0	#NAME?	0.00176952	Down	Probable LRR receptor-like serine/threonine-protein kinase At1g05700
Glyma.08G198800	0.0192945	-5.69567	0.000406245	Down	Putative leucine-rich repeat receptor-like protein kinase At2g19210
Glyma.08G199300	2.4749	1.30737	0.000554269	Up	Inositol oxygenase 1
Glyma.08G199800	0.198719	-2.3312	6.68412e-08	Down	ATP-dependent 6-phosphofructokinase 3 {ECO:0000255|HAMAP-Rule:MF_03186}
Glyma.08G200100	4.14644	2.05187	1.03926e-08	Up	Stem 31 kDa glycoprotein
Glyma.08G201100	2.15356	1.10672	0.00369415	Up	Pseudo histidine-containing phosphotransfer protein 5 {ECO:0000303|PubMed:17284581}
Glyma.08G202800	0.41414	-1.27181	0.017651	Down	LETM1 and EF-hand domain-containing protein anon-60Da, mitochondrial
Glyma.08G203800	2.27137	1.18357	0.0349954	Up	Probable inactive nicotinamidase At3g16190 {ECO:0000305}
Glyma.08G208700	0.264165	-1.92049	2.06994e-06	Down	Molybdate transporter 2
Glyma.08G209000	0.235866	-2.08396	0.00914046	Down	Coleoptile phototropism protein 1
Glyma.08G209800	2.72651	1.44706	0.000130548	Up	Acyl-protein thioesterase 2
Glyma.08G210100	0.00890253	-6.81157	4.15671e-06	Down
Glyma.08G211900	13.8193	3.78861	5.24572e-14	Up
Glyma.08G215500	2.30415	1.20423	0.00245714	Up	Transcription factor bHLH25
Glyma.08G218600	2.40636	1.26685	0.00186201	Up	Probable WRKY transcription factor 40
Glyma.08G219900	2.06089	1.04327	0.0217834	Up
Glyma.08G220300	2.54819	1.34947	0.000798702	Up
Glyma.08G222200	0.365936	-1.45034	0.000111927	Down	Calcium-transporting ATPase 9, plasma membrane-type
Glyma.08G222500	2.85267	1.51231	0.033958	Up	Exocyst complex component EXO70A1
Glyma.08G226800	2.69883	1.43233	0.000179254	Up	Germin-like protein subfamily 3 member 4
Glyma.08G233200	0	#NAME?	0.00909786	Down	Probable fatty acyl-CoA reductase 4
Glyma.08G235400	2.36529	1.24202	0.00413839	Up	Alpha-amylase/subtilisin inhibitor
Glyma.08G235800	5.71503	2.51476	0.0250659	Up	Probable LRR receptor-like serine/threonine-protein kinase At1g56130
Glyma.08G240200	2.26038	1.17657	0.0118241	Up	Putative quinone-oxidoreductase homolog, chloroplastic
Glyma.08G249300	0	#NAME?	0.0433686	Down
Glyma.08G249400	0.151592	-2.72173	0.00103417	Down	Receptor-like protein kinase FERONIA
Glyma.08G249900	0.478661	-1.06292	0.031328	Down	Alpha-1,4-glucan-protein synthase [UDP-forming] 1
Glyma.08G251500	0.256673	-1.96199	0.0123588	Down
Glyma.08G255200	0.338588	-1.5624	0.000169661	Down	Zinc finger protein CONSTANS-LIKE 2
Glyma.08G256400	0.447774	-1.15916	0.0396212	Down	Transcription factor TCP1
Glyma.08G266000	0.411613	-1.28064	0.0392528	Down	Plastidal glycolate/glycerate translocator 1, chloroplastic
Glyma.08G266500	0.495296	-1.01364	0.00506372	Down	Protein WEAK CHLOROPLAST MOVEMENT UNDER BLUE LIGHT 1
Glyma.08G269800	5.48047	2.4543	0.0005499	Up	Floral homeotic protein APETALA 1
Glyma.08G271000	0.31032	-1.68817	0.036624	Down	Transcription factor bHLH96
Glyma.08G273600	2.95569	1.56349	0.00382642	Up	Uncharacterized protein At5g65660
Glyma.08G274400	0.468442	-1.09406	0.00475499	Down	Serine hydroxymethyltransferase, mitochondrial
Glyma.08G282600	0.400933	-1.31857	0.00240887	Down	Protein DETOXIFICATION 29 {ECO:0000303|PubMed:11739388}
Glyma.08G284000	0.270363	-1.88703	0.00952227	Down	High affinity nitrate transporter 2.5
Glyma.08G299900	0.373528	-1.42071	0.0202681	Down	Delta(8)-fatty-acid desaturase 2
Glyma.08G301600	0.0297329	-5.0718	0.00361296	Down
Glyma.08G302600	0.414748	-1.26969	0.0106207	Down	Serine--glyoxylate aminotransferase
Glyma.08G306300	0.0986296	-3.34184	0.00141665	Down	(Z)-3-hexen-1-ol acetyltransferase
Glyma.08G308500	Inf	Inf	0.0472578	Up
Glyma.08G311400	0.451428	-1.14743	0.0296575	Down	Glutamyl-tRNA(Gln) amidotransferase subunit A, chloroplastic/mitochondrial {ECO:0000255|HAMAP-Rule:MF_03150}
Glyma.08G317400	4.05591	2.02003	0.0130545	Up	Disease resistance protein RPM1
Glyma.08G318000	5.87582	2.55479	0.000846682	Up	Disease resistance protein RPM1
Glyma.08G319700	0.42255	-1.2428	0.0313208	Down
Glyma.08G321400	0.252781	-1.98404	0.0232639	Down	Aspartyl protease family protein At5g10770
Glyma.08G324300	0.162511	-2.62139	0.0170085	Down	Glycerophosphodiester phosphodiesterase GDPDL3 {ECO:0000305}
Glyma.08G324500	0.280409	-1.8344	0.0395969	Down	Glycerophosphodiester phosphodiesterase GDPDL4 {ECO:0000305}
Glyma.08G326000	0.324141	-1.62531	0.030192	Down	Zinc finger CCCH domain-containing protein 18
Glyma.08G326700	2.25855	1.1754	0.00192826	Up	Polygalacturonase inhibitor 1
Glyma.08G328800	0.166853	-2.58335	0.000412775	Down	Disease resistance protein RPM1
Glyma.08G329000	0.419857	-1.25203	0.0102385	Down
Glyma.08G339300	0.0462432	-4.43461	0.000155289	Down
Glyma.08G339400	0.224889	-2.15271	0.000382582	Down
Glyma.08G339500	0.156502	-2.67575	0.043405	Down
Glyma.08G339600	0.0372869	-4.74519	0.0302156	Down
Glyma.08G341100	2.14929	1.10386	0.021176	Up	Kunitz-type trypsin inhibitor KTI1
Glyma.08G341400	2.35331	1.23469	0.00180849	Up	Kunitz-type trypsin inhibitor KTI1
Glyma.08G342100	3.00043	1.58517	0.0214683	Up	Trypsin inhibitor A
Glyma.08G348300	0.471717	-1.08401	0.0136709	Down	Ethylene-responsive transcription factor-like protein At4g13040
Glyma.08G355000	0.22184	-2.17241	0.000400868	Down	Putative receptor protein kinase ZmPK1
Glyma.08G359500	2.3837	1.2532	0.001758	Up
Glyma.08G365600	0	#NAME?	4.8106e-08	Down	ATP-dependent Clp protease ATP-binding subunit ClpA homolog CD4B, chloroplastic
Glyma.08G366400	2.42619	1.27869	0.00937106	Up
Glyma.08G367000	3.59725	1.84689	0.00177443	Up	Hydroquinone glucosyltransferase
Glyma.08G367700	35.2625	5.14006	2.62263e-13	Up	Queuine tRNA-ribosyltransferase accessory subunit 2 {ECO:0000255|HAMAP-Rule:MF_03043}
Glyma.09G000800	5.43092	2.4412	6.08827e-07	Up	Splicing factor 3B subunit 4
Glyma.09G000900	3.30891	1.72636	0.000343916	Up	Phosphatidylinositol-glycan biosynthesis class F protein
Glyma.09G003700	2.49453	1.31877	0.00263861	Up	Ras-related protein RABA4d
Glyma.09G006300	3.48297	1.80032	0.000419609	Up	Proline synthase co-transcribed bacterial homolog protein
Glyma.09G006600	2.06069	1.04313	0.019642	Up
Glyma.09G009700	2.74288	1.45569	0.0365508	Up
Glyma.09G012000	0.230819	-2.11517	0.0263258	Down
Glyma.09G012700	4.33428	2.11579	9.59874e-06	Up
Glyma.09G013600	0.423548	-1.2394	0.0061915	Down	Pentatricopeptide repeat-containing protein At4g16390, chloroplastic
Glyma.09G016200	0.316587	-1.65933	7.05561e-05	Down	Uncharacterized protein At4g26485
Glyma.09G016400	0.11313	-3.14395	0.0422489	Down	Heavy metal-associated isoprenylated plant protein 47 {ECO:0000303|PubMed:21072340, ECO:0000303|PubMed:23368984}
Glyma.09G016600	0.134042	-2.89925	0.000127902	Down	Probable galactinol--sucrose galactosyltransferase 2
Glyma.09G017900	0.268076	-1.89929	0.0101974	Down	Aspartyl protease family protein At5g10770
Glyma.09G018600	0.407241	-1.29604	0.000298158	Down	Ferric reduction oxidase 6
Glyma.09G022800	8.82841	3.14215	0.00139609	Up	Peroxidase 54
Glyma.09G028000	0.097193	-3.363	3.79808e-05	Down	Alpha-glucosidase
Glyma.09G031600	0.213089	-2.23047	0.0353701	Down	Polygalacturonase At1g48100
Glyma.09G034900	2.76022	1.46478	0.00450207	Up	GDSL esterase/lipase At3g50400
Glyma.09G036800	0.287633	-1.7977	0.000331339	Down
Glyma.09G036900	0.12815	-2.96409	1.2147e-10	Down
Glyma.09G037600	0.352984	-1.50232	0.000151309	Down
Glyma.09G039900	0.205003	-2.28629	0.0202854	Down	COBRA-like protein 7
Glyma.09G040500	0.052068	-4.26346	0.0152201	Down	Class-10 pathogenesis-related protein 1
Glyma.09G041600	3.22418	1.68893	0.0304985	Up	Exopolygalacturonase clone GBGE184
Glyma.09G045400	3.30433	1.72436	0.000156156	Up	Vesicle-associated membrane protein 724 {ECO:0000303|PubMed:11115874}
Glyma.09G050600	0.459595	-1.12156	0.0254156	Down	Cationic amino acid transporter 5
Glyma.09G053700	0.0824981	-3.59949	0.000378053	Down	Probable E3 ubiquitin-protein ligase XBOS32
Glyma.09G053800	0.397232	-1.33195	0.0120358	Down
Glyma.09G054100	0.259252	-1.94757	0.000135904	Down
Glyma.09G054600	4.12492	2.04437	0.0172408	Up
Glyma.09G057500	17.5239	4.13125	1.22213e-13	Up	Angio-associated migratory cell protein
Glyma.09G059800	0.31637	-1.66032	0.0254755	Down	Protein CHLOROPLAST IMPORT APPARATUS 2
Glyma.09G060100	0.114589	-3.12546	5.61945e-14	Down	DNA ligase 4
Glyma.09G060700	2.71125	1.43896	0.00899407	Up
Glyma.09G062200	2.18183	1.12554	0.00236646	Up	Transmembrane protein 230
Glyma.09G064200	0.188667	-2.40608	0.0366318	Down	Putative transcription factor bHLH041
Glyma.09G075100	0.050169	-4.31706	2.08995e-13	Down	CRS2-associated factor 2, mitochondrial
Glyma.09G077100	0.2054	-2.28349	0.0257088	Down	Pectinesterase PPE8B
Glyma.09G081000	Inf	Inf	0.00981042	Up	Apoptosis-inducing factor homolog A
Glyma.09G094400	4.05203	2.01865	0.0247089	Up	Isoflavone-7-O-methyltransferase 6
Glyma.09G099100	0.217548	-2.2006	0.0287567	Down	G-type lectin S-receptor-like serine/threonine-protein kinase At4g27290
Glyma.09G099400	0.000833443	-10.2286	1.05508e-42	Down	Zinc finger BED domain-containing protein RICESLEEPER 1
Glyma.09G106100	Inf	Inf	0.01492	Up
Glyma.09G107600	0.0016398	-9.25226	5.17586e-30	Down	Nuclear poly(A) polymerase 4 {ECO:0000303|PubMed:18479511}
Glyma.09G107700	0	#NAME?	1.26722e-11	Down
Glyma.09G108100	0	#NAME?	0.00240671	Down	HMG-Y-related protein A
Glyma.09G109800	2.59949	1.37823	0.000427863	Up	Peroxidase 53
Glyma.09G110100	0.403598	-1.30901	0.0382334	Down
Glyma.09G112700	0.470323	-1.08828	0.0211041	Down
Glyma.09G113100	6.67095	2.73789	0.00747233	Up	Myb family transcription factor PHL5 {ECO:0000305}
Glyma.09G115200	0.0943475	-3.40587	0.0333776	Down
Glyma.09G126200	2.08925	1.06299	0.0101665	Up	Acidic endochitinase
Glyma.09G127200	0.134837	-2.89071	0.0166002	Down	Isoflavone 7-O-glucosyltransferase 1
Glyma.09G128000	0	#NAME?	0.000269289	Down	Vacuolar cation/proton exchanger 3
Glyma.09G128100	0.337277	-1.568	0.00792153	Down	Nucleolar GTP-binding protein 1
Glyma.09G130900	0.281618	-1.82819	0.0459705	Down	Heavy metal-associated isoprenylated plant protein 39 {ECO:0000303|PubMed:21072340, ECO:0000303|PubMed:23368984}
Glyma.09G132100	5.83411	2.54451	0.00991442	Up	Probable polygalacturonase
Glyma.09G134200	0.178825	-2.48338	0.000400783	Down	Protein DETOXIFICATION 34 {ECO:0000303|PubMed:11739388}
Glyma.09G138000	3.55345	1.82922	0.000111861	Up
Glyma.09G138700	0	#NAME?	0.0251409	Down	Uncharacterized protein At2g33490
Glyma.09G145000	2.19893	1.1368	0.044221	Up	1-aminocyclopropane-1-carboxylate oxidase homolog 1
Glyma.09G148600	0.187643	-2.41394	0.000563124	Down	Peroxidase 66
Glyma.09G149500	0.113493	-3.13933	7.4689e-11	Down	Kinesin-like protein KIN-12A {ECO:0000305}
Glyma.09G151400	0.231885	-2.10852	0.0313482	Down	Cysteine-rich receptor-like protein kinase 8
Glyma.09G152400	0.259839	-1.94431	0.0159636	Down	LRR receptor-like serine/threonine-protein kinase ERL1 {ECO:0000303|PubMed:14985254}
Glyma.09G155500	3.01235	1.59089	3.21448e-05	Up	Kunitz-type trypsin inhibitor-like 2 protein
Glyma.09G157600	0.236124	-2.08238	0.000235231	Down	Probable carboxylesterase 18
Glyma.09G157700	0.44397	-1.17147	0.0030604	Down	Probable carboxylesterase 18
Glyma.09G159900	0	#NAME?	0.0407745	Down	Putative UPF0481 protein At3g02645
Glyma.09G162400	0.23101	-2.11397	0.000173836	Down	UDP-glycosyltransferase 708D1 {ECO:0000303|PubMed:25979175}
Glyma.09G166700	0.358307	-1.48073	0.048284	Down
Glyma.09G168700	0.275477	-1.85999	0.0497553	Down	Probable cyclic nucleotide-gated ion channel 20, chloroplastic
Glyma.09G169700	0.347713	-1.52403	0.00740944	Down	Methylecgonone reductase
Glyma.09G169800	2.54276	1.3464	0.0355905	Up	Non-functional NADPH-dependent codeinone reductase 2
Glyma.09G171200	0.242502	-2.04393	0.0135344	Down	Putative pentatricopeptide repeat-containing protein At1g12700, mitochondrial
Glyma.09G172500	0.339351	-1.55915	0.00193997	Down	Mitogen-activated protein kinase kinase 9
Glyma.09G174800	9.54869	3.2553	0.0079781	Up	Putative pentatricopeptide repeat-containing protein At1g12700, mitochondrial
Glyma.09G175000	0	#NAME?	0.00170163	Down	Pentatricopeptide repeat-containing protein At1g12775, mitochondrial
Glyma.09G175100	0.31172	-1.68168	0.00951969	Down	Putative pentatricopeptide repeat-containing protein At1g12700, mitochondrial
Glyma.09G176400	6.11512	2.61238	0.000265569	Up	Putative pentatricopeptide repeat-containing protein At1g12700, mitochondrial
Glyma.09G179900	0.418684	-1.25607	0.0301167	Down	Heavy metal-associated isoprenylated plant protein 16 {ECO:0000303|PubMed:21072340, ECO:0000303|PubMed:23368984}
Glyma.09G180700	20.2422	4.3393	1.44834e-12	Up
Glyma.09G181000	2.69407	1.42979	0.000892118	Up	Chlorophyllase-1
Glyma.09G181500	0.0517828	-4.27138	0.00258773	Down	LEAF RUST 10 DISEASE-RESISTANCE LOCUS RECEPTOR-LIKE PROTEIN KINASE-like 1.2 {ECO:0000303|PubMed:12805585}
Glyma.09G181800	0.0170564	-5.87354	2.59376e-14	Down	LEAF RUST 10 DISEASE-RESISTANCE LOCUS RECEPTOR-LIKE PROTEIN KINASE-like 2.7 {ECO:0000303|PubMed:12805585}
Glyma.09G182000	0.189027	-2.40334	0.00251359	Down	LEAF RUST 10 DISEASE-RESISTANCE LOCUS RECEPTOR-LIKE PROTEIN KINASE-like 2.5 {ECO:0000303|PubMed:12805585}
Glyma.09G182100	0.321369	-1.6377	0.00737121	Down	LEAF RUST 10 DISEASE-RESISTANCE LOCUS RECEPTOR-LIKE PROTEIN KINASE-like 1.2 {ECO:0000303|PubMed:12805585}
Glyma.09G182700	0.141273	-2.82345	1.49425e-11	Down	C2 and GRAM domain-containing protein At1g03370
Glyma.09G182800	0.0840656	-3.57234	0.000194634	Down
Glyma.09G182900	0.127341	-2.97323	4.93261e-09	Down
Glyma.09G183000	2.97974	1.57519	0.00122989	Up
Glyma.09G185900	0.465464	-1.10326	0.0367269	Down	Aspartyl protease APCB1 {ECO:0000303|PubMed:26739014}
Glyma.09G186300	0.495361	-1.01345	0.00800058	Down	Cytochrome P450 CYP736A12
Glyma.09G192300	2.23067	1.15748	0.0450715	Up	NDR1/HIN1-like protein 1 {ECO:0000303|Ref.1}
Glyma.09G194800	2.07928	1.05609	0.0258469	Up	Ethylene-responsive transcription factor TINY
Glyma.09G198900	0.262097	-1.93183	0.0239649	Down	Dirigent protein 5
Glyma.09G200100	2.08129	1.05748	0.0398399	Up
Glyma.09G200500	0.223487	-2.16174	0.00937304	Down	Probable 1-deoxy-D-xylulose-5-phosphate synthase 2, chloroplastic
Glyma.09G201700	2.80715	1.48911	0.0469939	Up	Agamous-like MADS-box protein AGL21
Glyma.09G208000	2.11497	1.08063	0.0158316	Up	Protein ABHD17A {ECO:0000305}
Glyma.09G208200	2.7865	1.47845	0.000208004	Up	Cellulose synthase-like protein D3
Glyma.09G208600	Inf	Inf	0.0306561	Up
Glyma.09G208700	3.6965	1.88616	0.00479419	Up
Glyma.09G208800	7.5711	2.9205	0.00774652	Up
Glyma.09G208900	Inf	Inf	6.13789e-05	Up	Putative disease resistance protein RGA4
Glyma.09G209000	Inf	Inf	0.0188381	Up
Glyma.09G210200	2.22596	1.15443	0.00212832	Up
Glyma.09G211800	0.32308	-1.63004	0.0495198	Down
Glyma.09G215300	0.406649	-1.29814	0.00774186	Down	F-box/kelch-repeat protein SKIP25
Glyma.09G216300	0.430711	-1.21521	0.0023363	Down	Protein NUCLEAR FUSION DEFECTIVE 4 {ECO:0000303|PubMed:16698901}
Glyma.09G216500	Inf	Inf	3.01688e-06	Up
Glyma.09G221900	0.143653	-2.79934	0.0279384	Down	Auxin-induced protein 10A5
Glyma.09G224800	2.17684	1.12224	0.0483192	Up	Polygalacturonase QRT2
Glyma.09G225000	3.18587	1.67169	2.67624e-05	Up	Probable inactive purple acid phosphatase 27
Glyma.09G230100	0.398576	-1.32707	0.0390978	Down
Glyma.09G232200	0.386535	-1.37133	0.0299581	Down	Pentatricopeptide repeat-containing protein At4g25270, chloroplastic
Glyma.09G235300	0.345758	-1.53216	0.00248904	Down	Transcription factor MYB113
Glyma.09G235700	2.19229	1.13244	0.0121956	Up	NAC domain-containing protein 100
Glyma.09G238000	5.85452	2.54955	0.0454378	Up	Vacuolar amino acid transporter 1
Glyma.09G239900	2.31596	1.21161	0.0195062	Up	Polyvinylalcohol dehydrogenase
Glyma.09G241800	0.48333	-1.04892	0.0320017	Down	Homeobox-leucine zipper protein HAT4
Glyma.09G243700	0.418428	-1.25695	0.0294466	Down	Subtilase peptide GmSubPep
Glyma.09G244400	0.0402133	-4.63618	0.0129063	Down
Glyma.09G246900	0.171808	-2.54113	0.0137453	Down
Glyma.09G248600	0.263267	-1.9254	0.00652049	Down	Calreticulin-3
Glyma.09G258000	0.185576	-2.42992	0.0230286	Down	L-3-cyanoalanine synthase 1, mitochondrial
Glyma.09G258200	23.4166	4.54946	1.79852e-05	Up	Probable disease resistance protein At5g63020
Glyma.09G258400	0.205137	-2.28534	0.0459703	Down
Glyma.09G263100	0.23599	-2.0832	0.0083213	Down	NAD(P)H-quinone oxidoreductase subunit S, chloroplastic {ECO:0000305}
Glyma.09G263400	0.487966	-1.03515	0.0147355	Down	SPX domain-containing membrane protein At4g22990
Glyma.09G266800	0.199757	-2.32369	0.0337494	Down
Glyma.09G272100	0.0919865	-3.44243	0.000615584	Down	Probable LRR receptor-like serine/threonine-protein kinase At4g36180
Glyma.09G274000	0.238738	-2.0665	0.00370939	Down	Probable WRKY transcription factor 70
Glyma.09G276300	0.383063	-1.38435	0.00777976	Down	Probable serine/threonine-protein kinase WNK5
Glyma.09G282900	0.338713	-1.56186	4.07338e-05	Down	Abscisic acid 8'-hydroxylase 2
Glyma.10G000200	2.34712	1.23089	0.0337724	Up	DNA-binding protein SMUBP-2
Glyma.10G002700	4.94649	2.30641	2.7833e-07	Up	Protein argonaute 10
Glyma.10G003000	2.31976	1.21398	0.00472605	Up	Dymeclin
Glyma.10G006700	3.81183	1.93048	0.000951142	Up	Probable inorganic phosphate transporter 1-3
Glyma.10G015000	2.3025	1.2032	0.0268494	Up
Glyma.10G020900	3.86123	1.94906	2.81581e-05	Up	Monothiol glutaredoxin-S6
Glyma.10G024900	0.352023	-1.50626	0.00794754	Down
Glyma.10G040300	2.04823	1.03438	0.0304186	Up
Glyma.10G043700	0.423127	-1.24084	0.0319639	Down	Short-chain dehydrogenase TIC 32, chloroplastic
Glyma.10G043900	0.406033	-1.30033	0.00140037	Down	Pentatricopeptide repeat-containing protein At3g53700, chloroplastic
Glyma.10G048500	0.438844	-1.18822	0.00262124	Down	Protein REVEILLE 8
Glyma.10G053900	0.43828	-1.19007	0.0399976	Down	Protein CNGC15a {ECO:0000303|PubMed:27230377}
Glyma.10G057300	0.380482	-1.3941	0.0412016	Down	RNA polymerase sigma factor sigF, chloroplastic
Glyma.10G059200	2.32537	1.21746	0.00509518	Up	Alpha carbonic anhydrase 7
Glyma.10G061200	0.0737723	-3.76078	2.99832e-05	Down	50S ribosomal protein L1, chloroplastic
Glyma.10G061600	0	#NAME?	0.00481461	Down
Glyma.10G061800	0.155603	-2.68406	0.0224241	Down	Thaumatin-like protein 1a
Glyma.10G062600	0.07397	-3.75692	0.000818429	Down	UDP-glycosyltransferase 73D1
Glyma.10G065200	0.203217	-2.29891	3.16366e-06	Down	Leucine-rich repeat receptor-like protein kinase PXC1 {ECO:0000305}
Glyma.10G066100	0.453977	-1.13931	0.00368619	Down	Heat stress transcription factor A-3
Glyma.10G069500	0.490014	-1.0291	0.0160036	Down	Probable leucine-rich repeat receptor-like protein kinase At5g49770
Glyma.10G071000	2.70585	1.43608	0.00925913	Up	Purple acid phosphatase 22
Glyma.10G079500	0	#NAME?	1.04575e-18	Down	Protein MAINTENANCE OF MERISTEMS {ECO:0000303|PubMed:23607329}
Glyma.10G081800	0	#NAME?	0.03354	Down	Protein VAC14 homolog
Glyma.10G090700	2.37494	1.24789	0.0290455	Up	Polyamine oxidase 1
Glyma.10G092900	7.28484	2.8649	0.00639589	Up	Long chain acyl-CoA synthetase 1
Glyma.10G097400	0.0121234	-6.36606	8.49388e-08	Down	CSC1-like protein RXW8
Glyma.10G097800	0.263101	-1.92631	0.0494224	Down	Magnesium-chelatase subunit ChlH, chloroplastic
Glyma.10G101200	0.257559	-1.95702	1.73963e-06	Down	Probable methyltransferase PMT6
Glyma.10G103000	0.400843	-1.31889	0.000224419	Down	GTP-binding protein TypA/BipA homolog
Glyma.10G104800	0.30763	-1.70073	0.019375	Down	Kinesin-like protein KIN-5B {ECO:0000305}
Glyma.10G108400	0.418653	-1.25617	0.0312837	Down	Zeatin O-glucosyltransferase
Glyma.10G108900	78.9659	6.30316	1.46504e-15	Up	Lectin DB58 subunit beta
Glyma.10G110600	Inf	Inf	0.00012296	Up	RPM1-interacting protein 4
Glyma.10G112900	0.213981	-2.22445	0.0125893	Down	Zinc finger protein ZOP1 {ECO:0000305}
Glyma.10G113000	0	#NAME?	0.0181403	Down
Glyma.10G117100	0.250941	-1.99458	0.000465133	Down	Superoxide dismutase [Fe] 2, chloroplastic
Glyma.10G121600	0.049886	-4.32522	9.657e-07	Down	DNA mismatch repair protein MSH1, mitochondrial
Glyma.10G122300	Inf	Inf	0.0203387	Up	Putative expansin-B2
Glyma.10G122800	0	#NAME?	2.0496e-16	Down
Glyma.10G125700	0	#NAME?	0.00392446	Down	Proline--tRNA ligase, cytoplasmic {ECO:0000305}
Glyma.10G128700	6.15998	2.62292	0.0169923	Up	Probable indole-3-pyruvate monooxygenase YUCCA3
Glyma.10G129000	Inf	Inf	0.000839535	Up	Receptor-like protein 12
Glyma.10G129100	0	#NAME?	0.0435453	Down
Glyma.10G129400	Inf	Inf	9.38665e-07	Up	LRR receptor-like serine/threonine-protein kinase GSO1
Glyma.10G129500	0.0742704	-3.75107	0.0100702	Down
Glyma.10G130000	0	#NAME?	0.0417839	Down	Stem-specific protein TSJT1
Glyma.10G130400	0.0201153	-5.63556	1.39119e-08	Down
Glyma.10G141200	0	#NAME?	0.000373748	Down	4-alpha-glucanotransferase, chloroplastic/amyloplastic
Glyma.10G142500	2.11371	1.07978	0.00331996	Up
Glyma.10G143600	0	#NAME?	3.82306e-25	Down	Protein RETICULATA, chloroplastic {ECO:0000303|PubMed:16873448}
Glyma.10G145300	2.5175	1.33199	0.0373705	Up	Galactinol synthase 2
Glyma.10G147900	2.78234	1.4763	0.00262892	Up
Glyma.10G153900	0.263339	-1.92501	0.00311525	Down	Probable linoleate 9S-lipoxygenase 5
Glyma.10G155600	0.328995	-1.60386	0.0084792	Down	Coleoptile phototropism protein 1
Glyma.10G157500	2.26468	1.17931	0.0322252	Up	Receptor-like cytosolic serine/threonine-protein kinase RBK2
Glyma.10G158300	0.0397539	-4.65276	1.35958e-16	Down	Chaperone protein DnaJ {ECO:0000255|HAMAP-Rule:MF_01152}
Glyma.10G162200	0.313976	-1.67127	0.0013773	Down	Sec-independent protein translocase protein TATA, chloroplastic
Glyma.10G166300	6.16448	2.62398	0.00110448	Up	Pentatricopeptide repeat-containing protein At1g08610
Glyma.10G167800	0.265606	-1.91264	2.78547e-07	Down	Ammonium transporter 1 member 2
Glyma.10G167900	8.1549	3.02767	0.0329294	Up
Glyma.10G168100	0.0392539	-4.67102	2.10378e-20	Down	Ammonium transporter 1 member 2
Glyma.10G173400	2.42216	1.27629	0.0404461	Up	Aluminum-activated malate transporter 10
Glyma.10G177900	0.491944	-1.02343	0.0116287	Down
Glyma.10G179500	0.351011	-1.51041	4.61813e-05	Down	U-box domain-containing protein 44
Glyma.10G182400	0.154335	-2.69587	0.000294823	Down	Putative protein phosphatase 2C-like protein 44
Glyma.10G182900	6.70762	2.7458	0.00967606	Up	Probable plastid-lipid-associated protein 6, chloroplastic
Glyma.10G184600	3.80709	1.92869	0.000297094	Up	Glu S.griseus protease inhibitor
Glyma.10G186800	0.425673	-1.23218	0.0103208	Down	Ethylene-responsive transcription factor 1B
Glyma.10G190600	0.423176	-1.24067	0.0395931	Down	Pentatricopeptide repeat-containing protein At1g25360
Glyma.10G193600	2.44276	1.28851	0.00197693	Up	Blue copper protein
Glyma.10G193900	20.8774	4.38387	0.0272914	Up	Oleosin 1
Glyma.10G197400	2.26221	1.17773	0.0349968	Up	Ras-related protein RABC2a
Glyma.10G200300	0.463378	-1.10974	0.00480312	Down	Probable U3 small nucleolar RNA-associated protein 7
Glyma.10G200500	0.428878	-1.22136	0.0206891	Down	Probable phytol kinase 1, chloroplastic
Glyma.10G202100	0.0411669	-4.60237	0.041477	Down
Glyma.10G203000	0.474297	-1.07614	0.0390604	Down	Pleiotropic drug resistance protein 2
Glyma.10G203100	0.339181	-1.55987	0.038647	Down	Serine/threonine-protein kinase D6PKL2
Glyma.10G203300	Inf	Inf	0.00186505	Up	GDSL esterase/lipase At5g03610
Glyma.10G204400	0.25535	-1.96945	0.0246615	Down	AP2/ERF and B3 domain-containing transcription repressor TEM1
Glyma.10G205700	2.01805	1.01297	0.00530436	Up
Glyma.10G207100	2.95212	1.56175	0.0136088	Up	Probable cysteine protease RD19D {ECO:0000305}
Glyma.10G212300	0.218922	-2.19151	0.0210815	Down	MLO-like protein 6
Glyma.10G214500	2.03118	1.02232	0.00349056	Up
Glyma.10G220700	0.320257	-1.6427	0.0363208	Down	Probable LRR receptor-like serine/threonine-protein kinase At1g34110
Glyma.10G221000	2.9444	1.55798	0.000627577	Up	Type IV inositol polyphosphate 5-phosphatase 3 {ECO:0000305}
Glyma.10G229900	0.277094	-1.85155	0.00175784	Down	SPX domain-containing membrane protein At4g22990
Glyma.10G230800	4.22449	2.07878	0.00739681	Up
Glyma.10G231700	0.355734	-1.49113	0.0213115	Down	Ferric reduction oxidase 2
Glyma.10G236500	2.02657	1.01904	0.0462504	Up	25.3 kDa vesicle transport protein
Glyma.10G239200	0.41355	-1.27387	0.0190487	Down	TraB domain-containing protein
Glyma.10G239900	0.409579	-1.28779	0.00342111	Down	Molybdenum cofactor sulfurase {ECO:0000255|HAMAP-Rule:MF_03050}
Glyma.10G240200	2.46885	1.30384	0.0172516	Up	Transcription factor TCP19
Glyma.10G241400	2.13801	1.09627	0.0278513	Up	Transcription factor bHLH118
Glyma.10G241500	2.24221	1.16492	0.0089712	Up	Receptor-like serine/threonine-protein kinase At4g25390
Glyma.10G244000	2.0708	1.05019	0.00565146	Up	Heat stress transcription factor A-6b
Glyma.10G246800	2.38279	1.25265	0.00077241	Up
Glyma.10G248500	2.12296	1.08608	0.00585398	Up
Glyma.10G248900	2.3198	1.214	0.00608011	Up	Uncharacterized protein C24B11.05
Glyma.10G249600	2.55784	1.35493	0.0170162	Up	Mavicyanin
Glyma.10G250300	0.103678	-3.26982	0.0141492	Down	2-hydroxyisoflavanone dehydratase
Glyma.10G252900	0.350954	-1.51065	0.0036911	Down	Cysteine-rich receptor-like protein kinase 25
Glyma.10G253200	0.300652	-1.73383	0.00915198	Down	Cysteine-rich receptor-like protein kinase 26
Glyma.10G253300	2.55547	1.35359	0.0010928	Up	Cysteine-rich receptor-like protein kinase 26
Glyma.10G253400	0.259612	-1.94557	8.22982e-06	Down	Cysteine-rich receptor-like protein kinase 29
Glyma.10G253500	0.466467	-1.10015	0.0168562	Down	Cysteine-rich receptor-like protein kinase 10
Glyma.10G254000	0.0301318	-5.05257	0.0186723	Down	Cysteine-rich receptor-like protein kinase 29
Glyma.10G254300	0.451826	-1.14616	0.0228277	Down	Cysteine-rich receptor-like protein kinase 41
Glyma.10G257200	2.41406	1.27146	0.0260615	Up
Glyma.10G259000	0.489736	-1.02992	0.0106723	Down	Protein FAR-RED IMPAIRED RESPONSE 1
Glyma.10G262700	0.35433	-1.49684	5.24603e-05	Down	UDP-glycosyltransferase 84B1
Glyma.10G262800	0.343371	-1.54216	3.59542e-05	Down	Triacylglycerol lipase 1
Glyma.10G263400	0.497261	-1.00792	0.00651621	Down	Kynurenine formamidase {ECO:0000255|HAMAP-Rule:MF_01969}
Glyma.10G265400	0.478253	-1.06415	0.00496545	Down	Probable ribose-5-phosphate isomerase 2
Glyma.10G266300	2.2344	1.15989	0.00440915	Up
Glyma.10G267300	0.245676	-2.02517	0.00969216	Down	Protein DETOXIFICATION 12 {ECO:0000303|PubMed:11739388}
Glyma.10G267500	0.184037	-2.44193	0.0111027	Down
Glyma.10G267700	0.340571	-1.55397	0.0367345	Down	Protein DETOXIFICATION 12 {ECO:0000303|PubMed:11739388}
Glyma.10G267900	0.12907	-2.95378	0.00033148	Down
Glyma.10G269200	0.402617	-1.31252	0.00914629	Down
Glyma.10G269700	0.424317	-1.23679	0.00124353	Down	Amino-acid permease BAT1 homolog
Glyma.10G271600	0.320497	-1.64162	0.00981081	Down	LEAF RUST 10 DISEASE-RESISTANCE LOCUS RECEPTOR-LIKE PROTEIN KINASE-like 2.1 {ECO:0000303|PubMed:12805585}
Glyma.10G271700	0.19795	-2.33679	0.00241626	Down	LEAF RUST 10 DISEASE-RESISTANCE LOCUS RECEPTOR-LIKE PROTEIN KINASE-like 2.8 {ECO:0000303|PubMed:12805585}
Glyma.10G273900	0.266125	-1.90982	0.000945852	Down	50S ribosomal protein L15, chloroplastic
Glyma.10G274700	0.408106	-1.29298	0.00245265	Down	Alpha-xylosidase 1
Glyma.10G278000	0.369867	-1.43492	0.00131039	Down	Omega-6 fatty acid desaturase, endoplasmic reticulum isozyme 1
Glyma.10G279500	4.99297	2.3199	8.55337e-08	Up	Lipoyl synthase, chloroplastic {ECO:0000255|HAMAP-Rule:MF_03129}
Glyma.10G280000	0.432687	-1.2086	0.0025332	Down	Protein indeterminate-domain 5, chloroplastic {ECO:0000303|PubMed:16784536}
Glyma.10G280400	3.32469	1.73322	0.0150099	Up	Soyasapogenol B glucuronide galactosyltransferase
Glyma.10G282200	0.393762	-1.3446	0.00995554	Down	FAD-dependent urate hydroxylase {ECO:0000305|PubMed:23760935}
Glyma.10G282300	3.03023	1.59943	0.0337927	Up
Glyma.10G284100	0.365202	-1.45323	0.000386898	Down	FAD-dependent urate hydroxylase {ECO:0000305|PubMed:23760935}
Glyma.10G285300	0	#NAME?	8.59418e-56	Down	E3 ubiquitin-protein ligase RING1-like
Glyma.10G285600	3.82107	1.93398	6.4411e-06	Up
Glyma.10G286600	2.16114	1.11179	0.00455329	Up	F-box/LRR-repeat protein 4
Glyma.10G287500	5.32555	2.41293	0.0341103	Up	GEM-like protein 4
Glyma.10G287800	2.24604	1.16738	0.00284129	Up	Aluminum-activated malate transporter 12
Glyma.10G294100	0.416702	-1.26291	0.0269493	Down	High mobility group B protein 15
Glyma.10G295200	0.0285971	-5.12799	0.00691107	Down
Glyma.11G003200	0.338361	-1.56337	4.97769e-05	Down	Gibberellin 2-beta-dioxygenase 8
Glyma.11G004200	2.07684	1.05439	0.0173763	Up	2-hydroxyisoflavanone dehydratase
Glyma.11G006700	0.199254	-2.32732	0.0491375	Down
Glyma.11G009400	2.66584	1.41459	0.00227351	Up	Transcription factor MYB39
Glyma.11G014300	0.461438	-1.11579	0.0047763	Down
Glyma.11G014600	0.420216	-1.2508	0.00215042	Down	Light-mediated development protein DET1
Glyma.11G014700	0.370182	-1.43369	0.000195595	Down
Glyma.11G014800	0.315115	-1.66605	0.00527607	Down	Ethylene-responsive transcription factor ERF020
Glyma.11G016000	0.475456	-1.07262	0.0497909	Down	Magnesium-chelatase subunit ChlD, chloroplastic
Glyma.11G018100	3.58472	1.84186	0.0297063	Up	Ethylene-responsive transcription factor ERF061
Glyma.11G020800	2.4563	1.29649	0.00578044	Up	Protein LURP-one-related 17
Glyma.11G022200	0.452284	-1.1447	0.0082199	Down	Homeobox protein BEL1 homolog
Glyma.11G022500	0.0765691	-3.70709	0.00052161	Down
Glyma.11G025500	5.74218	2.5216	0.000180174	Up	Methyl-CpG-binding domain-containing protein 13
Glyma.11G027000	2.11545	1.08097	0.00447738	Up	Hydroxymethylglutaryl-CoA synthase
Glyma.11G035500	0	#NAME?	0.000444008	Down	2-oxoglutarate-dependent dioxygenase tropC {ECO:0000303|PubMed:22508998}
Glyma.11G036100	0.084078	-3.57213	0.018385	Down	RING-H2 finger protein ATL22
Glyma.11G036300	2.25975	1.17616	0.0129	Up	Nudix hydrolase 8
Glyma.11G040300	4.11095	2.03947	0.0398134	Up	Putative cytochrome c oxidase subunit 6b-like
Glyma.11G044900	17.3343	4.11556	0.0412823	Up
Glyma.11G046000	3.11574	1.63958	0.0290434	Up	Phytosulfokine-beta
Glyma.11G047900	2.08109	1.05734	0.00764816	Up	Adenylyl-sulfate kinase, chloroplastic
Glyma.11G049800	0.478085	-1.06466	0.00808626	Down	BTB/POZ domain-containing protein At5g67385
Glyma.11G052900	6.62718	2.7284	0.0157017	Up	UPF0481 protein At3g47200
Glyma.11G054300	2.17287	1.1196	0.0195274	Up	F-box protein At5g67140
Glyma.11G056200	2.0919	1.06481	0.00758694	Up	Heat shock factor protein HSF24
Glyma.11G056800	Inf	Inf	4.52592e-07	Up	Methionine aminopeptidase 1D, chloroplastic/mitochondrial {ECO:0000255|HAMAP-Rule:MF_03174}
Glyma.11G059800	3.30814	1.72602	0.000187532	Up	GDSL esterase/lipase At2g23540
Glyma.11G068900	8.19009	3.03388	0.00011621	Up
Glyma.11G070200	0.452392	-1.14435	0.00194484	Down	Isoflavone reductase-like protein
Glyma.11G070300	39.7767	5.31385	2.51244e-08	Up	Isoflavone reductase-like protein
Glyma.11G070500	0.0799968	-3.64391	0.0216025	Down	Isoflavone reductase
Glyma.11G071500	2.91117	1.5416	0.0194172	Up	Heavy metal-associated isoprenylated plant protein 43 {ECO:0000303|PubMed:21072340, ECO:0000303|PubMed:23368984}
Glyma.11G073500	34.3696	5.10306	2.05831e-05	Up	D-2-hydroxyglutarate dehydrogenase, mitochondrial
Glyma.11G075300	2.193	1.13291	0.00173688	Up	V-type proton ATPase 16 kDa proteolipid subunit
Glyma.11G076200	3.41934	1.77372	0.0387385	Up	Auxin-responsive protein SAUR50 {ECO:0000303|PubMed:12036261}
Glyma.11G077800	2.21161	1.1451	0.00431942	Up	Thaumatin-like protein 1
Glyma.11G089300	3.22227	1.68808	0.000266391	Up	2-oxoglutarate-dependent dioxygenase DAO
Glyma.11G094900	0.0412555	-4.59927	0.0469917	Down	Glucan endo-1,3-beta-glucosidase, acidic isoform PR-O
Glyma.11G095000	0.00891345	-6.8098	0.026449	Down	Glucan endo-1,3-beta-glucosidase
Glyma.11G095200	0.0989543	-3.33709	0.0361931	Down	Glucan endo-1,3-beta-glucosidase, acidic isoform GL161
Glyma.11G095400	0.345336	-1.53393	0.000895447	Down
Glyma.11G096600	0.36568	-1.45134	0.0434027	Down	NAC domain-containing protein 35 {ECO:0000303|PubMed:15029955}
Glyma.11G096700	3.65518	1.86994	0.000259138	Up	Expansin-like A1
Glyma.11G097000	0.26197	-1.93253	0.0327171	Down	Lysine histidine transporter-like 8
Glyma.11G097100	0.3999	-1.32229	0.0427006	Down
Glyma.11G097200	0.469291	-1.09145	0.00874658	Down	Signal recognition particle 43 kDa protein, chloroplastic
Glyma.11G099400	14.1961	3.82743	0.0294461	Up	Thioredoxin-like protein YLS8
Glyma.11G102600	2.13392	1.09351	0.00338776	Up	Pre-mRNA-processing protein 40C
Glyma.11G103100	0.260748	-1.93927	5.0663e-07	Down	Pre-mRNA-processing protein 40C
Glyma.11G106200	6.04559	2.59588	3.16804e-05	Up	Thaumatin-like protein
Glyma.11G111400	0.253797	-1.97825	0.00796344	Down	Fructose-bisphosphate aldolase 1, chloroplastic
Glyma.11G122400	0.489004	-1.03208	0.0380827	Down	RING-H2 finger protein ATL65
Glyma.11G124400	2.37826	1.2499	0.0287442	Up
Glyma.11G127500	2.51882	1.33275	0.000513605	Up	Calmodulin-like protein 3
Glyma.11G129700	24.4363	4.61095	0.0127165	Up	Beta-glucosidase 24
Glyma.11G130100	0.416518	-1.26355	0.0229513	Down	Beta-glucosidase 12 {ECO:0000305}
Glyma.11G138500	0.421552	-1.24622	0.0332312	Down	Scarecrow-like protein 14
Glyma.11G141700	0.47719	-1.06736	0.0113331	Down	Probable histone H2B.1
Glyma.11G143100	2.51975	1.33328	0.000645673	Up	Aquaporin TIP1-3, N-terminally processed
Glyma.11G144600	3.02199	1.5955	0.0484441	Up	Exocyst complex component EXO70A1
Glyma.11G146500	2.5391	1.34432	0.00191091	Up	Aquaporin PIP2-7
Glyma.11G148400	2.3	1.20163	0.000910735	Up	Fasciclin-like arabinogalactan protein 12
Glyma.11G148500	2.23407	1.15967	0.00747225	Up	Fasciclin-like arabinogalactan protein 12
Glyma.11G148700	2.00227	1.00163	0.00864038	Up	Fasciclin-like arabinogalactan protein 12
Glyma.11G150300	2.13083	1.09142	0.00238334	Up	Dirigent protein 11
Glyma.11G150400	2.31624	1.21179	0.000709915	Up	Dirigent protein 21
Glyma.11G151900	Inf	Inf	4.72095e-12	Up	Putative disease resistance RPP13-like protein 1
Glyma.11G153400	0.157403	-2.66747	3.46642e-07	Down	Alpha-amylase 3, chloroplastic
Glyma.11G154100	2.78784	1.47915	0.00502394	Up	Probable ADP-ribosylation factor GTPase-activating protein AGD11
Glyma.11G154300	2.37701	1.24915	0.0197814	Up	Translation initiation factor eIF-2B subunit beta
Glyma.11G155000	2.1455	1.10131	0.0015823	Up
Glyma.11G155300	0.483029	-1.04982	0.00585671	Down
Glyma.11G156100	2.18965	1.1307	0.0242164	Up
Glyma.11G157900	0.270569	-1.88593	7.26494e-05	Down	Metal transporter Nramp1
Glyma.11G161000	3.34433	1.74172	1.84728e-05	Up
Glyma.11G168200	0	#NAME?	0.00219893	Down
Glyma.11G170300	2.17865	1.12343	0.035736	Up	Asparagine synthetase [glutamine-hydrolyzing] 2
Glyma.11G171000	9.47016	3.24339	0.0240535	Up
Glyma.11G172900	0	#NAME?	0.0409732	Down
Glyma.11G173800	2.55895	1.35555	0.000836149	Up	Jacalin-related lectin 3
Glyma.11G176100	20.3443	4.34655	0.0348138	Up
Glyma.11G180700	0.0429441	-4.5414	0.031715	Down	Ferredoxin--NADP reductase, root isozyme 2, chloroplastic
Glyma.11G181200	0.303243	-1.72145	0.0494701	Down	F-box protein At2g27310
Glyma.11G184700	0.34433	-1.53813	2.33991e-05	Down	Protein SUPPRESSOR OF K(+) TRANSPORT GROWTH DEFECT 1 {ECO:0000303|PubMed:17468262}
Glyma.11G186500	0.175061	-2.51407	0.000503808	Down	Probable transcriptional regulatory protein At2g25830
Glyma.11G187500	0.430875	-1.21466	0.0379007	Down	MAR-binding filament-like protein 1-1
Glyma.11G190100	0.454241	-1.13847	0.017978	Down	AP-2 complex subunit alpha-1
Glyma.11G190500	0.324922	-1.62184	5.13843e-05	Down
Glyma.11G204500	0.37795	-1.40373	0.00163287	Down	Cysteine-rich receptor-like protein kinase 3
Glyma.11G204700	0.324785	-1.62244	0.0070509	Down	Cysteine-rich receptor-like protein kinase 3
Glyma.11G204800	0.210978	-2.24484	0.0276396	Down	Cysteine-rich receptor-like protein kinase 3
Glyma.11G206700	0.319176	-1.64758	0.0050975	Down	Cysteine-rich receptor-like protein kinase 2
Glyma.11G206900	0.489826	-1.02966	0.00940595	Down	Cysteine-rich receptor-like protein kinase 2
Glyma.11G207000	0.153687	-2.70194	0.00088509	Down	Cysteine-rich receptor-like protein kinase 2
Glyma.11G208300	0.296113	-1.75578	0.00764326	Down	Probable helicase MAGATAMA 3
Glyma.11G209400	2.14435	1.10054	0.0152491	Up	Germin-like protein subfamily 3 member 2
Glyma.11G213100	0.495087	-1.01425	0.0405513	Down	L-type lectin-domain containing receptor kinase VIII.2 {ECO:0000303|PubMed:19773388}
Glyma.11G217600	0.293545	-1.76835	0.0194267	Down	Double-stranded RNA-binding protein 4
Glyma.11G223600	3.13484	1.64839	0.028394	Up
Glyma.11G223800	2.1351	1.0943	0.0290509	Up	Protein DA1-related 2
Glyma.11G225500	0	#NAME?	0.00169532	Down	UDP-glycosyltransferase 76F1
Glyma.11G227600	2.76296	1.46621	0.0424712	Up	BAHD acyltransferase DCR
Glyma.11G228800	0.363033	-1.46183	0.0103108	Down	Chlorophyll a-b binding protein CP29.3, chloroplastic
Glyma.11G230600	0.268102	-1.89915	0.0188628	Down	Putative serine/threonine-protein kinase-like protein CCR3
Glyma.11G235700	0.360795	-1.47075	0.0226074	Down
Glyma.11G241900	0.0829533	-3.59156	0.035717	Down	Phosphoribosyl-ATP pyrophosphatase
Glyma.11G242500	0.0585897	-4.09321	0.0199841	Down	RING-H2 finger protein ATL54
Glyma.11G243200	0.360683	-1.4712	0.00342917	Down
Glyma.11G243900	0.334487	-1.57998	0.0329838	Down	Protein-tyrosine-phosphatase MKP1
Glyma.11G244000	0.476937	-1.06813	0.0176737	Down	E3 ubiquitin-protein ligase RGLG5 {ECO:0000305}
Glyma.11G250200	2.88702	1.52958	0.0200585	Up	Cytochrome P450 78A5
Glyma.11G251000	2.52247	1.33484	0.00260038	Up	Probable methyltransferase At1g27930
Glyma.11G251200	12.5381	3.64824	0.0155104	Up
Glyma.11G251900	11.5423	3.52886	0.0119779	Up	Calmodulin-binding transcription activator 4
Glyma.11G252400	2.1212	1.08488	0.0133191	Up	Vacuolar amino acid transporter 1
Glyma.11G252700	0.374498	-1.41697	0.0149035	Down	MACPF domain-containing protein At1g14780
Glyma.11G253900	2.57787	1.36618	0.000269919	Up	Xyloglucan endotransglucosylase/hydrolase 2 {ECO:0000250|UniProtKB:Q38857}
Glyma.11G257000	3.11398	1.63876	0.00283938	Up	Lysine-specific demethylase JMJ25
Glyma.12G000100	0.13935	-2.84322	0.0306594	Down	Glutamate receptor 3.1
Glyma.12G002000	0.486881	-1.03836	0.0150849	Down
Glyma.12G003400	4.29141	2.10145	0.0281624	Up	FAD-dependent urate hydroxylase {ECO:0000305|PubMed:23760935}
Glyma.12G005100	2.00949	1.00683	0.0309687	Up	Beta-fructofuranosidase, soluble isoenzyme I
Glyma.12G007000	0.387693	-1.36701	0.0104458	Down	MDIS1-interacting receptor like kinase 2 {ECO:0000303|PubMed:26863186}
Glyma.12G007100	0	#NAME?	0.0317121	Down
Glyma.12G007500	0.270988	-1.8837	0.00314212	Down	Purple acid phosphatase
Glyma.12G011700	0.422036	-1.24456	0.00363309	Down	Disease resistance protein RPP13
Glyma.12G012200	2.23131	1.15789	0.0307365	Up	Polygalacturonase
Glyma.12G017000	2.51425	1.33013	0.00659538	Up	Transcription factor MYB39
Glyma.12G017300	2.50748	1.32624	0.00926057	Up	Binding partner of ACD11 1 {ECO:0000303|PubMed:18845362}
Glyma.12G018800	0.406168	-1.29985	0.00139476	Down	Serine/threonine-protein phosphatase 4 regulatory subunit 2
Glyma.12G022600	0.122579	-3.02822	1.2324e-08	Down	Scarecrow-like protein 23
Glyma.12G022700	0.306929	-1.70402	0.036604	Down	NAC domain-containing protein 35 {ECO:0000303|PubMed:15029955}
Glyma.12G023100	0.0330934	-4.91731	0.0345024	Down	Lysine histidine transporter-like 8
Glyma.12G025600	0.336604	-1.57088	0.022235	Down	Serine carboxypeptidase-like 34
Glyma.12G030300	2.56611	1.35958	0.000351882	Up	Dirigent protein 23
Glyma.12G037000	0.459032	-1.12333	0.0258924	Down	Polyol transporter 5
Glyma.12G037200	0.45198	-1.14567	0.0395778	Down	B-box zinc finger protein 19 {ECO:0000303|PubMed:19920209}
Glyma.12G039600	2.36051	1.2391	0.00215607	Up
Glyma.12G040400	0.478643	-1.06298	0.0130717	Down	U-box domain-containing protein 44
Glyma.12G041000	0.261109	-1.93728	0.0174716	Down	Thymidylate synthase
Glyma.12G041200	0.321444	-1.63736	0.00995769	Down
Glyma.12G048200	2.2581	1.17511	0.0170799	Up	DPH3 homolog
Glyma.12G050900	2.14902	1.10368	0.00717431	Up	3beta-hydroxysteroid-dehydrogenase/decarboxylase isoform 3
Glyma.12G053900	5.05188	2.33682	0.00107277	Up	Beta-glucosidase 12 {ECO:0000305}
Glyma.12G059900	0.396459	-1.33475	0.0116962	Down	D-xylose-proton symporter-like 3, chloroplastic
Glyma.12G060800	4.5107	2.17335	0.0373642	Up	E3 ubiquitin-protein ligase SDIR1
Glyma.12G060900	2.89095	1.53154	2.48527e-05	Up	Laccase-2
Glyma.12G061500	0.486692	-1.03892	0.0418169	Down	ATP-dependent zinc metalloprotease FTSH 3, mitochondrial
Glyma.12G062100	0.460027	-1.12021	0.00607699	Down	Scarecrow-like protein 14
Glyma.12G062900	0.492482	-1.02186	0.00561793	Down	Probable serine/threonine-protein kinase PBL9 {ECO:0000305}
Glyma.12G064100	0.154996	-2.6897	0.000710436	Down	Inner membrane protein PPF-1, chloroplastic
Glyma.12G069500	2.83926	1.50551	0.000959398	Up	Fasciclin-like arabinogalactan protein 12
Glyma.12G069700	2.307	1.20602	0.00242587	Up	Fasciclin-like arabinogalactan protein 11
Glyma.12G069800	2.85936	1.51569	0.00241823	Up	Fasciclin-like arabinogalactan protein 11
Glyma.12G070000	2.12893	1.09013	0.00291194	Up	Fasciclin-like arabinogalactan protein 11
Glyma.12G071900	6.59647	2.72169	2.50459e-05	Up	ATP-dependent RNA helicase DEAH11, chloroplastic
Glyma.12G073500	2.33593	1.224	0.0493893	Up
Glyma.12G074100	0.278634	-1.84356	2.49178e-06	Down	Phototropin-1
Glyma.12G075200	4.08493	2.03031	0.0175279	Up	Exocyst complex component EXO70A1
Glyma.12G079700	Inf	Inf	2.43177e-43	Up	Lactoylglutathione lyase
Glyma.12G079800	338.55	8.40322	7.81006e-15	Up	Transcription factor MYB36 {ECO:0000303|PubMed:9839469}
Glyma.12G079900	366.967	8.5195	5.31032e-33	Up	Protein-lysine methyltransferase METTL21D
Glyma.12G080000	Inf	Inf	3.22055e-38	Up	Vacuolar protein sorting-associated protein 24 homolog 1
Glyma.12G082600	3.33641	1.7383	0.0273305	Up	E3 ubiquitin-protein ligase ATL6
Glyma.12G090100	0.369912	-1.43475	0.00517224	Down	Protein FANTASTIC FOUR 3
Glyma.12G092500	Inf	Inf	0.0315468	Up
Glyma.12G092800	0.262497	-1.92963	0.00857496	Down	Secoisolariciresinol dehydrogenase
Glyma.12G099300	0.397961	-1.3293	0.000475435	Down	Protein DETOXIFICATION 40 {ECO:0000303|PubMed:11739388}
Glyma.12G100600	0.398219	-1.32837	0.0138264	Down	Transcription factor CPC
Glyma.12G102900	4.84929	2.27777	0.00146382	Up	Beta-amylase
Glyma.12G110500	Inf	Inf	2.51509e-17	Up	DNA-directed RNA polymerases II, IV and V subunit 11
Glyma.12G110700	0.126201	-2.98621	1.42093e-10	Down	Lipid-phosphate phosphatase
Glyma.12G120600	2.33113	1.22103	0.0123738	Up	Rac-like GTP-binding protein RAC2
Glyma.12G123400	0.328934	-1.60413	0.0356401	Down	LRR receptor-like serine/threonine-protein kinase GSO2
Glyma.12G129500	2.40036	1.26325	0.00325929	Up	Peroxidase 52
Glyma.12G132700	0.0906346	-3.46379	0.0130714	Down	B3 domain-containing protein Os07g0563300
Glyma.12G133700	0.466174	-1.10106	0.00271012	Down	Cyclic nucleotide-gated ion channel 4
Glyma.12G136400	Inf	Inf	0.0382055	Up	Thioredoxin-like protein CXXS1
Glyma.12G138800	0.41595	-1.26552	0.0266807	Down	(-)-germacrene D synthase
Glyma.12G140300	0.13261	-2.91473	0.0231898	Down	G-type lectin S-receptor-like serine/threonine-protein kinase At4g27290
Glyma.12G144400	0.288587	-1.79292	0.0203776	Down	G-type lectin S-receptor-like serine/threonine-protein kinase At4g27290
Glyma.12G145400	0.340666	-1.55357	0.00598067	Down	Receptor-like serine/threonine-protein kinase SD1-7
Glyma.12G153000	0.370952	-1.43069	0.000777071	Down	Fructose-bisphosphate aldolase 3, chloroplastic {ECO:0000305}
Glyma.12G154500	3.9602	1.98557	2.51561e-06	Up
Glyma.12G154600	4.12785	2.04539	7.64117e-05	Up
Glyma.12G155700	0.212438	-2.23489	2.4484e-05	Down	Protein SPA1-RELATED 3
Glyma.12G155900	0.432707	-1.20854	0.0225116	Down	Probable LRR receptor-like serine/threonine-protein kinase At1g53430
Glyma.12G156100	0.406699	-1.29797	0.0121705	Down
Glyma.12G156500	0	#NAME?	3.1637e-15	Down	Pentatricopeptide repeat-containing protein At1g63400
Glyma.12G158900	0.396995	-1.33281	0.000998941	Down	Transcription factor TCP3
Glyma.12G160300	0.46441	-1.10653	0.00588716	Down
Glyma.12G162700	2.1206	1.08447	0.0061696	Up	Ethylene-responsive transcription factor 9
Glyma.12G167200	3.29185	1.7189	0.0195687	Up	YTH domain-containing family protein 1 {ECO:0000305}
Glyma.12G167400	3.41537	1.77204	1.82095e-05	Up	Metallothiol transferase FosB {ECO:0000255|HAMAP-Rule:MF_01512}
Glyma.12G171700	0.45278	-1.14312	0.00361421	Down	Protein indeterminate-domain 9 {ECO:0000303|PubMed:16784536}
Glyma.12G172800	0.445635	-1.16607	0.00161472	Down	Protein disulfide isomerase-like 1-4
Glyma.12G173300	2.72133	1.44431	0.0169169	Up
Glyma.12G179600	0.285494	-1.80847	0.00127721	Down	Lysosomal Pro-X carboxypeptidase
Glyma.12G183300	Inf	Inf	0.0118199	Up	Fatty acyl-CoA reductase 3
Glyma.12G187500	0.0887825	-3.49358	0.0445271	Down	Transcription repressor OFP6
Glyma.12G189300	2.50322	1.32379	0.00106861	Up	Protein FAF-like, chloroplastic
Glyma.12G191700	3.59707	1.84682	0.000570168	Up	Cellulose synthase-like protein H1
Glyma.12G195200	2.52569	1.33668	0.0022005	Up	MYB-like transcription factor ETC1
Glyma.12G196500	13.6034	3.7659	4.83416e-06	Up	Cysteine-rich repeat secretory protein 38
Glyma.12G196900	3.1779	1.66807	0.00157107	Up	Transcription factor bHLH117
Glyma.12G197400	0.0302358	-5.0476	8.42005e-05	Down	Probable terpene synthase 11
Glyma.12G198000	0.220792	-2.17924	0.00011039	Down	G-type lectin S-receptor-like serine/threonine-protein kinase At4g03230
Glyma.12G198100	2.33159	1.22131	0.0232211	Up	G-type lectin S-receptor-like serine/threonine-protein kinase At4g03230
Glyma.12G198600	0.43804	-1.19086	0.0211328	Down	G-type lectin S-receptor-like serine/threonine-protein kinase At2g19130
Glyma.12G199000	35.67	5.15664	0.0014684	Up
Glyma.12G199300	0.225646	-2.14787	0.00223678	Down	Putative cyclin-D6-1
Glyma.12G200000	0.0176589	-5.82346	0.0144141	Down	Coumaroyl-CoA:anthocyanidin 3-O-glucoside-6''-O-coumaroyltransferase 1
Glyma.12G200500	2.08662	1.06117	0.0125091	Up
Glyma.12G201100	26.4708	4.72633	7.05953e-23	Up	Vacuolar protein sorting-associated protein 18 homolog
Glyma.12G201200	Inf	Inf	3.60823e-10	Up	Pentatricopeptide repeat-containing protein At1g11900
Glyma.12G202600	0.271362	-1.88171	0.0274391	Down
Glyma.12G203200	2.38045	1.25124	0.0264549	Up	Probable polyol transporter 4
Glyma.12G204100	0.364343	-1.45663	0.0025546	Down
Glyma.12G205100	0.402686	-1.31227	0.00246505	Down	L-type lectin-domain containing receptor kinase VII.1
Glyma.12G209500	0.37207	-1.42635	0.00415204	Down	Seed biotin-containing protein SBP65
Glyma.12G209900	3.25116	1.70095	0.00514951	Up	Transcription factor bHLH30
Glyma.12G210800	2.67121	1.41749	0.00442937	Up	Protein LIGHT-DEPENDENT SHORT HYPOCOTYLS 10
Glyma.12G211500	5.93841	2.57008	0.0304865	Up
Glyma.12G212100	0.427376	-1.22642	0.00140909	Down	Chaperone protein DnaJ {ECO:0000255|HAMAP-Rule:MF_01152}
Glyma.12G212600	0.412784	-1.27654	0.0327639	Down	UDP-glycosyltransferase 79B30 {ECO:0000303|PubMed:26002063}
Glyma.12G212700	3.90117	1.96391	0.0037561	Up	UDP-glycosyltransferase 79B30 {ECO:0000303|PubMed:26002063}
Glyma.12G213100	0.204838	-2.28744	0.00540346	Down	Protein disulfide-isomerase 5-4
Glyma.12G213700	0	#NAME?	1.46447e-10	Down	Gibberellin 2-beta-dioxygenase 8
Glyma.12G214300	0.282243	-1.82499	0.027058	Down
Glyma.12G215000	2.09407	1.06631	0.0148189	Up	Thioredoxin-like protein CXXS1
Glyma.12G217300	2.00741	1.00534	0.00379184	Up	Embryonic abundant protein USP92
Glyma.12G218900	0.277422	-1.84985	0.00213853	Down	Dynein light chain LC6, flagellar outer arm
Glyma.12G220300	0.0381676	-4.71151	0.00209074	Down
Glyma.12G223100	0.274416	-1.86557	0.0207822	Down	MLO-like protein 11
Glyma.12G224000	0.131414	-2.92781	0.000197748	Down
Glyma.12G229500	2.6575	1.41007	0.00176303	Up	Protein LIGHT-DEPENDENT SHORT HYPOCOTYLS 10
Glyma.12G230100	0.0834547	-3.58286	0.036518	Down
Glyma.12G231800	0.0881186	-3.50441	6.34828e-08	Down	Probable LRR receptor-like serine/threonine-protein kinase At1g53440
Glyma.12G233000	0.0171288	-5.86743	2.33246e-18	Down	Probable LRR receptor-like serine/threonine-protein kinase At1g53430
Glyma.12G233100	3.19492	1.67578	0.0142963	Up	Probable leucine-rich repeat receptor-like serine/threonine-protein kinase At3g14840
Glyma.12G233500	2.1258	1.08801	0.0082499	Up	Protein trichome birefringence-like 42
Glyma.12G233600	0.128806	-2.95673	0.00190757	Down	MDIS1-interacting receptor like kinase 2 {ECO:0000303|PubMed:26863186}
Glyma.12G233700	0.277246	-1.85076	0.000885868	Down	LRR receptor-like serine/threonine-protein kinase FLS2
Glyma.12G234700	2.9395	1.55557	0.00350067	Up	Miraculin
Glyma.12G234800	3.30955	1.72664	3.4131e-06	Up	Alpha-amylase/subtilisin inhibitor
Glyma.12G235100	2.25315	1.17194	0.00271114	Up	Protein SRG1
Glyma.12G235600	0.117851	-3.08497	0.00441515	Down
Glyma.12G235800	3.18106	1.66951	0.00729416	Up	Late embryogenesis abundant protein
Glyma.12G238800	2.00884	1.00636	0.0459162	Up	Ras-related protein RGP1
Glyma.13G000200	0.0364742	-4.77698	1.31449e-15	Down	Methionine--tRNA ligase, cytoplasmic {ECO:0000305}
Glyma.13G000500	2.36317	1.24072	0.00180091	Up	Late embryogenesis abundant protein At1g64065 {ECO:0000305}
Glyma.13G000800	0.439988	-1.18446	0.00148386	Down	Queuine tRNA-ribosyltransferase accessory subunit 2 {ECO:0000255|HAMAP-Rule:MF_03043}
Glyma.13G003300	3.6108	1.85232	0.0197895	Up
Glyma.13G007100	0.293627	-1.76795	0.00487962	Down
Glyma.13G010200	0.450437	-1.1506	0.00221544	Down
Glyma.13G025500	2.78293	1.4766	0.0464028	Up	Wee1-like protein kinase
Glyma.13G028900	Inf	Inf	0.00863021	Up	Endoplasmic reticulum oxidoreductin-1
Glyma.13G029300	0.115795	-3.11035	0.0268598	Down
Glyma.13G030100	6.25113	2.64412	1.98739e-08	Up	HMG1/2-like protein
Glyma.13G030200	4.69542	2.23125	0.000693445	Up	MLP-like protein 43
Glyma.13G030600	0.410742	-1.28369	0.00543873	Down	Kinesin-like protein KIN-7E, chloroplastic {ECO:0000305}
Glyma.13G032600	0.176924	-2.49879	0.000281999	Down	Rust resistance kinase Lr10 {ECO:0000312|EMBL:AAC49629.1}
Glyma.13G032700	0.281283	-1.82991	0.0136395	Down	Rust resistance kinase Lr10 {ECO:0000312|EMBL:AAC49629.1}
Glyma.13G033000	0.104264	-3.26169	0.0213641	Down	Rust resistance kinase Lr10 {ECO:0000312|EMBL:AAC49629.1}
Glyma.13G033200	0.0236741	-5.40055	0.0120257	Down	Rust resistance kinase Lr10 {ECO:0000312|EMBL:AAC49629.1}
Glyma.13G033400	0.0929034	-3.42813	3.91308e-05	Down	Rust resistance kinase Lr10 {ECO:0000312|EMBL:AAC49629.1}
Glyma.13G034100	0	#NAME?	0.000766937	Down	Floral homeotic protein GLOBOSA
Glyma.13G035800	0.251089	-1.99373	0.00536346	Down	Wall-associated receptor kinase 3
Glyma.13G035900	0.298499	-1.7442	0.000212635	Down	Wall-associated receptor kinase 5
Glyma.13G038700	Inf	Inf	0.0117302	Up	Stearoyl-[acyl-carrier-protein] 9-desaturase 6, chloroplastic
Glyma.13G041600	0.491183	-1.02567	0.049515	Down
Glyma.13G042200	0	#NAME?	5.11667e-22	Down	Protein DMR6-LIKE OXYGENASE 1 {ECO:0000303|PubMed:25376907}
Glyma.13G043300	0.00662206	-7.23851	8.5157e-19	Down	Probable sulfate transporter 4.2
Glyma.13G046100	2.41562	1.27239	0.00283249	Up
Glyma.13G046700	0.420466	-1.24994	0.000647274	Down	RHOMBOID-like protein 9, chloroplastic {ECO:0000303|PubMed:17181860}
Glyma.13G046900	0.458565	-1.1248	0.0158526	Down
Glyma.13G048200	0.225043	-2.15173	0.038816	Down	2-oxoglutarate-dependent dioxygenase DAO
Glyma.13G048500	0.277095	-1.85155	2.14061e-06	Down	2-oxoglutarate-dependent dioxygenase DAO
Glyma.13G049500	0.161565	-2.62981	0.0176568	Down	Tryptophan synthase beta chain 2
Glyma.13G051300	156.058	7.28594	4.02835e-12	Up
Glyma.13G052200	0.317028	-1.65732	0.0250628	Down	BTB/POZ domain-containing protein At1g04390
Glyma.13G053700	0.199563	-2.32509	0.00440558	Down	Receptor-like protein kinase FERONIA
Glyma.13G054300	0.4549	-1.13638	0.0167864	Down	Receptor-like protein kinase FERONIA
Glyma.13G056000	0.392432	-1.34949	0.0131713	Down
Glyma.13G065200	0.420428	-1.25007	0.0223032	Down
Glyma.13G066100	0.155655	-2.68358	0.0131192	Down	AAA-ATPase ASD, mitochondrial
Glyma.13G067900	2.65832	1.41051	0.00193154	Up	Probable galacturonosyltransferase-like 9
Glyma.13G069600	0.183525	-2.44596	0.00456176	Down	Senescence-associated carboxylesterase 101
Glyma.13G071400	5.1926	2.37646	0.00307164	Up	22.0 kDa class IV heat shock protein
Glyma.13G073700	0.0284881	-5.1335	0.00186873	Down
Glyma.13G077600	0	#NAME?	6.56981e-14	Down
Glyma.13G078400	0.446963	-1.16177	0.0379019	Down	Chlorophyllide a oxygenase, chloroplastic
Glyma.13G078900	3.24862	1.69983	0.0304702	Up	Probable 3-beta-hydroxysteroid-Delta(8),Delta(7)-isomerase
Glyma.13G080600	9.34782	3.22463	0.000319245	Up	ATPase family AAA domain-containing protein 5
Glyma.13G080700	22.3776	4.48398	4.99341e-05	Up	LysM domain-containing GPI-anchored protein 1
Glyma.13G085800	0.181578	-2.46134	0.0411934	Down
Glyma.13G086600	0	#NAME?	1.48446e-10	Down
Glyma.13G086700	0	#NAME?	1.48106e-17	Down	Dicarboxylate transporter 2.1, chloroplastic
Glyma.13G086800	0	#NAME?	1.65048e-06	Down
Glyma.13G095100	4.62398	2.20914	0.00188807	Up	Xyloglucan endotransglucosylase/hydrolase protein 22
Glyma.13G097900	0.404972	-1.30411	0.0108683	Down	Plasma membrane ATPase 4
Glyma.13G098600	0.0192128	-5.70179	3.51211e-21	Down	Villin-4 {ECO:0000303|PubMed:10631247}
Glyma.13G099400	2.37737	1.24937	0.0075667	Up	Mitochondrial outer membrane import complex protein METAXIN
Glyma.13G100400	0.113495	-3.13929	0.0306734	Down	Putative clathrin assembly protein At4g25940
Glyma.13G103600	3.63402	1.86157	0.0101814	Up	Transcription initiation factor TFIID subunit 8
Glyma.13G103900	0.493134	-1.01995	0.00574642	Down	Putative GATA transcription factor 22
Glyma.13G112400	4.02593	2.00932	0.0165848	Up	Ethylene-responsive transcription factor ERF017
Glyma.13G113100	0.0304259	-5.03855	0.0109915	Down	Probable flavin-containing monooxygenase 1
Glyma.13G117600	0.309108	-1.69382	0.00030231	Down	WRKY transcription factor 42 {ECO:0000303|Ref.1}
Glyma.13G117700	2.17317	1.1198	0.0139795	Up	Ubiquitin
Glyma.13G118600	5.24107	2.38986	0.047534	Up	ABC transporter B family member 21
Glyma.13G119100	0.465088	-1.10443	0.0156348	Down	Cytosolic purine 5'-nucleotidase
Glyma.13G119700	0.380711	-1.39323	0.00241395	Down	Pentatricopeptide repeat-containing protein At5g66520
Glyma.13G134700	2.09133	1.06442	0.0115626	Up
Glyma.13G136300	0.455377	-1.13487	0.00326437	Down	Protein REVEILLE 8
Glyma.13G143100	3.13791	1.6498	0.0138458	Up	Auxin-responsive protein SAUR32 {ECO:0000305}
Glyma.13G143200	3.20627	1.6809	0.000448595	Up	Auxin-responsive protein SAUR32 {ECO:0000305}
Glyma.13G147500	0.383561	-1.38247	0.00718271	Down	Carotene epsilon-monooxygenase, chloroplastic
Glyma.13G152400	3.07444	1.62032	0.00255665	Up	Ankyrin repeat domain-containing protein EMB506, chloroplastic
Glyma.13G152800	0.373655	-1.42022	0.0265459	Down
Glyma.13G154700	0.431945	-1.21108	0.0129281	Down	Pentatricopeptide repeat-containing protein At2g33680
Glyma.13G154800	0.394363	-1.3424	0.0191656	Down	ABC transporter I family member 1
Glyma.13G156500	0.417815	-1.25906	0.0188586	Down	Dicer-like protein 4
Glyma.13G161900	6.25898	2.64593	8.38073e-13	Up	Peroxidase
Glyma.13G163900	0.220789	-2.17926	0.00131283	Down	Calcium uptake protein, mitochondrial {ECO:0000250|UniProtKB:Q9BPX6}
Glyma.13G164400	2.91236	1.54219	0.000171237	Up	Transposon Tf2-6 polyprotein
Glyma.13G164500	2.8484	1.51015	0.0316475	Up
Glyma.13G164600	0.0948702	-3.3979	0.000763149	Down
Glyma.13G166400	2.74119	1.4548	0.000114616	Up	50S ribosomal protein L36 {ECO:0000255|HAMAP-Rule:MF_00251}
Glyma.13G166900	0.0819821	-3.60855	0.0124618	Down	G-type lectin S-receptor-like serine/threonine-protein kinase LECRK2 {ECO:0000305}
Glyma.13G167100	2.1578	1.10956	0.0274103	Up	Peroxidase 25
Glyma.13G168300	2.18279	1.12617	0.0293214	Up	Dynein light chain LC6, flagellar outer arm
Glyma.13G168700	4.26358	2.09207	0.04079	Up	Formate dehydrogenase 1, mitochondrial {ECO:0000255|HAMAP-Rule:MF_03210}
Glyma.13G170200	2.74267	1.45558	0.000226396	Up
Glyma.13G173300	0.0263503	-5.24604	0.012405	Down	Isoflavone 4'-O-methyltransferase
Glyma.13G173600	0.0234764	-5.41264	0.0171124	Down	Isoflavone 4'-O-methyltransferase
Glyma.13G174300	0.390239	-1.35757	0.00106587	Down	Cellulose synthase-like protein G2
Glyma.13G175700	49.2421	5.62182	0.000149679	Up	17.5 kDa class I heat shock protein
Glyma.13G176000	4.90008	2.29281	1.29425e-05	Up	17.6 kDa class I heat shock protein
Glyma.13G176300	2.16683	1.11559	0.00338685	Up	18.5 kDa class I heat shock protein
Glyma.13G176500	5.81073	2.53872	0.00101713	Up	18.5 kDa class I heat shock protein
Glyma.13G178800	6.26732	2.64785	0.0277315	Up
Glyma.13G184300	0.398196	-1.32845	0.0169307	Down	Katanin p80 WD40 repeat-containing subunit B1 homolog {ECO:0000255|HAMAP-Rule:MF_03022}
Glyma.13G184700	7.50864	2.90855	9.84738e-06	Up	Cilia- and flagella-associated protein 20
Glyma.13G184900	0.485494	-1.04248	0.00739954	Down	Putative disease resistance RPP13-like protein 1
Glyma.13G188300	0.0565823	-4.14351	3.61119e-14	Down	Putative disease resistance RPP13-like protein 1
Glyma.13G188800	0	#NAME?	8.54271e-23	Down	Cysteine-rich receptor-like protein kinase 10
Glyma.13G188900	0.371201	-1.42973	0.0243823	Down	Cysteine-rich receptor-like protein kinase 25
Glyma.13G190000	0.27541	-1.86035	0.000411821	Down	Putative disease resistance RPP13-like protein 1
Glyma.13G190100	0	#NAME?	1.70154e-06	Down	Cilia- and flagella-associated protein 20
Glyma.13G190400	0.150971	-2.72766	7.44089e-10	Down	Putative disease resistance RPP13-like protein 1
Glyma.13G190800	0.00688836	-7.18162	0.0134331	Down	Putative disease resistance RPP13-like protein 1
Glyma.13G194100	0.422342	-1.24352	0.00889005	Down	Putative disease resistance RPP13-like protein 1
Glyma.13G194500	0.167621	-2.57673	2.62435e-05	Down	Putative disease resistance RPP13-like protein 1
Glyma.13G196500	0.312522	-1.67797	0.0196585	Down	NADPH:quinone oxidoreductase
Glyma.13G203900	2.38624	1.25474	0.00128865	Up	Vestitone reductase
Glyma.13G206700	0.283277	-1.81971	0.0206872	Down	Glucose-6-phosphate/phosphate translocator 2, chloroplastic
Glyma.13G209100	2.95538	1.56334	0.00313779	Up	Adenylate isopentenyltransferase 5, chloroplastic
Glyma.13G212400	2.23848	1.16252	0.00442953	Up
Glyma.13G213200	0.361623	-1.46744	0.00258893	Down	Sugar transporter ERD6-like 16
Glyma.13G215300	0.299354	-1.74008	0.0480772	Down
Glyma.13G217400	2.9877	1.57903	5.75232e-05	Up	Cytochrome P450 710A11 {ECO:0000303|PubMed:16531502}
Glyma.13G217800	0.282785	-1.82222	0.0251071	Down	Potassium channel KAT2
Glyma.13G222800	0.429539	-1.21914	0.00271574	Down	Subtilisin-like protease SBT5.6 {ECO:0000303|PubMed:16193095}
Glyma.13G223000	0.401749	-1.31564	0.0283326	Down	GDSL esterase/lipase At1g29670
Glyma.13G223400	0.481921	-1.05313	0.019674	Down	Serine/threonine-protein kinase STY8 {ECO:0000305}
Glyma.13G226000	2.05389	1.03836	0.00358049	Up	Fasciclin-like arabinogalactan protein 12
Glyma.13G227900	0.495197	-1.01392	0.0256663	Down
Glyma.13G231500	0.325914	-1.61743	0.000378603	Down	GDSL esterase/lipase At1g28600
Glyma.13G233400	0.093647	-3.41662	0.0169317	Down	Glutamate receptor 2.7
Glyma.13G233900	0.159964	-2.64418	0.00203897	Down	Pathogenesis-related genes transcriptional activator PTI5
Glyma.13G235100	2.01763	1.01266	0.0298626	Up
Glyma.13G236200	2.28525	1.19235	0.00206217	Up
Glyma.13G237400	5.77348	2.52944	0.0050866	Up	Squamosa promoter-binding protein 1
Glyma.13G242300	12.9786	3.69806	0.0225671	Up	Polyphenol oxidase A1, chloroplastic
Glyma.13G242700	0.483837	-1.04741	0.049229	Down	Uncharacterized protein At4g04980
Glyma.13G243800	0.122807	-3.02554	0.0432316	Down
Glyma.13G253500	2.24604	1.16739	0.0171747	Up	Transcription factor bHLH25
Glyma.13G254400	2.0259	1.01856	0.0283852	Up
Glyma.13G254700	4.85746	2.2802	0.0439977	Up	UDP-glycosyltransferase 79B30 {ECO:0000303|PubMed:26002063}
Glyma.13G256400	0.467426	-1.09719	0.01308	Down	Protein EXECUTER 1, chloroplastic {ECO:0000305}
Glyma.13G257600	2.18899	1.13026	0.00409915	Up
Glyma.13G257700	3.18286	1.67032	0.00764679	Up
Glyma.13G257800	2.07898	1.05587	0.00489583	Up
Glyma.13G265500	3.11489	1.63918	0.00119686	Up	Protein trichome birefringence-like 42
Glyma.13G265700	0.346174	-1.53043	0.0399472	Down	Probable leucine-rich repeat receptor-like serine/threonine-protein kinase At3g14840
Glyma.13G265800	0.353878	-1.49867	0.049061	Down	Probable LRR receptor-like serine/threonine-protein kinase At1g07650
Glyma.13G268100	0.247065	-2.01704	0.000998348	Down	Probable LRR receptor-like serine/threonine-protein kinase At3g47570
Glyma.13G270100	2.16955	1.11739	0.00218511	Up	Epidermis-specific secreted glycoprotein EP1
Glyma.13G278600	0.358229	-1.48104	0.00206225	Down	Beta-glucosidase 18
Glyma.13G280400	0.413569	-1.2738	0.0154288	Down
Glyma.13G282100	3.58083	1.84029	0.00621875	Up	Transcription factor MYB51
Glyma.13G286100	2.34533	1.22979	0.0161009	Up	Formin-like protein 5
Glyma.13G286600	2.03748	1.02679	0.00780307	Up	Thioredoxin-like protein CXXS1
Glyma.13G287600	0.119255	-3.06788	0.045261	Down	Gibberellin 2-beta-dioxygenase 8
Glyma.13G288000	0.144649	-2.78937	0.000906188	Down	Gibberellin 2-beta-dioxygenase 8
Glyma.13G293700	0.238203	-2.06974	0.0274715	Down	Glutaredoxin-C9
Glyma.13G294300	0.415237	-1.26799	0.000530776	Down	Transcription activator GLK1
Glyma.13G295900	0.0771309	-3.69655	2.20433e-16	Down	O-acyltransferase WSD1
Glyma.13G296300	0.454982	-1.13612	0.0333352	Down	Probable L-type lectin-domain containing receptor kinase VII.2
Glyma.13G298400	0.40692	-1.29718	0.0283454	Down	Lipid-phosphate phosphatase
Glyma.13G301600	2.64494	1.40324	0.030629	Up
Glyma.13G302100	0.472821	-1.08063	0.00216474	Down	Protein THYLAKOID FORMATION1, chloroplastic
Glyma.13G302400	2.91761	1.54479	0.0394131	Up	Transcription factor MYB32
Glyma.13G302500	0.217358	-2.20186	0.04673	Down	Coumaroyl-CoA:anthocyanidin 3-O-glucoside-6''-O-coumaroyltransferase 2
Glyma.13G302800	0.32452	-1.62362	4.61117e-05	Down	Equilibrative nucleotide transporter 3
Glyma.13G303400	0.341635	-1.54947	0.030995	Down	G-type lectin S-receptor-like serine/threonine-protein kinase At2g19130
Glyma.13G303800	0.255926	-1.9662	0.027288	Down	G-type lectin S-receptor-like serine/threonine-protein kinase At4g03230
Glyma.13G303900	0.122979	-3.02352	0.0452219	Down	Calcium-binding protein KIC
Glyma.13G305800	2.32667	1.21827	0.0142684	Up	Cysteine-rich repeat secretory protein 38
Glyma.13G306600	0.200672	-2.31709	0.0431208	Down	Cyclin-U1-1
Glyma.13G306800	0.143882	-2.79704	0.00360739	Down	Histone-lysine N-methyltransferase ATXR2
Glyma.13G306900	0.460745	-1.11796	0.031831	Down	Peroxidase 39
Glyma.13G309300	0.360585	-1.47159	0.000314333	Down	Arogenate dehydratase/prephenate dehydratase 1, chloroplastic
Glyma.13G309400	0.304985	-1.71319	0.000398412	Down
Glyma.13G309900	2.26485	1.17941	0.0210105	Up	Mitogen-activated protein kinase kinase kinase A {ECO:0000303|PubMed:9832508}
Glyma.13G310300	0.145979	-2.77617	0.0179032	Down	Cellulose synthase-like protein B4
Glyma.13G315200	0.399691	-1.32304	0.00519799	Down	Capsanthin/capsorubin synthase, chromoplastic
Glyma.13G315300	0.336857	-1.56979	0.0475461	Down	NAC domain-containing protein 90
Glyma.13G316500	0.386549	-1.37128	0.000536988	Down	Protein BIC2 {ECO:0000303|PubMed:27846570}
Glyma.13G316800	0.260838	-1.93877	0.0168823	Down
Glyma.13G319200	0.472234	-1.08243	0.0104631	Down	Phytosulfokine-beta
Glyma.13G329000	2.60958	1.38382	0.00712191	Up	Dof zinc finger protein DOF5.3
Glyma.13G330800	0.251382	-1.99205	0.0334234	Down	Chitinase 2
Glyma.13G333100	2.03553	1.02541	0.0048223	Up	Aquaporin TIP1-3, N-terminally processed
Glyma.13G335500	2.13363	1.09331	0.0261147	Up	Cyclin-dependent protein kinase inhibitor SMR3 {ECO:0000303|PubMed:24399300, ECO:0000303|PubMed:26546445}
Glyma.13G335600	0.214127	-2.22346	7.68083e-05	Down	Actin-97
Glyma.13G337800	2.32027	1.21429	0.0248398	Up	Ubiquitin fusion degradation protein 1 homolog
Glyma.13G340500	0.247687	-2.01341	0.0432748	Down	ADP,ATP carrier protein, mitochondrial
Glyma.13G341600	2.17592	1.12162	0.00528149	Up	Protein FAR1-RELATED SEQUENCE 4
Glyma.13G352300	2.95403	1.56268	0.000106732	Up	Jacalin-related lectin 19
Glyma.13G353500	0.109645	-3.18909	0.0459309	Down	Mitochondrial-processing peptidase subunit alpha
Glyma.13G356000	2.52579	1.33674	0.000344189	Up	Aquaporin TIP2-1, N-terminally processed
Glyma.13G357700	2.88159	1.52687	0.000176432	Up	Protein disulfide isomerase-like 1-6
Glyma.13G358800	3.23484	1.6937	0.00118973	Up	Mitochondrial arginine transporter BAC2
Glyma.13G358900	0.152654	-2.71166	0.0257182	Down	G-type lectin S-receptor-like serine/threonine-protein kinase CES101
Glyma.13G361700	0.389681	-1.35964	0.000366694	Down	Gibberellin 3-beta-dioxygenase 1
Glyma.13G361900	0.254313	-1.97532	0.0092572	Down	ABC transporter G family member 40 {ECO:0000303|PubMed:18299247}
Glyma.13G364100	8.23439	3.04166	0.0293048	Up
Glyma.13G364400	0	#NAME?	0.0423189	Down	Nodulin-44
Glyma.13G369400	2.42982	1.28085	0.0167481	Up	Ethylene-responsive transcription factor ERF003
Glyma.13G373000	0.0417702	-4.58138	0.0157146	Down	Serine/threonine-protein kinase
Glyma.14G000100	2.33279	1.22206	0.0419855	Up	Glutamate receptor 3.1
Glyma.14G000200	Inf	Inf	0.00135656	Up
Glyma.14G002800	0.223011	-2.16481	0.0171404	Down	VQ motif-containing protein 22 {ECO:0000303|PubMed:22535423}
Glyma.14G006100	10.5997	3.40595	0.0468587	Up	Polygalacturonase
Glyma.14G006300	2.35594	1.2363	0.00141335	Up	Cytochrome b561 and DOMON domain-containing protein At2g04850
Glyma.14G008100	0.476954	-1.06808	0.00610251	Down	Calcium-transporting ATPase 8, plasma membrane-type
Glyma.14G010700	2.64739	1.40457	0.000561137	Up
Glyma.14G010800	3.43807	1.7816	0.00235035	Up	NDR1/HIN1-like protein 3 {ECO:0000303|Ref.1}
Glyma.14G010900	0.454276	-1.13836	0.00166884	Down	Fructose-bisphosphate aldolase, cytoplasmic isozyme 1
Glyma.14G012900	0.424499	-1.23617	0.000644265	Down	Cellulose synthase-like protein E1
Glyma.14G014200	0.494643	-1.01554	0.0468244	Down
Glyma.14G014400	2.69179	1.42857	0.0335853	Up	Pectinesterase QRT1
Glyma.14G015200	0.387935	-1.36611	0.00406766	Down
Glyma.14G015300	0.139806	-2.8385	0.0197835	Down	ABC transporter C family member 3
Glyma.14G015500	0.363521	-1.45989	0.0112822	Down	Receptor-like protein 12
Glyma.14G017600	0.327903	-1.60866	0.0253866	Down	Cell division protein FtsZ homolog 1, chloroplastic
Glyma.14G019600	0.261496	-1.93514	0.0241975	Down	Metal tolerance protein C2
Glyma.14G021000	0.385774	-1.37417	0.0138372	Down	Aspartate carbamoyltransferase 1, chloroplastic
Glyma.14G022200	0.224741	-2.15367	0.0059657	Down
Glyma.14G023200	3.01625	1.59276	0.00123236	Up	Syntaxin-61
Glyma.14G024100	2.23907	1.1629	0.00365454	Up
Glyma.14G024400	2.94994	1.56068	0.000769023	Up	TMV resistance protein N
Glyma.14G031300	3.50094	1.80774	8.45852e-06	Up	BTB/POZ domain and ankyrin repeat-containing protein NPR2 {ECO:0000305}
Glyma.14G031500	0.111363	-3.16666	0.0365797	Down	Putative Myb family transcription factor At1g14600
Glyma.14G033900	42.6693	5.41513	1.68727e-30	Up	Mitochondrial fission 1 protein A
Glyma.14G038200	0.0112816	-6.46988	2.14613e-10	Down	Cysteine proteinase inhibitor
Glyma.14G042300	0.0624489	-4.00118	0.00412372	Down	Receptor-like protein 12
Glyma.14G042500	0.0736605	-3.76296	0.0452306	Down	Receptor-like protein 12
Glyma.14G042700	0.254242	-1.97572	0.000597176	Down	Receptor-like protein 12
Glyma.14G042800	Inf	Inf	0.0011906	Up	Alcohol dehydrogenase-like 7
Glyma.14G043000	0.0726959	-3.78198	0.0167728	Down	Receptor-like protein 12
Glyma.14G043100	0.00804315	-6.95802	3.20842e-05	Down	Receptor like protein 30 {ECO:0000303|PubMed:18434605}
Glyma.14G043200	6.25176	2.64426	4.57465e-07	Up	3-hydroxy-3-methylglutaryl-coenzyme A reductase
Glyma.14G043300	0.0239062	-5.38647	9.98225e-05	Down	Receptor-like protein 12
Glyma.14G044400	0.274107	-1.86719	0.00355002	Down	Receptor-like protein 12
Glyma.14G046000	0.265016	-1.91585	0.0253401	Down	Receptor-like protein 12
Glyma.14G048900	0.0211653	-5.56215	6.44375e-05	Down	1-aminocyclopropane-1-carboxylate oxidase
Glyma.14G049200	0.288186	-1.79493	0.0330157	Down	1-aminocyclopropane-1-carboxylate oxidase
Glyma.14G051700	0.1989	-2.32988	0.0452974	Down
Glyma.14G053100	5.27566	2.39935	0.00242101	Up
Glyma.14G056500	0.423186	-1.24064	0.0142061	Down	Cytosolic endo-beta-N-acetylglucosaminidase 1 {ECO:0000305}
Glyma.14G057400	0.374554	-1.41675	0.00150367	Down	Inactive receptor-like serine/threonine-protein kinase At2g40270
Glyma.14G060400	Inf	Inf	0.0425397	Up	Probable LRR receptor-like serine/threonine-protein kinase At3g47570
Glyma.14G067000	0.495519	-1.01299	0.00380825	Down	Ribulose bisphosphate carboxylase/oxygenase activase 1, chloroplastic
Glyma.14G067400	0.137541	-2.86207	0.000244959	Down	Aspartic proteinase PCS1
Glyma.14G068400	0.0437153	-4.51572	0.0341924	Down	Elicitor-responsive protein 1
Glyma.14G070200	3.09095	1.62805	0.0114209	Up
Glyma.14G070300	0.419096	-1.25465	0.00522263	Down	Glucose-induced degradation protein 8 homolog
Glyma.14G071400	2.02879	1.02062	0.00435276	Up	bZIP transcription factor 11 {ECO:0000305}
Glyma.14G078000	0.498905	-1.00316	0.0208428	Down	Protein DETOXIFICATION 33 {ECO:0000303|PubMed:11739388}
Glyma.14G078600	2.02509	1.01799	0.00642039	Up	Allene oxide synthase 1, chloroplastic {ECO:0000303|PubMed:12351632}
Glyma.14G079000	0.300155	-1.73622	0.00472597	Down	Probable transcription factor KAN4
Glyma.14G081300	0.0141002	-6.14815	0.0445951	Down	Patatin-like protein 2
Glyma.14G082900	2.06948	1.04927	0.0154934	Up	Abscisic acid 8'-hydroxylase 3
Glyma.14G086400	2.35238	1.23412	0.00311968	Up	Probable carbohydrate esterase At4g34215
Glyma.14G090700	2.11122	1.07808	0.0384213	Up	CSC1-like protein RXW8
Glyma.14G096900	0	#NAME?	0.0407616	Down	Cytochrome P450 711A1
Glyma.14G098700	3.0128	1.59111	8.82603e-05	Up
Glyma.14G099400	2.697	1.43136	0.0337809	Up	Protein BIG GRAIN 1-like A {ECO:0000305}
Glyma.14G099900	2.37415	1.24741	0.04112	Up	17.9 kDa class II heat shock protein
Glyma.14G101400	0.482315	-1.05195	0.00652423	Down	Probable protein phosphatase 2C 60
Glyma.14G101800	2.33054	1.22066	0.00472406	Up	Early nodulin-like protein 1
Glyma.14G102900	0.0325103	-4.94296	0.0115411	Down	Probable WRKY transcription factor 40
Glyma.14G103100	0.0365582	-4.77366	0.0275702	Down	Probable WRKY transcription factor 40
Glyma.14G104400	Inf	Inf	1.5369e-07	Up	Peroxidase 46
Glyma.14G110000	0.348304	-1.52158	0.04244	Down
Glyma.14G113500	0	#NAME?	0.0265197	Down
Glyma.14G114100	2.45482	1.29562	0.0333175	Up	Probable glycosyltransferase At5g25310
Glyma.14G115700	3.72339	1.89662	0.0454915	Up	Adenine phosphoribosyltransferase 5
Glyma.14G116400	8.48995	3.08576	0.0179768	Up
Glyma.14G120700	0.123266	-3.02015	0.000267541	Down	Putative 115 kDa protein in type-1 retrotransposable element R1DM
Glyma.14G121200	2.41349	1.27112	0.00832752	Up	Alcohol dehydrogenase 1 {ECO:0000303|PubMed:3309331}
Glyma.14G121600	Inf	Inf	6.61713e-08	Up	Light-mediated development protein DET1
Glyma.14G122600	2.08933	1.06304	0.0243535	Up	Putative UDP-glucuronate:xylan alpha-glucuronosyltransferase 3
Glyma.14G124500	0.486251	-1.04023	0.00821378	Down	60S ribosomal protein L7a-2
Glyma.14G132400	0.454397	-1.13797	0.0404564	Down	Guanine nucleotide-binding protein subunit gamma 2 {ECO:0000305}
Glyma.14G135800	0	#NAME?	0.0205639	Down	Structural maintenance of chromosomes protein 4
Glyma.14G136000	0	#NAME?	0.0151296	Down	Bidirectional sugar transporter NEC1
Glyma.14G136300	0.0469973	-4.41128	0.0162198	Down	Phytochromobilin:ferredoxin oxidoreductase, chloroplastic
Glyma.14G139800	0.431381	-1.21296	0.0257662	Down	Uncharacterized protein sll1770
Glyma.14G142500	2.64947	1.4057	0.0129392	Up
Glyma.14G147500	9.24467	3.20862	0.00563605	Up	Ethylene-responsive transcription factor ERF012
Glyma.14G147900	Inf	Inf	0.0371277	Up	WAT1-related protein At4g08290
Glyma.14G150500	2.18141	1.12526	0.0089073	Up
Glyma.14G150800	0.000879759	-10.1506	1.82684e-40	Down	Photosystem II stability/assembly factor HCF136, chloroplastic
Glyma.14G151000	0.302091	-1.72695	0.0424723	Down	Reverse transcriptase
Glyma.14G155300	Inf	Inf	0.00226148	Up
Glyma.14G159200	0	#NAME?	0.0122317	Down	Pentatricopeptide repeat-containing protein At5g16860
Glyma.14G163100	0.190835	-2.3896	0.0326699	Down
Glyma.14G165700	0.35445	-1.49634	0.00786688	Down	Mitogen-activated protein kinase kinase kinase 1
Glyma.14G169000	0	#NAME?	0.0135445	Down
Glyma.14G173300	0	#NAME?	0.0315879	Down	Receptor-like protein 12
Glyma.14G173400	0.294363	-1.76433	0.00161789	Down	Receptor-like protein 12
Glyma.14G175400	2.05829	1.04145	0.0331235	Up	7-deoxyloganetin glucosyltransferase
Glyma.14G175800	2.20429	1.14032	0.0196706	Up	7-deoxyloganetin glucosyltransferase
Glyma.14G178700	2.30844	1.20692	0.0178708	Up	Putative clathrin assembly protein At4g40080
Glyma.14G182900	0.118414	-3.07809	7.30814e-08	Down	HVA22-like protein a
Glyma.14G190500	0.29838	-1.74478	0.0304146	Down	Pentatricopeptide repeat-containing protein At1g14470
Glyma.14G200500	Inf	Inf	0.019488	Up	Wound-induced protein 1
Glyma.14G201000	2.1356	1.09464	0.00465811	Up	Trans-resveratrol di-O-methyltransferase
Glyma.14G202000	2.0406	1.02899	0.034919	Up	U-box domain-containing protein 4
Glyma.14G202500	8.995	3.16912	1.51042e-07	Up
Glyma.14G203500	2.9261	1.54898	0.028037	Up	Transcription repressor OFP17
Glyma.14G204500	3.30006	1.72249	0.000354698	Up	Disease resistance protein At4g27190
Glyma.14G204700	0.269229	-1.89309	4.34552e-07	Down	Disease resistance protein At4g27190
Glyma.14G204900	23.3628	4.54614	0.0106002	Up
Glyma.14G205300	3.55696	1.83064	0.00221147	Up	Disease resistance protein At4g27190
Glyma.14G206100	0.499301	-1.00202	0.00864649	Down	Root phototropism protein 2
Glyma.14G206300	2.74127	1.45484	0.0032109	Up	Probable LRR receptor-like serine/threonine-protein kinase At1g06840
Glyma.14G207100	0.151118	-2.72625	0.0194517	Down	Pentatricopeptide repeat-containing protein At5g16860
Glyma.14G208800	0	#NAME?	0.00236212	Down
Glyma.14G209600	0	#NAME?	3.25948e-09	Down	Butyrate--CoA ligase AAE11, peroxisomal
Glyma.14G211300	2.67204	1.41794	0.0397801	Up	Universal stress protein A-like protein
Glyma.14G213700	Inf	Inf	9.06018e-10	Up
Glyma.14G213900	0	#NAME?	0.000692839	Down
Glyma.14G216200	2.81037	1.49076	0.000904552	Up	Protein WALLS ARE THIN 1
Glyma.14G220200	0.443623	-1.1726	0.0442258	Down	ABC transporter B family member 13
Glyma.14G221200	0.153529	-2.70341	0.0162099	Down	Probable cinnamyl alcohol dehydrogenase 6 {ECO:0000305}
Glyma.15G000700	0	#NAME?	0.0156062	Down	Serine/threonine-protein kinase
Glyma.15G002500	5.52758	2.46665	0.0263517	Up
Glyma.15G004100	2.00324	1.00233	0.0487468	Up	Zinc finger protein 1 {ECO:0000305}
Glyma.15G004200	2.79682	1.48379	0.0013522	Up	Ethylene-responsive transcription factor ERF003
Glyma.15G004300	4.91618	2.29754	0.0368938	Up	ATPase 9, plasma membrane-type
Glyma.15G004400	2.21318	1.14612	0.0378047	Up
Glyma.15G010800	2.50545	1.32507	0.0014865	Up	Acyl-protein thioesterase 2
Glyma.15G011200	0.136806	-2.8698	0.0278889	Down	Boron transporter 4
Glyma.15G011500	0.345781	-1.53207	0.0137369	Down	ADP,ATP carrier protein 1, chloroplastic
Glyma.15G016800	0.160192	-2.64213	0.0449737	Down	Protein PLANT CADMIUM RESISTANCE 8
Glyma.15G021300	0.405354	-1.30275	0.000914386	Down	Putative leucine-rich repeat receptor-like protein kinase At2g19210
Glyma.15G021400	0.0277402	-5.17188	0.000297941	Down	Putative leucine-rich repeat receptor-like protein kinase At2g19210
Glyma.15G021600	0.13913	-2.8455	0.000293656	Down	Probable LRR receptor-like serine/threonine-protein kinase At1g05700
Glyma.15G021700	0.0390787	-4.67748	8.61521e-06	Down	Putative leucine-rich repeat receptor-like protein kinase At2g19210
Glyma.15G024600	2.21314	1.14609	0.0114079	Up	Beta-fructofuranosidase, cell wall isozyme
Glyma.15G025000	117.694	6.87889	1.16634e-09	Up
Glyma.15G041600	0.210658	-2.24702	0.0257233	Down	GTP cyclohydrolase-2
Glyma.15G048500	0.0381362	-4.7127	0.040347	Down	Mitogen-activated protein kinase kinase kinase 1
Glyma.15G049800	4.71405	2.23697	0.0181055	Up	WAT1-related protein At1g68170
Glyma.15G052000	0.329361	-1.60226	0.014663	Down	High affinity sulfate transporter 2
Glyma.15G054000	0.437597	-1.19233	0.0283172	Down	Metacaspase-1
Glyma.15G054300	0.416062	-1.26513	0.0116743	Down	7-deoxyloganetin glucosyltransferase
Glyma.15G056900	2.42056	1.27534	0.00036236	Up
Glyma.15G058000	2.62587	1.39279	0.00220687	Up	MADS-box protein JOINTLESS
Glyma.15G059700	0.0683945	-3.86998	0.00910493	Down	Oligopeptide transporter 4
Glyma.15G059800	0.496552	-1.00998	0.0343569	Down	Oligopeptide transporter 4
Glyma.15G060400	2.31571	1.21145	0.0118224	Up
Glyma.15G062700	0.0142206	-6.13587	4.72087e-05	Down	Basic form of pathogenesis-related protein 1
Glyma.15G065700	0.309748	-1.69083	0.0494858	Down	Calcium-binding protein PBP1
Glyma.15G065900	3.23623	1.69431	0.00644072	Up	B-box domain protein 31 {ECO:0000303|PubMed:19920209}
Glyma.15G068700	2.13663	1.09533	0.00241306	Up	Lysine histidine transporter-like 8
Glyma.15G071000	2.43648	1.2848	0.00249283	Up	Polyphenol oxidase, chloroplastic
Glyma.15G071200	2.57276	1.36332	0.000163854	Up	Polyphenol oxidase A1, chloroplastic
Glyma.15G072200	0.475067	-1.0738	0.0132358	Down	Probable LRR receptor-like serine/threonine-protein kinase At1g53430
Glyma.15G074300	0.363805	-1.45876	0.0429359	Down	Lipoxygenase 4, chloroplastic
Glyma.15G074800	2.08806	1.06216	0.00688587	Up
Glyma.15G076200	0.30056	-1.73427	0.0015931	Down	Squamosa promoter-binding protein 1
Glyma.15G079100	0.416619	-1.2632	0.0156462	Down	Pathogenesis-related genes transcriptional activator PTI5
Glyma.15G081400	2.39314	1.25891	0.00778986	Up	Phospholipase A1-IIgamma
Glyma.15G082700	2.02296	1.01647	0.0263493	Up	Protein trichome birefringence-like 21
Glyma.15G084100	2.24989	1.16986	0.00867896	Up	CBL-interacting serine/threonine-protein kinase 12
Glyma.15G084200	2.48835	1.31519	0.00783889	Up	Probable LRR receptor-like serine/threonine-protein kinase At2g24230
Glyma.15G084500	0.0113066	-6.46669	0.00208758	Down	Probable LRR receptor-like serine/threonine-protein kinase At5g45780
Glyma.15G088000	0.350473	-1.51263	0.0171479	Down	Heat shock 70 kDa protein
Glyma.15G091200	0.0722307	-3.79124	0.000117566	Down	Protein PLASTID TRANSCRIPTIONALLY ACTIVE 12 {ECO:0000303|PubMed:16326926}
Glyma.15G091900	2.39333	1.25902	0.00107525	Up	BAG family molecular chaperone regulator 2
Glyma.15G096300	0.3888	-1.3629	0.0118944	Down
Glyma.15G097600	17.186	4.10316	0.0418856	Up	CASP-like protein 1D2
Glyma.15G098700	5.13925	2.36156	0.0384287	Up
Glyma.15G099000	2.97947	1.57506	0.000657408	Up	PAX-interacting protein 1
Glyma.15G099300	4.50882	2.17275	9.49882e-05	Up	Probable 1-deoxy-D-xylulose-5-phosphate synthase, chloroplastic
Glyma.15G099500	4.79658	2.26201	0.00179924	Up	Sugar transporter ERD6-like 16
Glyma.15G100200	0.266745	-1.90647	0.0329797	Down	Uncharacterized protein At4g15545
Glyma.15G101800	0.450252	-1.1512	0.00154276	Down	Beta-amyrin synthase
Glyma.15G103800	2.12996	1.09082	0.00679515	Up	Adenylate isopentenyltransferase 5, chloroplastic
Glyma.15G106200	0.343694	-1.5408	0.00219266	Down	Adenosine deaminase-like protein
Glyma.15G108900	2.08264	1.05842	0.00587339	Up	Glucan endo-1,3-beta-glucosidase 1
Glyma.15G111300	2.49262	1.31766	0.0285887	Up	LysM domain receptor-like kinase 3 {ECO:0000303|PubMed:12947035}
Glyma.15G111400	3.1013	1.63287	0.0409504	Up	Chaperonin-like RBCX protein 1, chloroplastic {ECO:0000303|PubMed:21922322}
Glyma.15G112600	3.82357	1.93492	0.00685833	Up
Glyma.15G114000	Inf	Inf	0.0477124	Up
Glyma.15G115300	0.373889	-1.41932	0.0016893	Down	Cysteine proteinase inhibitor 1 {ECO:0000303|PubMed:14697268}
Glyma.15G117600	0.346807	-1.5278	0.0030419	Down
Glyma.15G119100	0.439811	-1.18504	0.0144182	Down	14 kDa proline-rich protein DC2.15
Glyma.15G124700	0.435213	-1.20021	0.000682663	Down	Ferric reduction oxidase 7, chloroplastic
Glyma.15G124900	8.4685	3.08211	0.000371268	Up	Probable leucine-rich repeat receptor-like protein kinase At5g49770
Glyma.15G125600	0.0447857	-4.48082	1.00795e-06	Down	Disease resistance protein RPM1
Glyma.15G128100	12.1118	3.59834	5.66024e-09	Up
Glyma.15G128800	4.51702	2.17537	0.0261507	Up	Peroxidase 15 {ECO:0000303|PubMed:17936696}
Glyma.15G131300	4.59656	2.20055	1.48596e-07	Up
Glyma.15G131400	2.55572	1.35373	0.000931367	Up
Glyma.15G131500	0.366943	-1.44637	0.00941198	Down	Endoribonuclease Dicer homolog 2
Glyma.15G134300	3.96237	1.98636	6.52523e-07	Up	Berberine bridge enzyme-like 8 {ECO:0000303|PubMed:26037923}
Glyma.15G141900	0.35115	-1.50984	4.624e-05	Down
Glyma.15G142000	0.228541	-2.12948	1.29236e-08	Down
Glyma.15G142100	0.171033	-2.54765	0.000199996	Down
Glyma.15G142200	0.288533	-1.79319	0.00161178	Down
Glyma.15G142300	0.152137	-2.71656	1.83544e-05	Down
Glyma.15G144600	3.37574	1.7552	0.00952446	Up
Glyma.15G145700	0.0591212	-4.08018	0.00887956	Down	Class-10 pathogenesis-related protein 1
Glyma.15G146400	2.674	1.419	0.00631413	Up	Major allergen Pru ar 1
Glyma.15G149800	4.42467	2.14557	1.00366e-05	Up	Bidirectional sugar transporter SWEET17 {ECO:0000303|PubMed:21107422}
Glyma.15G149900	0.119809	-3.0612	0.0356823	Down	ABC transporter C family member 4
Glyma.15G150100	2.38028	1.25113	0.0360009	Up	Dynein light chain 2, cytoplasmic
Glyma.15G156200	0.151013	-2.72725	0.0457453	Down	Serine carboxypeptidase-like 49
[truncated: 896 more rows]
