# Supplementary material for: Key Soybean Seedlings Drought-Responsive Genes and Pathways Revealed by Comparative Transcriptome Analyses of Two Cultivars
Source: Int J Mol Sci. 2022 Mar 7;23(5):2893. doi: 10.3390/ijms23052893 (PMC8911164; doi:10.3390/ijms23052893)
Supplement: Supplementary file 1 [file ijms-23-02893-s001.zip › Supplemental Materials 20220211/Supplemental data/Data S5 d-N1 vs ck-N1 KEGG.xlsx]

## Sheet: Sheet1
notes:
id	The login number of KEGG Ontology
term	The description of the entry
ListHits	The number of differential genes enriched in the KEGG pathway
ListTotal	Total number of differential genes enriched to KEGG pathway
pval	Enrichment significant pvalue value, P ≤ 0.05 indicates significant enrichment
padj	Corrected pval value
Enrichment_score	The score enriched to the KEGG pathway
Gene	Differential genes belonging to the KEGG pathway
d_N1 vs ck_N1
id	term	ListHits	ListTotal	pval	padj	Enrichment_score	Gene
ko00940	Phenylpropanoid biosynthesis	105	794	9.99153e-35	1.71854e-32	3.72309	Glyma.08G179700; Glyma.12G195500; Glyma.03G038700; Glyma.14G053600; Glyma.15G031400; Glyma.09G023000; Glyma.09G022500; Glyma.15G163500; Glyma.15G028200; Glyma.12G053800; Glyma.02G233900; Glyma.06G221700; Glyma.09G022300; Glyma.17G061400; Glyma.08G080900; Glyma.20G001400; Glyma.11G054500; Glyma.13G346100; Glyma.20G241800; Glyma.12G101200; Glyma.20G045800; Glyma.06G302700; Glyma.20G026300; Glyma.12…
ko04110	Cell cycle	65	794	4.34993e-23	3.74094e-21	3.88871	Glyma.14G118200; Glyma.18G067800; Glyma.18G167000; Glyma.11G109200; Glyma.07G238400; Glyma.07G226000; Glyma.07G034100; Glyma.06G116100; Glyma.04G043400; Glyma.20G123000; Glyma.01G054100; Glyma.13G031500; Glyma.10G258300; Glyma.04G024800; Glyma.11G113300; Glyma.03G211900; Glyma.06G072900; Glyma.11G012400; Glyma.01G229600; Glyma.08G349400; Glyma.03G109300; Glyma.18G037800; Glyma.08G184200; Glyma.09…
ko04111	Cell cycle - yeast	51	794	3.05148e-19	1.74951e-17	4.02949	Glyma.18G167000; Glyma.11G109200; Glyma.07G238400; Glyma.20G123000; Glyma.01G054100; Glyma.02G157700; Glyma.12G236600; Glyma.12G096700; Glyma.10G258300; Glyma.13G062800; Glyma.11G113300; Glyma.11G012400; Glyma.01G229600; Glyma.08G349400; Glyma.03G109300; Glyma.18G037800; Glyma.08G184200; Glyma.09G258700; Glyma.08G084400; Glyma.03G219200; Glyma.17G035000; Glyma.08G333800; Glyma.12G014600; Glyma.17…
ko04113	Meiosis - yeast	38	794	1.20315e-13	5.17357e-12	3.73267	Glyma.18G167000; Glyma.11G109200; Glyma.07G238400; Glyma.20G123000; Glyma.11G113300; Glyma.11G012400; Glyma.01G229600; Glyma.08G349400; Glyma.03G109300; Glyma.08G184200; Glyma.09G258700; Glyma.08G084400; Glyma.03G219200; Glyma.17G035000; Glyma.08G333800; Glyma.12G014600; Glyma.17G104000; Glyma.05G129700; Glyma.13G156400; Glyma.12G116400; Glyma.14G082100; Glyma.06G290500; Glyma.19G216100; Glyma.18…
ko00500	Starch and sucrose metabolism	44	794	2.08889e-06	7.18577e-05	2.03067	Glyma.15G031400; Glyma.11G216000; Glyma.14G215900; Glyma.15G029800; Glyma.12G053800; Glyma.08G120800; Glyma.05G236400; Glyma.06G126300; Glyma.20G026300; Glyma.06G323100; Glyma.17G202900; Glyma.13G114000; Glyma.19G028400; Glyma.01G007300; Glyma.04G017700; Glyma.08G192000; Glyma.08G150100; Glyma.06G075100; Glyma.14G214300; Glyma.11G239300; Glyma.16G151900; Glyma.02G244700; Glyma.12G130200; Glyma.11…
ko00950	Isoquinoline alkaloid biosynthesis	14	794	9.15733e-06	0.000254151	3.39215	Glyma.06G235900; Glyma.17G019300; Glyma.10G248700; Glyma.20G145200; Glyma.01G062400; Glyma.13G183500; Glyma.11G238200; Glyma.20G145300; Glyma.15G071200; Glyma.20G145400; Glyma.13G183000; Glyma.20G145100; Glyma.13G295000; Glyma.15G071000
ko00040	Pentose and glucuronate interconversions	34	794	1.03434e-05	0.000254151	2.11233	Glyma.19G006200; Glyma.10G277200; Glyma.16G014100; Glyma.18G187900; Glyma.03G029400; Glyma.14G014400; Glyma.08G044000; Glyma.06G319100; Glyma.05G226000; Glyma.19G053800; Glyma.10G017100; Glyma.04G191100; Glyma.06G174700; Glyma.15G223500; Glyma.04G119100; Glyma.18G012200; Glyma.13G145900; Glyma.12G004400; Glyma.20G112600; Glyma.13G186000; Glyma.07G046000; Glyma.07G137200; Glyma.02G016500; Glyma.03…
ko00960	Tropane, piperidine and pyridine alkaloid biosynthesis	13	794	2.7876e-05	0.000532741	3.25847	Glyma.06G235900; Glyma.17G019300; Glyma.11G222300; Glyma.10G248700; Glyma.07G136100; Glyma.20G145200; Glyma.01G062400; Glyma.11G238200; Glyma.20G145300; Glyma.20G145400; Glyma.12G059200; Glyma.20G145100; Glyma.13G295000
ko00073	Cutin, suberine and wax biosynthesis	13	794	2.7876e-05	0.000532741	3.25847	Glyma.02G169100; Glyma.11G100100; Glyma.11G185100; Glyma.16G053300; Glyma.03G160300; Glyma.14G192500; Glyma.12G087400; Glyma.15G024200; Glyma.03G160200; Glyma.11G175900; Glyma.11G185000; Glyma.20G002700; Glyma.13G350300
ko00052	Galactose metabolism	22	794	3.43703e-05	0.000591169	2.40475	Glyma.03G229800; Glyma.01G225800; Glyma.11G017100; Glyma.13G064200; Glyma.07G269500; Glyma.01G007300; Glyma.03G222000; Glyma.05G003900; Glyma.08G192000; Glyma.19G140700; Glyma.16G123400; Glyma.19G227800; Glyma.05G040300; Glyma.11G095600; Glyma.05G056300; Glyma.09G231500; Glyma.19G219100; Glyma.13G160100; Glyma.03G137900; Glyma.07G008800; Glyma.06G179200; Glyma.10G145300
ko00350	Tyrosine metabolism	19	794	8.92267e-05	0.00136846	2.42296	Glyma.14G042200; Glyma.06G235900; Glyma.17G019300; Glyma.10G248700; Glyma.04G213900; Glyma.20G145200; Glyma.01G062400; Glyma.13G183500; Glyma.14G156400; Glyma.01G116300; Glyma.11G238200; Glyma.20G145300; Glyma.15G071200; Glyma.20G145400; Glyma.13G183000; Glyma.20G145100; Glyma.13G295000; Glyma.12G015300; Glyma.15G071000
ko00983	Drug metabolism - other enzymes	25	794	9.54739e-05	0.00136846	2.13791	Glyma.07G139800; Glyma.05G222300; Glyma.15G252000; Glyma.03G176300; Glyma.08G177500; Glyma.08G029000; Glyma.14G036000; Glyma.20G059200; Glyma.18G043700; Glyma.13G025800; Glyma.02G024600; Glyma.08G175100; Glyma.05G186900; Glyma.18G048400; Glyma.07G140700; Glyma.06G148500; Glyma.05G161400; Glyma.07G139600; Glyma.16G056300; Glyma.11G212900; Glyma.14G031000; Glyma.11G198500; Glyma.10G019900; Glyma.06…
ko00910	Nitrogen metabolism	14	794	0.000148961	0.00197087	2.71372	Glyma.19G111000; Glyma.13G323800; Glyma.16G153400; Glyma.06G127400; Glyma.13G084000; Glyma.11G195200; Glyma.11G196600; Glyma.06G182700; Glyma.07G212800; Glyma.12G176900; Glyma.03G185500; Glyma.02G244000; Glyma.12G078900; Glyma.18G141900
ko00410	beta-Alanine metabolism	17	794	0.000266935	0.00327949	2.35374	Glyma.17G019300; Glyma.10G248700; Glyma.08G177500; Glyma.14G036000; Glyma.18G116300; Glyma.20G145200; Glyma.01G062400; Glyma.09G227500; Glyma.13G170600; Glyma.15G276500; Glyma.05G036300; Glyma.20G145300; Glyma.20G145400; Glyma.08G091500; Glyma.13G104100; Glyma.20G145100; Glyma.09G168900
ko00982	Drug metabolism - cytochrome P450	19	794	0.000737482	0.00845646	2.07683	Glyma.14G042200; Glyma.07G139800; Glyma.15G252000; Glyma.03G176300; Glyma.18G043700; Glyma.02G024600; Glyma.08G175100; Glyma.09G093800; Glyma.07G140700; Glyma.01G116300; Glyma.05G161400; Glyma.07G139600; Glyma.11G212900; Glyma.14G031000; Glyma.11G198500; Glyma.15G200600; Glyma.10G019900; Glyma.06G193500; Glyma.12G015300
ko03030	DNA replication	24	794	0.00081259	0.00873534	1.89623	Glyma.13G074000; Glyma.18G067800; Glyma.11G070700; Glyma.07G238400; Glyma.01G187400; Glyma.02G286600; Glyma.08G105600; Glyma.20G111700; Glyma.11G113300; Glyma.10G278800; Glyma.08G084400; Glyma.03G219200; Glyma.17G035000; Glyma.17G104000; Glyma.05G129700; Glyma.13G156400; Glyma.19G216100; Glyma.08G334900; Glyma.17G078700; Glyma.05G020600; Glyma.15G154900; Glyma.12G039200; Glyma.14G028200; Glyma.09…
ko00980	Metabolism of xenobiotics by cytochrome P450	19	794	0.0009818	0.00993351	2.03101	Glyma.14G042200; Glyma.07G139800; Glyma.15G252000; Glyma.03G176300; Glyma.18G043700; Glyma.02G024600; Glyma.08G175100; Glyma.07G206900; Glyma.07G140700; Glyma.01G116300; Glyma.05G161400; Glyma.07G139600; Glyma.02G138300; Glyma.11G212900; Glyma.14G031000; Glyma.11G198500; Glyma.10G019900; Glyma.06G193500; Glyma.12G015300
ko02010	ABC transporters	12	794	0.00267839	0.0255935	2.20827	Glyma.01G008200; Glyma.18G154200; Glyma.08G326200; Glyma.13G118900; Glyma.16G011000; Glyma.19G016600; Glyma.08G326600; Glyma.13G118800; Glyma.19G016700; Glyma.10G227400; Glyma.17G041300; Glyma.08G000800
ko00401	Novobiocin biosynthesis	2	794	0.00291889	0.0264236	5.81511	Glyma.06G235900; Glyma.13G295000
ko04080	Neuroactive ligand-receptor interaction	1	794	0.004726	0.0392339	7.26889	Glyma.03G213300
ko00906	Carotenoid biosynthesis	11	794	0.00486518	0.0392339	2.13221	Glyma.U016700; Glyma.06G085800; Glyma.01G186200; Glyma.16G179100; Glyma.16G109300; Glyma.17G242200; Glyma.09G218600; Glyma.15G250100; Glyma.08G176300; Glyma.01G073200; Glyma.11G055700
ko00591	Linoleic acid metabolism	10	794	0.00501829	0.0392339	2.20269	Glyma.07G006700; Glyma.20G144600; Glyma.07G196800; Glyma.01G002400; Glyma.02G298800; Glyma.15G026300; Glyma.07G006800; Glyma.08G028800; Glyma.07G129900; Glyma.08G189500
ko04016	MAPK signaling pathway - plant	35	794	0.00525861	0.0393253	1.51435	Glyma.05G227100; Glyma.04G147000; Glyma.15G062300; Glyma.11G222600; Glyma.13G106800; Glyma.01G219100; Glyma.19G069200; Glyma.13G252600; Glyma.18G206000; Glyma.17G148800; Glyma.18G035000; Glyma.01G225100; Glyma.08G033800; Glyma.14G066400; Glyma.16G176700; Glyma.12G192500; Glyma.01G018800; Glyma.04G238400; Glyma.09G204100; Glyma.02G261900; Glyma.01G219000; Glyma.11G021500; Glyma.06G125500; Glyma.16…
ko00943	Isoflavonoid biosynthesis	8	794	0.00835342	0.0598662	2.23658	Glyma.10G176500; Glyma.07G202300; Glyma.10G176600; Glyma.09G049100; Glyma.10G176700; Glyma.18G220500; Glyma.09G094400; Glyma.20G213700
ko04075	Plant hormone signal transduction	70	794	0.0087339	0.0600892	1.303	Glyma.08G100900; Glyma.17G189200; Glyma.05G227100; Glyma.11G155100; Glyma.13G095100; Glyma.10G263500; Glyma.17G217100; Glyma.04G147000; Glyma.04G004800; Glyma.04G078000; Glyma.15G062300; Glyma.11G222600; Glyma.13G106800; Glyma.04G039300; Glyma.19G069200; Glyma.13G252600; Glyma.18G206000; Glyma.06G260800; Glyma.17G148800; Glyma.13G159000; Glyma.20G126700; Glyma.18G035000; Glyma.13G354700; Glyma.12…
ko00942	Anthocyanin biosynthesis	3	794	0.00962217	0.0612968	3.35487	Glyma.13G289200; Glyma.06G235000; Glyma.12G212700
ko00944	Flavone and flavonol biosynthesis	3	794	0.00962217	0.0612968	3.35487	Glyma.06G202300; Glyma.13G072100; Glyma.05G022100
ko00904	Diterpenoid biosynthesis	9	794	0.0114764	0.070498	2.04438	Glyma.09G029400; Glyma.16G200800; Glyma.15G012100; Glyma.03G154700; Glyma.19G157000; Glyma.13G288000; Glyma.12G213700; Glyma.20G141200; Glyma.15G093900
ko00601	Glycosphingolipid biosynthesis - lacto and neolacto series	1	794	0.0135294	0.0715068	4.84593	Glyma.01G114900
ko00908	Zeatin biosynthesis	7	794	0.0138841	0.0715068	2.1652	Glyma.17G045700; Glyma.13G104600; Glyma.03G134500; Glyma.17G054600; Glyma.17G017400; Glyma.19G136700; Glyma.08G365000
ko00471	D-Glutamine and D-glutamate metabolism	2	794	0.0139767	0.0715068	3.63445	Glyma.19G111000; Glyma.16G153400
ko00930	Caprolactam degradation	2	794	0.0139767	0.0715068	3.63445	Glyma.18G187900; Glyma.07G137200
ko00941	Flavonoid biosynthesis	14	794	0.0141078	0.0715068	1.73956	Glyma.11G054500; Glyma.20G045800; Glyma.02G307300; Glyma.08G109300; Glyma.06G202300; Glyma.08G103900; Glyma.11G027700; Glyma.13G072100; Glyma.02G130400; Glyma.18G103400; Glyma.05G022100; Glyma.18G104100; Glyma.10G292200; Glyma.10G204800
ko00100	Steroid biosynthesis	9	794	0.0141351	0.0715068	1.98243	Glyma.13G078900; Glyma.09G269200; Glyma.09G186700; Glyma.11G103500; Glyma.15G223600; Glyma.02G267100; Glyma.14G050400; Glyma.01G001500; Glyma.12G009300
ko00460	Cyanoamino acid metabolism	13	794	0.0147122	0.0723	1.76627	Glyma.15G031400; Glyma.12G053800; Glyma.20G026300; Glyma.08G150100; Glyma.09G202000; Glyma.12G130200; Glyma.12G053900; Glyma.09G003200; Glyma.12G240000; Glyma.12G054000; Glyma.11G129700; Glyma.07G151800; Glyma.12G054500
ko00250	Alanine, aspartate and glutamate metabolism	14	794	0.0187398	0.0895348	1.68206	Glyma.19G111000; Glyma.05G046900; Glyma.11G171400; Glyma.16G153400; Glyma.17G097700; Glyma.06G127400; Glyma.18G061100; Glyma.02G228100; Glyma.11G236200; Glyma.11G170300; Glyma.02G244000; Glyma.08G091500; Glyma.09G168900; Glyma.01G129400
ko00360	Phenylalanine metabolism	12	794	0.0223511	0.102137	1.71033	Glyma.06G235900; Glyma.17G019300; Glyma.10G248700; Glyma.11G054500; Glyma.20G145200; Glyma.01G062400; Glyma.08G103900; Glyma.11G238200; Glyma.20G145300; Glyma.20G145400; Glyma.20G145100; Glyma.13G295000
ko02024	Quorum sensing	15	794	0.0228787	0.102137	1.61531	Glyma.10G277200; Glyma.19G053800; Glyma.04G191100; Glyma.06G174700; Glyma.18G012200; Glyma.13G145900; Glyma.20G112600; Glyma.08G091500; Glyma.03G092800; Glyma.10G125000; Glyma.09G168900; Glyma.03G185400; Glyma.11G244900; Glyma.08G356800; Glyma.20G077300
ko00590	Arachidonic acid metabolism	6	794	0.0231589	0.102137	2.07683	Glyma.07G206900; Glyma.02G138300; Glyma.01G002400; Glyma.02G298800; Glyma.08G028800; Glyma.07G129900
ko00514	Other types of O-glycan biosynthesis	5	794	0.0266887	0.114761	2.13791	Glyma.07G072600; Glyma.03G012800; Glyma.07G231500; Glyma.20G040500; Glyma.09G261300
ko04550	Signaling pathways regulating pluripotency of stem cells	2	794	0.044689	0.187476	2.42296	Glyma.17G111300; Glyma.01G222000
ko04218	Cellular senescence	18	794	0.0470282	0.192592	1.42995	Glyma.04G235900; Glyma.07G034100; Glyma.06G116100; Glyma.04G043400; Glyma.13G031500; Glyma.04G024800; Glyma.06G072900; Glyma.01G178500; Glyma.10G245500; Glyma.04G246600; Glyma.08G208000; Glyma.01G222000; Glyma.04G043500; Glyma.06G043900; Glyma.04G043700; Glyma.14G154200; Glyma.04G043600; Glyma.04G071600
ko00520	Amino sugar and nucleotide sugar metabolism	27	794	0.0513973	0.205589	1.33058	Glyma.19G251900; Glyma.09G126200; Glyma.15G122600; Glyma.14G215900; Glyma.15G029800; Glyma.04G159700; Glyma.01G225800; Glyma.19G214100; Glyma.20G133900; Glyma.08G180900; Glyma.11G017100; Glyma.13G155800; Glyma.17G103500; Glyma.09G017000; Glyma.01G007300; Glyma.08G074700; Glyma.18G224200; Glyma.16G123400; Glyma.05G075000; Glyma.03G254300; Glyma.11G095600; Glyma.15G051500; Glyma.10G227700; Glyma.19…
ko04010	MAPK signaling pathway	16	794	0.0559981	0.218902	1.42702	Glyma.04G235900; Glyma.U022900; Glyma.02G205600; Glyma.12G208000; Glyma.20G137200; Glyma.09G202300; Glyma.17G072400; Glyma.03G032300; Glyma.02G175500; Glyma.04G023300; Glyma.01G222000; Glyma.07G084200; Glyma.13G293100; Glyma.20G140700; Glyma.17G096500; Glyma.02G059700
ko04217	Necroptosis	16	794	0.0586687	0.224245	1.41832	Glyma.19G111000; Glyma.16G153400; Glyma.15G040400; Glyma.03G148100; Glyma.19G028400; Glyma.10G031200; Glyma.13G333900; Glyma.19G151400; Glyma.02G244000; Glyma.19G234100; Glyma.14G056800; Glyma.02G262500; Glyma.15G040300; Glyma.12G088300; Glyma.02G143200; Glyma.15G040200
ko00260	Glycine, serine and threonine metabolism	14	794	0.063659	0.233931	1.4333	Glyma.08G144400; Glyma.17G019300; Glyma.10G248700; Glyma.09G202000; Glyma.20G145200; Glyma.01G062400; Glyma.11G236200; Glyma.05G180500; Glyma.20G145300; Glyma.13G372200; Glyma.20G145400; Glyma.20G145100; Glyma.01G129400; Glyma.20G223200
ko04370	VEGF signaling pathway	6	794	0.0639231	0.233931	1.67744	Glyma.04G235900; Glyma.12G208000; Glyma.04G023300; Glyma.01G222000; Glyma.07G084200; Glyma.13G293100
ko04064	NF-kappa B signaling pathway	8	794	0.071086	0.254725	1.5507	Glyma.U022900; Glyma.20G137200; Glyma.09G202300; Glyma.03G032300; Glyma.02G175500; Glyma.20G140700; Glyma.17G096500; Glyma.02G059700
ko04141	Protein processing in endoplasmic reticulum	39	794	0.0751435	0.263769	1.22988	Glyma.13G175700; Glyma.02G205600; Glyma.14G214800; Glyma.08G068700; Glyma.19G011400; Glyma.01G106800; Glyma.08G068800; Glyma.07G200700; Glyma.03G232000; Glyma.13G071400; Glyma.08G069000; Glyma.06G054700; Glyma.17G072400; Glyma.07G030800; Glyma.07G200000; Glyma.07G200300; Glyma.10G176400; Glyma.07G200200; Glyma.14G165300; Glyma.02G244300; Glyma.13G176300; Glyma.20G015900; Glyma.16G012000; Glyma.13…
ko00430	Taurine and hypotaurine metabolism	4	794	0.0808406	0.278092	1.71033	Glyma.09G240100; Glyma.18G256400; Glyma.08G091500; Glyma.09G168900
ko04012	ErbB signaling pathway	2	794	0.107288	0.354876	1.71033	Glyma.05G032000; Glyma.01G222000
ko00524	Neomycin, kanamycin and gentamicin biosynthesis	2	794	0.107288	0.354876	1.71033	Glyma.01G007300; Glyma.11G095600
ko04520	Adherens junction	5	794	0.117956	0.375712	1.48345	Glyma.12G208000; Glyma.04G023300; Glyma.01G222000; Glyma.07G084200; Glyma.13G293100
ko00290	Valine, leucine and isoleucine biosynthesis	5	794	0.117956	0.375712	1.48345	Glyma.20G199600; Glyma.03G005700; Glyma.07G186100; Glyma.04G049200; Glyma.06G050100
ko00626	Naphthalene degradation	3	794	0.122716	0.376914	1.55762	Glyma.14G042200; Glyma.01G116300; Glyma.12G015300
ko00521	Streptomycin biosynthesis	3	794	0.122716	0.376914	1.55762	Glyma.18G018600; Glyma.01G007300; Glyma.11G095600
ko04152	AMPK signaling pathway	18	794	0.125132	0.376964	1.25808	Glyma.07G034100; Glyma.06G116100; Glyma.04G043400; Glyma.13G031500; Glyma.06G072900; Glyma.05G032000; Glyma.08G218400; Glyma.07G269500; Glyma.03G260200; Glyma.04G246600; Glyma.08G208000; Glyma.04G043500; Glyma.08G182300; Glyma.06G043900; Glyma.04G043700; Glyma.14G154200; Glyma.04G043600; Glyma.04G071600
ko04014	Ras signaling pathway	10	794	0.128796	0.376964	1.33374	Glyma.12G208000; Glyma.04G020400; Glyma.04G023300; Glyma.01G222000; Glyma.01G002400; Glyma.07G084200; Glyma.13G293100; Glyma.08G028800; Glyma.07G129900; Glyma.01G013100
ko00480	Glutathione metabolism	18	794	0.129307	0.376964	1.25206	Glyma.07G139800; Glyma.15G252000; Glyma.03G176300; Glyma.18G043700; Glyma.02G024600; Glyma.08G175100; Glyma.05G186900; Glyma.07G140700; Glyma.06G148500; Glyma.05G161400; Glyma.07G139600; Glyma.05G036300; Glyma.16G056300; Glyma.11G212900; Glyma.14G031000; Glyma.11G198500; Glyma.10G019900; Glyma.06G193500
ko00270	Cysteine and methionine metabolism	20	794	0.139051	0.395772	1.22682	Glyma.17G070500; Glyma.06G235900; Glyma.11G083600; Glyma.08G029200; Glyma.07G264200; Glyma.07G186100; Glyma.10G172700; Glyma.04G049200; Glyma.04G187600; Glyma.14G049200; Glyma.03G184000; Glyma.11G236200; Glyma.06G050100; Glyma.11G021500; Glyma.05G036300; Glyma.20G148900; Glyma.01G160300; Glyma.01G007800; Glyma.13G295000; Glyma.01G129400
ko00945	Stilbenoid, diarylheptanoid and gingerol biosynthesis	6	794	0.140361	0.395772	1.38455	Glyma.14G201100; Glyma.11G054500; Glyma.20G045800; Glyma.08G103900; Glyma.18G103400; Glyma.18G104100
ko00680	Methane metabolism	12	794	0.153999	0.416488	1.26416	Glyma.14G042200; Glyma.08G144400; Glyma.19G009000; Glyma.10G066700; Glyma.07G269500; Glyma.09G202000; Glyma.13G270400; Glyma.05G180500; Glyma.08G182300; Glyma.13G372200; Glyma.13G151800; Glyma.12G015300
ko04510	Focal adhesion	5	794	0.154848	0.416488	1.37149	Glyma.12G208000; Glyma.04G023300; Glyma.01G222000; Glyma.07G084200; Glyma.13G293100
ko00902	Monoterpenoid biosynthesis	2	794	0.154972	0.416488	1.45378	Glyma.12G197400; Glyma.07G074100
ko00965	Betalain biosynthesis	1	794	0.172326	0.456002	1.32162	Glyma.16G207700
ko04015	Rap1 signaling pathway	5	794	0.174986	0.456024	1.32162	Glyma.12G208000; Glyma.04G023300; Glyma.01G222000; Glyma.07G084200; Glyma.13G293100
ko04668	TNF signaling pathway	1	794	0.197854	0.507923	1.21148	Glyma.01G222000
ko00565	Ether lipid metabolism	6	794	0.204675	0.517707	1.2461	Glyma.04G020400; Glyma.18G265800; Glyma.01G002400; Glyma.08G028800; Glyma.03G092800; Glyma.07G129900
ko00966	Glucosinolate biosynthesis	1	794	0.223789	0.557852	1.11829	Glyma.20G199600
ko00625	Chloroalkane and chloroalkene degradation	4	794	0.232723	0.56426	1.21148	Glyma.14G042200; Glyma.01G116300; Glyma.13G170600; Glyma.12G015300
ko04114	Oocyte meiosis	16	794	0.232921	0.56426	1.14584	Glyma.04G235900; Glyma.11G109200; Glyma.07G226000; Glyma.11G012400; Glyma.01G229600; Glyma.08G184200; Glyma.12G116400; Glyma.01G222000; Glyma.06G290500; Glyma.13G270600; Glyma.01G058000; Glyma.11G247400; Glyma.18G009900; Glyma.20G006600; Glyma.15G048100; Glyma.07G159700
ko00130	Ubiquinone and other terpenoid-quinone biosynthesis	9	794	0.249442	0.595889	1.15788	Glyma.06G235900; Glyma.10G295300; Glyma.13G249700; Glyma.11G120200; Glyma.13G249600; Glyma.11G210300; Glyma.15G064700; Glyma.13G295000; Glyma.12G045300
ko00330	Arginine and proline metabolism	11	794	0.263367	0.613666	1.13415	Glyma.17G070500; Glyma.19G043000; Glyma.13G049700; Glyma.03G069400; Glyma.17G097700; Glyma.18G116300; Glyma.09G227500; Glyma.13G170600; Glyma.15G276500; Glyma.05G036300; Glyma.13G104100
ko00750	Vitamin B6 metabolism	2	794	0.264019	0.613666	1.11829	Glyma.13G351600; Glyma.15G023000
ko03430	Mismatch repair	12	794	0.268742	0.616314	1.12551	Glyma.13G074000; Glyma.18G067800; Glyma.11G070700; Glyma.20G111700; Glyma.10G278800; Glyma.09G189100; Glyma.08G120900; Glyma.07G100600; Glyma.08G334900; Glyma.07G087700; Glyma.17G078700; Glyma.05G020600
ko00280	Valine, leucine and isoleucine degradation	8	794	0.286456	0.648295	1.11829	Glyma.06G120300; Glyma.01G215500; Glyma.07G186100; Glyma.04G049200; Glyma.11G236200; Glyma.13G170600; Glyma.06G050100; Glyma.01G129400
ko00072	Synthesis and degradation of ketone bodies	1	794	0.302386	0.665303	0.908611	Glyma.01G215500
ko00905	Brassinosteroid biosynthesis	2	794	0.302414	0.665303	1.03841	Glyma.13G052900; Glyma.02G057500
ko00592	alpha-Linolenic acid metabolism	8	794	0.305575	0.665303	1.09719	Glyma.02G099200; Glyma.04G213900; Glyma.07G196800; Glyma.14G156400; Glyma.07G162900; Glyma.01G002400; Glyma.08G028800; Glyma.07G129900
ko02026	Biofilm formation - Escherichia coli	2	794	0.321725	0.691708	1.00261	Glyma.19G028400; Glyma.19G223100
ko00660	C5-Branched dibasic acid metabolism	1	794	0.354139	0.751999	0.807655	Glyma.20G199600
ko00770	Pantothenate and CoA biosynthesis	5	794	0.362745	0.758233	1.02379	Glyma.08G177500; Glyma.14G036000; Glyma.07G186100; Glyma.04G049200; Glyma.06G050100
ko00240	Pyrimidine metabolism	20	794	0.365891	0.758233	1.04214	Glyma.05G222300; Glyma.01G187400; Glyma.09G064600; Glyma.02G286600; Glyma.08G105600; Glyma.08G177500; Glyma.08G029000; Glyma.14G036000; Glyma.20G059200; Glyma.06G197800; Glyma.13G025800; Glyma.05G186900; Glyma.18G048400; Glyma.06G148500; Glyma.05G048400; Glyma.17G050400; Glyma.16G056300; Glyma.16G043500; Glyma.14G028200; Glyma.14G207800
ko00650	Butanoate metabolism	3	794	0.390778	0.790554	0.948116	Glyma.01G215500; Glyma.08G091500; Glyma.09G168900
ko00909	Sesquiterpenoid and triterpenoid biosynthesis	2	794	0.39856	0.790554	0.881078	Glyma.20G192700; Glyma.08G225800
ko00903	Limonene and pinene degradation	1	794	0.40447	0.790554	0.726889	Glyma.13G170600
ko00981	Insect hormone biosynthesis	1	794	0.40447	0.790554	0.726889	Glyma.13G170600
ko00901	Indole alkaloid biosynthesis	1	794	0.40447	0.790554	0.726889	Glyma.13G231800
ko04530	Tight junction	10	794	0.422433	0.81072	0.995739	Glyma.18G067800; Glyma.12G208000; Glyma.04G088500; Glyma.08G218400; Glyma.03G260200; Glyma.01G238600; Glyma.04G023300; Glyma.07G084200; Glyma.08G334900; Glyma.13G293100
ko04391	Hippo signaling pathway -fly	5	794	0.425402	0.81072	0.956433	Glyma.07G226000; Glyma.13G270600; Glyma.01G058000; Glyma.10G222900; Glyma.05G202500
ko00603	Glycosphingolipid biosynthesis - globo and isoglobo series	1	794	0.428928	0.81072	0.692275	Glyma.01G114900
ko00830	Retinol metabolism	3	794	0.45378	0.839249	0.872267	Glyma.14G042200; Glyma.01G116300; Glyma.12G015300
ko04214	Apoptosis - fly	3	794	0.45378	0.839249	0.872267	Glyma.03G213300; Glyma.01G222000; Glyma.12G088300
ko00010	Glycolysis / Gluconeogenesis	21	794	0.459141	0.84013	0.991213	Glyma.14G042200; Glyma.08G144400; Glyma.18G187900; Glyma.13G064200; Glyma.10G201100; Glyma.10G066700; Glyma.07G269500; Glyma.01G007300; Glyma.04G213900; Glyma.11G095600; Glyma.14G156400; Glyma.01G116300; Glyma.13G170600; Glyma.07G137200; Glyma.05G180500; Glyma.08G182300; Glyma.03G055100; Glyma.08G273100; Glyma.01G097400; Glyma.13G151800; Glyma.12G015300
ko00051	Fructose and mannose metabolism	10	794	0.484949	0.878014	0.950182	Glyma.14G215900; Glyma.15G029800; Glyma.03G226000; Glyma.10G066700; Glyma.07G269500; Glyma.01G007300; Glyma.11G095600; Glyma.08G182300; Glyma.10G240800; Glyma.13G151800
ko00720	Carbon fixation pathways in prokaryotes	4	794	0.545026	0.976504	0.81903	Glyma.15G267000; Glyma.13G270400; Glyma.17G033600; Glyma.08G159900
ko00790	Folate biosynthesis	3	794	0.571895	1	0.751954	Glyma.07G206900; Glyma.03G085500; Glyma.02G138300
ko00564	Glycerophospholipid metabolism	14	794	0.574756	1	0.912686	Glyma.02G295000; Glyma.11G120600; Glyma.04G020400; Glyma.08G209800; Glyma.10G221200; Glyma.07G102700; Glyma.20G170300; Glyma.10G270100; Glyma.01G002400; Glyma.14G067200; Glyma.08G028800; Glyma.03G092800; Glyma.07G129900; Glyma.18G107100
ko00062	Fatty acid elongation	3	794	0.599126	1	0.726889	Glyma.15G042500; Glyma.06G214800; Glyma.13G331600
ko04151	PI3K-Akt signaling pathway	12	794	0.610585	1	0.881078	Glyma.07G226000; Glyma.12G208000; Glyma.05G032000; Glyma.06G082300; Glyma.08G218400; Glyma.03G260200; Glyma.04G023300; Glyma.01G222000; Glyma.13G270600; Glyma.01G058000; Glyma.07G084200; Glyma.13G293100
ko00220	Arginine biosynthesis	4	794	0.618229	1	0.75521	Glyma.19G111000; Glyma.05G046900; Glyma.16G153400; Glyma.02G244000
ko00600	Sphingolipid metabolism	3	794	0.625291	1	0.703441	Glyma.13G240700; Glyma.18G265800; Glyma.15G072800
ko04011	MAPK signaling pathway - yeast	5	794	0.634534	1	0.773286	Glyma.07G226000; Glyma.01G222000; Glyma.13G270600; Glyma.01G058000; Glyma.03G186300
ko00710	Carbon fixation in photosynthetic organisms	9	794	0.637939	1	0.838718	Glyma.10G066700; Glyma.09G262900; Glyma.13G270400; Glyma.13G097100; Glyma.08G182300; Glyma.08G273100; Glyma.01G097400; Glyma.13G151800; Glyma.18G229300
ko04216	Ferroptosis	4	794	0.652099	1	0.726889	Glyma.06G115800; Glyma.08G218200; Glyma.14G056800; Glyma.02G262500
ko00310	Lysine degradation	4	794	0.652099	1	0.726889	Glyma.01G202700; Glyma.20G099200; Glyma.13G170600; Glyma.06G223300
ko00730	Thiamine metabolism	2	794	0.664635	1	0.593379	Glyma.17G032700; Glyma.15G099300
ko00020	Citrate cycle (TCA cycle)	6	794	0.667396	1	0.771918	Glyma.15G267000; Glyma.20G099200; Glyma.17G033600; Glyma.08G273100; Glyma.01G097400; Glyma.08G159900
ko04013	MAPK signaling pathway - fly	6	794	0.667396	1	0.771918	Glyma.12G208000; Glyma.04G023300; Glyma.01G222000; Glyma.07G084200; Glyma.13G293100; Glyma.05G227200
ko01040	Biosynthesis of unsaturated fatty acids	2	794	0.678094	1	0.581511	Glyma.14G121400; Glyma.10G278000
ko04071	Sphingolipid signaling pathway	8	794	0.689401	1	0.791172	Glyma.12G208000; Glyma.13G240700; Glyma.04G020400; Glyma.15G072800; Glyma.04G023300; Glyma.01G222000; Glyma.07G084200; Glyma.13G293100
ko03410	Base excision repair	4	794	0.694179	1	0.692275	Glyma.18G067800; Glyma.15G217300; Glyma.08G334900; Glyma.12G088300
ko04310	Wnt signaling pathway	8	794	0.697098	1	0.785826	Glyma.04G235900; Glyma.13G117000; Glyma.12G208000; Glyma.04G023300; Glyma.07G084200; Glyma.13G293100; Glyma.03G227600; Glyma.17G042900
ko00071	Fatty acid degradation	6	794	0.710921	1	0.739209	Glyma.14G042200; Glyma.04G213900; Glyma.14G156400; Glyma.01G116300; Glyma.13G170600; Glyma.12G015300
ko04024	cAMP signaling pathway	6	794	0.710921	1	0.739209	Glyma.12G208000; Glyma.04G020400; Glyma.04G023300; Glyma.01G222000; Glyma.07G084200; Glyma.13G293100
ko00561	Glycerolipid metabolism	10	794	0.715236	1	0.798779	Glyma.18G187900; Glyma.11G120600; Glyma.08G056600; Glyma.05G248100; Glyma.13G170600; Glyma.10G270100; Glyma.07G137200; Glyma.14G067200; Glyma.20G240600; Glyma.18G107100
ko00531	Glycosaminoglycan degradation	1	794	0.733248	1	0.392913	Glyma.06G186000
ko00450	Selenocompound metabolism	1	794	0.74672	1	0.382573	Glyma.10G172700
ko04150	mTOR signaling pathway	6	794	0.750471	1	0.70916	Glyma.14G118200; Glyma.05G032000; Glyma.08G218400; Glyma.03G260200; Glyma.01G222000; Glyma.13G036600
ko00400	Phenylalanine, tyrosine and tryptophan biosynthesis	4	794	0.75909	1	0.639023	Glyma.06G235900; Glyma.11G238200; Glyma.19G239800; Glyma.13G295000
ko00740	Riboflavin metabolism	1	794	0.759604	1	0.372764	Glyma.08G093600
ko02020	Two-component system	1	794	0.759604	1	0.372764	Glyma.02G244000
ko00562	Inositol phosphate metabolism	7	794	0.775877	1	0.71164	Glyma.18G018600; Glyma.03G186300; Glyma.03G092800; Glyma.11G229900; Glyma.05G138100; Glyma.07G013900; Glyma.05G224500
ko00511	Other glycan degradation	1	794	0.783675	1	0.35458	Glyma.01G165000
ko00900	Terpenoid backbone biosynthesis	5	794	0.791241	1	0.649008	Glyma.01G215500; Glyma.03G239000; Glyma.02G273800; Glyma.19G144800; Glyma.15G099300
ko04390	Hippo signaling pathway	3	794	0.793597	1	0.559146	Glyma.07G226000; Glyma.13G270600; Glyma.01G058000
ko04350	TGF-beta signaling pathway	2	794	0.800266	1	0.476649	Glyma.05G032000; Glyma.01G222000
ko04210	Apoptosis	3	794	0.801734	1	0.552068	Glyma.04G088500; Glyma.01G222000; Glyma.12G088300
ko04540	Gap junction	2	794	0.809163	1	0.468961	Glyma.04G088500; Glyma.01G222000
ko04371	Apelin signaling pathway	5	794	0.811539	1	0.632078	Glyma.05G032000; Glyma.08G218400; Glyma.03G260200; Glyma.01G222000; Glyma.05G227200
ko03440	Homologous recombination	9	794	0.826874	1	0.707244	Glyma.13G074000; Glyma.13G010700; Glyma.20G111700; Glyma.15G092000; Glyma.10G278800; Glyma.10G014100; Glyma.13G220400; Glyma.17G078700; Glyma.05G020600
ko04810	Regulation of actin cytoskeleton	6	794	0.829219	1	0.646124	Glyma.12G208000; Glyma.04G023300; Glyma.01G222000; Glyma.07G084200; Glyma.13G293100; Glyma.03G186300
ko00670	One carbon pool by folate	1	794	0.834789	1	0.316039	Glyma.09G202000
ko00920	Sulfur metabolism	2	794	0.848764	1	0.433964	Glyma.07G191500; Glyma.11G047900
ko00380	Tryptophan metabolism	3	794	0.857819	1	0.501303	Glyma.05G040400; Glyma.20G099200; Glyma.13G170600
ko04068	FoxO signaling pathway	5	794	0.863217	1	0.586201	Glyma.14G118200; Glyma.08G218400; Glyma.03G260200; Glyma.01G222000; Glyma.13G036600
ko00061	Fatty acid biosynthesis	3	794	0.885528	1	0.474058	Glyma.04G151600; Glyma.14G121400; Glyma.06G168100
ko00760	Nicotinate and nicotinamide metabolism	1	794	0.888063	1	0.274298	Glyma.09G064600
ko04115	p53 signaling pathway	1	794	0.900066	1	0.264323	Glyma.16G056300
ko04066	HIF-1 signaling pathway	4	794	0.904414	1	0.505662	Glyma.05G032000; Glyma.01G007300; Glyma.11G095600; Glyma.01G222000
ko00340	Histidine metabolism	1	794	0.905607	1	0.259603	Glyma.13G170600
ko04341	Hedgehog signaling pathway - fly	2	794	0.920015	1	0.363445	Glyma.20G069700; Glyma.10G118100
ko00053	Ascorbate and aldarate metabolism	3	794	0.920103	1	0.436134	Glyma.13G170600; Glyma.07G013900; Glyma.05G224500
ko04020	Calcium signaling pathway	3	794	0.930441	1	0.423431	Glyma.04G235900; Glyma.01G178500; Glyma.11G229900
ko04022	cGMP - PKG signaling pathway	3	794	0.939556	1	0.411447	Glyma.04G235900; Glyma.01G222000; Glyma.05G227200
ko00640	Propanoate metabolism	1	794	0.947218	1	0.220269	Glyma.06G120300
ko03460	Fanconi anemia pathway	6	794	0.948802	1	0.519207	Glyma.13G074000; Glyma.13G010700; Glyma.20G111700; Glyma.10G278800; Glyma.17G078700; Glyma.05G020600
ko04142	Lysosome	7	794	0.951271	1	0.5413	Glyma.06G115800; Glyma.08G218200; Glyma.17G137800; Glyma.02G267100; Glyma.08G093600; Glyma.14G050400; Glyma.06G186000
ko04130	SNARE interactions in vesicular transport	2	794	0.952267	1	0.323062	Glyma.02G069700; Glyma.16G151200
ko00230	Purine metabolism	17	794	0.953427	1	0.673412	Glyma.01G187400; Glyma.09G064600; Glyma.02G286600; Glyma.08G105600; Glyma.18G049000; Glyma.11G201800; Glyma.10G201100; Glyma.05G186900; Glyma.14G211700; Glyma.06G148500; Glyma.17G212100; Glyma.15G073000; Glyma.17G050400; Glyma.16G056300; Glyma.16G043500; Glyma.11G047900; Glyma.14G028200
ko00030	Pentose phosphate pathway	4	794	0.958125	1	0.433964	Glyma.10G066700; Glyma.07G269500; Glyma.08G182300; Glyma.13G151800
ko04072	Phospholipase D signaling pathway	3	794	0.960755	1	0.379247	Glyma.04G020400; Glyma.01G222000; Glyma.03G186300
ko00620	Pyruvate metabolism	8	794	0.963113	1	0.543469	Glyma.10G201100; Glyma.09G262900; Glyma.03G005700; Glyma.13G270400; Glyma.13G170600; Glyma.08G273100; Glyma.01G097400; Glyma.18G229300
ko00630	Glyoxylate and dicarboxylate metabolism	5	794	0.966618	1	0.457163	Glyma.08G097100; Glyma.19G009000; Glyma.09G202000; Glyma.13G097100; Glyma.02G244000
ko03420	Nucleotide excision repair	8	794	0.967067	1	0.535955	Glyma.13G074000; Glyma.18G067800; Glyma.11G070700; Glyma.20G111700; Glyma.10G278800; Glyma.08G334900; Glyma.17G078700; Glyma.05G020600
ko04146	Peroxisome	6	794	0.967215	1	0.4873	Glyma.08G097100; Glyma.02G169100; Glyma.11G185100; Glyma.12G087400; Glyma.03G239000; Glyma.11G185000
ko04140	Autophagy - animal	4	794	0.972322	1	0.406651	Glyma.05G032000; Glyma.08G218400; Glyma.03G260200; Glyma.01G222000
ko00860	Porphyrin and chlorophyll metabolism	2	794	0.978726	1	0.27691	Glyma.02G273800; Glyma.14G221900
ko03060	Protein export	2	794	0.979867	1	0.274298	Glyma.14G165300; Glyma.08G284800
ko04070	Phosphatidylinositol signaling system	4	794	0.98105	1	0.385107	Glyma.02G295000; Glyma.03G186300; Glyma.11G229900; Glyma.05G138100
ko04120	Ubiquitin mediated proteolysis	9	794	0.990968	1	0.486394	Glyma.14G118200; Glyma.11G109200; Glyma.12G021800; Glyma.11G012400; Glyma.01G229600; Glyma.18G037800; Glyma.11G219600; Glyma.11G095700; Glyma.13G036600
ko03020	RNA polymerase	1	794	0.99154	1	0.151435	Glyma.17G050400
ko04139	Mitophagy - yeast	1	794	0.99154	1	0.151435	Glyma.03G186300
ko04145	Phagosome	5	794	0.992292	1	0.38057	Glyma.12G208000; Glyma.04G088500; Glyma.04G023300; Glyma.07G084200; Glyma.13G293100
ko03022	Basal transcription factors	1	794	0.995775	1	0.135867	Glyma.14G103600
ko04144	Endocytosis	12	794	0.999636	1	0.430749	Glyma.02G205600; Glyma.16G120200; Glyma.13G335800; Glyma.12G203000; Glyma.11G106900; Glyma.07G052800; Glyma.04G020400; Glyma.17G072400; Glyma.19G258000; Glyma.09G008800; Glyma.03G186300; Glyma.02G043200
ko00190	Oxidative phosphorylation	5	794	0.999964	1	0.248085	Glyma.15G162600; Glyma.09G056300; Glyma.19G019200; Glyma.16G017200; Glyma.13G065400
ko03008	Ribosome biogenesis in eukaryotes	1	794	0.999985	1	0.0753253	Glyma.07G261900
ko03018	RNA degradation	2	794	0.999996	1	0.118676	Glyma.07G269500; Glyma.19G045000
ko03015	mRNA surveillance pathway	1	794	1	1	0.0572354	Glyma.09G066700
ko03040	Spliceosome	2	794	1	1	0.0794414	Glyma.02G205600; Glyma.17G072400
ko03010	Ribosome	4	794	1	1	0.088645	Glyma.03G197500; Glyma.04G211900; Glyma.04G161200; Glyma.19G178100
