# Supplementary material for: Key Soybean Seedlings Drought-Responsive Genes and Pathways Revealed by Comparative Transcriptome Analyses of Two Cultivars
Source: Int J Mol Sci. 2022 Mar 7;23(5):2893. doi: 10.3390/ijms23052893 (PMC8911164; doi:10.3390/ijms23052893)
Supplement: Supplementary file 1 [file ijms-23-02893-s001.zip › Supplemental Materials 20220211/Supplemental data/Data S6 d-JD vs ck-JD KEGG.xlsx]

## Sheet: Sheet1
notes:
id	The login number of KEGG Ontology
term	The description of the entry
ListHits	The number of differential genes enriched in the KEGG pathway
ListTotal	Total number of differential genes enriched to KEGG pathway
pval	Enrichment significant pvalue value, P ≤ 0.05 indicates significant enrichment
padj	Corrected pval value
Enrichment_score	The score enriched to the KEGG pathway
Gene	Differential genes belonging to the KEGG pathway
d_JD vs ck_JD
id	term	ListHits	ListTotal	pval	padj	Enrichment_score	Gene
ko04075	Plant hormone signal transduction	136	1007	2.86439e-16	5.41369e-14	1.99608	Glyma.13G224300; Glyma.08G100900; Glyma.13G361100; Glyma.17G065000; Glyma.05G033000; Glyma.03G256200; Glyma.04G013800; Glyma.11G155100; Glyma.19G254000; Glyma.17G112300; Glyma.13G095100; Glyma.10G036700; Glyma.09G204500; Glyma.11G038600; Glyma.04G004800; Glyma.12G034100; Glyma.16G010000; Glyma.15G062300; Glyma.15G012800; Glyma.02G125600; Glyma.11G222600; Glyma.13G112000; Glyma.13G143000; Glyma.20…
ko04016	MAPK signaling pathway - plant	64	1007	5.27487e-10	4.98476e-08	2.18338	Glyma.10G036700; Glyma.09G255000; Glyma.09G204500; Glyma.18G238200; Glyma.08G018000; Glyma.15G062300; Glyma.11G222600; Glyma.12G097200; Glyma.04G050900; Glyma.01G128100; Glyma.19G069200; Glyma.18G206000; Glyma.06G056400; Glyma.08G137800; Glyma.18G035000; Glyma.01G018400; Glyma.01G096600; Glyma.10G242300; Glyma.12G073000; Glyma.05G126400; Glyma.15G172500; Glyma.03G236300; Glyma.15G258600; Glyma.14…
ko00520	Amino sugar and nucleotide sugar metabolism	54	1007	4.40246e-08	2.77355e-06	2.09827	Glyma.10G176900; Glyma.09G126200; Glyma.15G122600; Glyma.14G215900; Glyma.19G244600; Glyma.15G029800; Glyma.11G254900; Glyma.19G214100; Glyma.12G162600; Glyma.19G017200; Glyma.20G133900; Glyma.17G069600; Glyma.11G015800; Glyma.18G265100; Glyma.11G190200; Glyma.18G272200; Glyma.09G017000; Glyma.20G164600; Glyma.16G200600; Glyma.08G365900; Glyma.18G224200; Glyma.19G244700; Glyma.05G075000; Glyma.07…
ko00500	Starch and sucrose metabolism	54	1007	4.20361e-07	1.98621e-05	1.96504	Glyma.10G176900; Glyma.15G031400; Glyma.13G343000; Glyma.11G216000; Glyma.14G215900; Glyma.15G029800; Glyma.14G171700; Glyma.09G231400; Glyma.08G043100; Glyma.06G126300; Glyma.19G017200; Glyma.06G275600; Glyma.11G015800; Glyma.17G202900; Glyma.13G114000; Glyma.13G088300; Glyma.07G100500; Glyma.16G200600; Glyma.12G129800; Glyma.06G075100; Glyma.20G026700; Glyma.14G214300; Glyma.05G156000; Glyma.11…
ko00940	Phenylpropanoid biosynthesis	65	1007	6.52871e-07	2.46785e-05	1.81727	Glyma.15G155700; Glyma.08G179700; Glyma.01G004200; Glyma.13G069400; Glyma.18G211000; Glyma.14G221200; Glyma.15G031400; Glyma.13G343000; Glyma.09G023000; Glyma.05G124900; Glyma.17G061400; Glyma.20G001400; Glyma.20G241800; Glyma.08G312000; Glyma.02G234200; Glyma.20G045800; Glyma.11G049600; Glyma.14G053700; Glyma.16G207500; Glyma.10G050800; Glyma.02G233800; Glyma.05G103600; Glyma.07G100500; Glyma.09…
ko00910	Nitrogen metabolism	18	1007	1.61331e-05	0.000508194	2.75106	Glyma.19G111000; Glyma.14G181400; Glyma.13G323800; Glyma.02G213700; Glyma.13G084000; Glyma.08G284000; Glyma.11G195200; Glyma.07G212800; Glyma.06G109200; Glyma.12G176900; Glyma.02G072200; Glyma.13G146100; Glyma.13G210800; Glyma.12G078900; Glyma.18G141900; Glyma.13G324400; Glyma.19G185900; Glyma.10G059200
ko00950	Isoquinoline alkaloid biosynthesis	15	1007	3.76856e-05	0.000954341	2.86569	Glyma.13G183200; Glyma.06G235900; Glyma.13G242300; Glyma.18G225100; Glyma.20G145200; Glyma.01G062400; Glyma.13G183500; Glyma.01G131100; Glyma.07G193500; Glyma.13G183100; Glyma.20G145300; Glyma.07G193600; Glyma.13G183000; Glyma.17G085500; Glyma.20G145100
ko00966	Glucosinolate biosynthesis	6	1007	4.03954e-05	0.000954341	5.2905	Glyma.11G197400; Glyma.02G029900; Glyma.20G065100; Glyma.11G197300; Glyma.13G051600; Glyma.01G036000
ko00410	beta-Alanine metabolism	21	1007	8.55741e-05	0.00179706	2.29255	Glyma.14G211100; Glyma.19G010800; Glyma.10G090700; Glyma.04G181100; Glyma.02G018800; Glyma.05G136100; Glyma.13G340000; Glyma.16G209300; Glyma.18G116300; Glyma.02G241400; Glyma.20G145200; Glyma.01G062400; Glyma.09G227500; Glyma.15G055500; Glyma.12G057400; Glyma.20G145300; Glyma.17G085500; Glyma.17G092400; Glyma.20G145100; Glyma.09G168900; Glyma.14G209400
ko00511	Other glycan degradation	11	1007	0.000132463	0.00250355	3.07537	Glyma.14G148200; Glyma.02G046800; Glyma.06G164500; Glyma.04G200900; Glyma.20G130400; Glyma.10G260900; Glyma.16G126400; Glyma.01G165000; Glyma.14G056600; Glyma.07G273300; Glyma.14G056500
ko05111	Biofilm formation - Vibrio cholerae	5	1007	0.000253222	0.00435081	4.77615	Glyma.16G118800; Glyma.08G327400; Glyma.02G042000; Glyma.14G014700; Glyma.07G058800
ko00920	Sulfur metabolism	14	1007	0.000530691	0.00835838	2.3952	Glyma.16G118800; Glyma.10G159700; Glyma.07G191500; Glyma.08G327400; Glyma.02G042000; Glyma.14G014700; Glyma.20G151500; Glyma.13G247100; Glyma.07G058800; Glyma.11G047900; Glyma.09G258000; Glyma.13G185200; Glyma.15G108700; Glyma.20G148100
ko00592	alpha-Linolenic acid metabolism	19	1007	0.000748293	0.010879	2.05465	Glyma.19G011800; Glyma.06G016900; Glyma.17G049900; Glyma.14G072300; Glyma.14G078600; Glyma.19G044900; Glyma.11G035200; Glyma.07G196800; Glyma.16G008700; Glyma.17G246500; Glyma.07G039900; Glyma.01G002400; Glyma.08G256600; Glyma.13G239000; Glyma.08G028800; Glyma.07G129900; Glyma.13G109800; Glyma.19G011700; Glyma.13G047300
ko00460	Cyanoamino acid metabolism	19	1007	0.000846599	0.0114291	2.03544	Glyma.15G031400; Glyma.13G343000; Glyma.11G197400; Glyma.14G166700; Glyma.07G100500; Glyma.09G202000; Glyma.20G065100; Glyma.11G197300; Glyma.12G053900; Glyma.13G051600; Glyma.12G240000; Glyma.14G045000; Glyma.10G106600; Glyma.12G054000; Glyma.11G129200; Glyma.12G054100; Glyma.07G258700; Glyma.07G151800; Glyma.09G258000
ko04020	Calcium signaling pathway	18	1007	0.00132987	0.0166695	2.0032	Glyma.14G207400; Glyma.02G206100; Glyma.09G016000; Glyma.02G238500; Glyma.08G058400; Glyma.02G257000; Glyma.05G066800; Glyma.14G077100; Glyma.05G079700; Glyma.01G193700; Glyma.16G142100; Glyma.17G248600; Glyma.08G023700; Glyma.05G029700; Glyma.11G048200; Glyma.07G238700; Glyma.17G034900; Glyma.19G160100
ko00591	Linoleic acid metabolism	13	1007	0.00141117	0.0166695	2.25782	Glyma.08G189800; Glyma.08G189300; Glyma.13G347800; Glyma.07G006900; Glyma.07G196800; Glyma.16G008700; Glyma.15G026400; Glyma.07G039900; Glyma.01G002400; Glyma.15G026300; Glyma.13G239000; Glyma.08G028800; Glyma.07G129900
ko00350	Tyrosine metabolism	19	1007	0.00189867	0.0211088	1.91046	Glyma.13G183200; Glyma.06G235900; Glyma.13G242300; Glyma.12G015100; Glyma.18G225100; Glyma.02G274100; Glyma.20G145200; Glyma.01G062400; Glyma.13G183500; Glyma.01G131100; Glyma.07G193500; Glyma.12G158600; Glyma.13G183100; Glyma.20G145300; Glyma.07G193600; Glyma.13G183000; Glyma.17G085500; Glyma.01G116700; Glyma.20G145100
ko00270	Cysteine and methionine metabolism	33	1007	0.00261657	0.027474	1.59608	Glyma.06G235900; Glyma.16G103400; Glyma.11G083600; Glyma.09G255000; Glyma.08G018000; Glyma.17G184900; Glyma.16G147300; Glyma.11G023600; Glyma.07G264200; Glyma.16G118800; Glyma.04G049200; Glyma.10G159700; Glyma.08G140200; Glyma.04G187600; Glyma.18G210500; Glyma.14G049200; Glyma.01G131100; Glyma.14G049000; Glyma.06G050100; Glyma.08G030100; Glyma.20G148900; Glyma.08G327400; Glyma.02G042000; Glyma.01…
ko00960	Tropane, piperidine and pyridine alkaloid biosynthesis	11	1007	0.00375974	0.0373995	2.17397	Glyma.06G235900; Glyma.11G222300; Glyma.07G136100; Glyma.20G145200; Glyma.01G062400; Glyma.01G131100; Glyma.20G145300; Glyma.17G085500; Glyma.07G136200; Glyma.20G145100; Glyma.18G186800
ko00062	Fatty acid elongation	11	1007	0.00502106	0.0474491	2.10151	Glyma.17G251000; Glyma.06G012500; Glyma.U033000; Glyma.15G042500; Glyma.07G071300; Glyma.10G291700; Glyma.03G009800; Glyma.06G214800; Glyma.12G075100; Glyma.04G149300; Glyma.13G331600
ko00052	Galactose metabolism	20	1007	0.00544503	0.0490053	1.72372	Glyma.03G229800; Glyma.08G199800; Glyma.12G162600; Glyma.11G015800; Glyma.09G160400; Glyma.05G224900; Glyma.07G269500; Glyma.02G303300; Glyma.19G140700; Glyma.19G227800; Glyma.11G095600; Glyma.18G044400; Glyma.12G021700; Glyma.08G023100; Glyma.03G002000; Glyma.19G219100; Glyma.17G138500; Glyma.03G137900; Glyma.20G094500; Glyma.10G145300
ko01053	Biosynthesis of siderophore group nonribosomal peptides	1	1007	0.00760375	0.0600012	5.73138	Glyma.03G070600
ko04080	Neuroactive ligand-receptor interaction	1	1007	0.00760375	0.0600012	5.73138	Glyma.03G213300
ko00430	Taurine and hypotaurine metabolism	7	1007	0.0076192	0.0600012	2.35998	Glyma.14G211100; Glyma.05G136100; Glyma.19G115300; Glyma.02G241400; Glyma.09G240100; Glyma.12G128900; Glyma.09G168900
ko00905	Brassinosteroid biosynthesis	6	1007	0.00872504	0.064614	2.45631	Glyma.02G051600; Glyma.08G193900; Glyma.19G033900; Glyma.18G028300; Glyma.17G118100; Glyma.07G039800
ko04218	Cellular senescence	25	1007	0.00888869	0.064614	1.56595	Glyma.14G207400; Glyma.06G116100; Glyma.13G031500; Glyma.02G206100; Glyma.09G016000; Glyma.02G238500; Glyma.10G245500; Glyma.05G066800; Glyma.14G077100; Glyma.04G246600; Glyma.03G236100; Glyma.05G079700; Glyma.01G193700; Glyma.16G142100; Glyma.17G248600; Glyma.08G023700; Glyma.17G237200; Glyma.14G154200; Glyma.05G029700; Glyma.04G071600; Glyma.11G048200; Glyma.07G238700; Glyma.17G034900; Glyma.19…
ko00906	Carotenoid biosynthesis	12	1007	0.0122571	0.084524	1.83404	Glyma.06G085800; Glyma.07G215500; Glyma.01G186200; Glyma.02G104500; Glyma.10G231200; Glyma.09G218600; Glyma.15G250100; Glyma.08G176300; Glyma.13G315200; Glyma.10G031100; Glyma.01G153300; Glyma.16G076600
ko00053	Ascorbate and aldarate metabolism	15	1007	0.0125221	0.084524	1.71941	Glyma.19G010800; Glyma.19G244600; Glyma.04G181100; Glyma.07G126600; Glyma.13G340000; Glyma.18G265100; Glyma.20G051900; Glyma.07G266200; Glyma.19G244700; Glyma.12G057400; Glyma.20G051700; Glyma.08G243000; Glyma.13G076900; Glyma.05G224500; Glyma.14G041300
ko00040	Pentose and glucuronate interconversions	29	1007	0.0208217	0.135368	1.4206	Glyma.15G127500; Glyma.15G223800; Glyma.06G314200; Glyma.19G006200; Glyma.10G277200; Glyma.16G014100; Glyma.09G077100; Glyma.03G029400; Glyma.01G240300; Glyma.18G265100; Glyma.09G006000; Glyma.05G226000; Glyma.13G115400; Glyma.03G215800; Glyma.16G014000; Glyma.15G151700; Glyma.20G112600; Glyma.18G044400; Glyma.18G175300; Glyma.17G044500; Glyma.07G046000; Glyma.01G027900; Glyma.07G137200; Glyma.01…
ko00601	Glycosphingolipid biosynthesis - lacto and neolacto series	1	1007	0.021487	0.135368	3.82092	Glyma.13G241600
ko00902	Monoterpenoid biosynthesis	4	1007	0.0256389	0.146841	2.29255	Glyma.13G250400; Glyma.07G187600; Glyma.03G014300; Glyma.18G229400
ko00903	Limonene and pinene degradation	4	1007	0.0256389	0.146841	2.29255	Glyma.19G010800; Glyma.04G181100; Glyma.13G340000; Glyma.12G057400
ko00981	Insect hormone biosynthesis	4	1007	0.0256389	0.146841	2.29255	Glyma.19G010800; Glyma.04G181100; Glyma.13G340000; Glyma.12G057400
ko00471	D-Glutamine and D-glutamate metabolism	2	1007	0.0265475	0.147246	2.86569	Glyma.19G111000; Glyma.02G072200
ko01040	Biosynthesis of unsaturated fatty acids	8	1007	0.0272677	0.147246	1.83404	Glyma.13G038600; Glyma.09G111900; Glyma.07G071300; Glyma.11G035200; Glyma.19G147400; Glyma.08G102100; Glyma.10G278000; Glyma.03G009800
ko00564	Glycerophospholipid metabolism	27	1007	0.0316655	0.166244	1.38787	Glyma.06G176400; Glyma.15G034100; Glyma.19G218100; Glyma.10G268300; Glyma.02G295000; Glyma.05G020500; Glyma.10G270000; Glyma.07G102700; Glyma.03G221300; Glyma.01G002400; Glyma.01G113200; Glyma.09G115800; Glyma.07G022900; Glyma.05G042300; Glyma.07G080400; Glyma.08G028800; Glyma.20G121300; Glyma.06G047700; Glyma.07G129900; Glyma.10G011000; Glyma.01G215100; Glyma.02G010600; Glyma.15G157500; Glyma.12…
ko00540	Lipopolysaccharide biosynthesis	3	1007	0.0360573	0.184184	2.29255	Glyma.08G318300; Glyma.19G165400; Glyma.13G368200
ko00260	Glycine, serine and threonine metabolism	18	1007	0.0397036	0.197473	1.45303	Glyma.03G250800; Glyma.08G144400; Glyma.14G166700; Glyma.16G147300; Glyma.09G202000; Glyma.20G145200; Glyma.01G062400; Glyma.13G087800; Glyma.08G140200; Glyma.18G210500; Glyma.20G145300; Glyma.13G372200; Glyma.11G042200; Glyma.08G205000; Glyma.13G049500; Glyma.17G085500; Glyma.20G145100; Glyma.11G003500
ko00561	Glycerolipid metabolism	22	1007	0.0451552	0.218829	1.38561	Glyma.19G010800; Glyma.15G034100; Glyma.19G218100; Glyma.04G181100; Glyma.13G340000; Glyma.10G291400; Glyma.09G160400; Glyma.08G056600; Glyma.10G270000; Glyma.03G221300; Glyma.11G190400; Glyma.01G113200; Glyma.07G137200; Glyma.09G115800; Glyma.12G057400; Glyma.03G002000; Glyma.01G080600; Glyma.20G121300; Glyma.10G011000; Glyma.02G010600; Glyma.12G146700; Glyma.13G093100
ko04111	Cell cycle - yeast	22	1007	0.0500777	0.235436	1.37055	Glyma.17G243200; Glyma.01G054100; Glyma.02G157700; Glyma.12G236600; Glyma.13G062800; Glyma.01G229600; Glyma.08G349400; Glyma.18G037800; Glyma.08G184200; Glyma.03G219200; Glyma.17G035000; Glyma.08G333800; Glyma.04G252700; Glyma.05G129700; Glyma.13G156400; Glyma.09G069000; Glyma.11G219600; Glyma.13G202100; Glyma.06G308100; Glyma.20G006600; Glyma.09G047300; Glyma.07G159700
ko04014	Ras signaling pathway	14	1007	0.0510734	0.235436	1.47228	Glyma.09G208900; Glyma.12G032700; Glyma.01G002400; Glyma.05G079700; Glyma.07G084200; Glyma.07G080400; Glyma.08G028800; Glyma.07G129900; Glyma.01G215100; Glyma.07G238700; Glyma.17G034900; Glyma.19G034800; Glyma.19G160100; Glyma.15G023500
ko00625	Chloroalkane and chloroalkene degradation	7	1007	0.0540469	0.2406	1.67165	Glyma.19G010800; Glyma.04G181100; Glyma.13G340000; Glyma.12G015100; Glyma.02G274100; Glyma.12G057400; Glyma.01G116700
ko00524	Neomycin, kanamycin and gentamicin biosynthesis	3	1007	0.0547397	0.2406	2.02284	Glyma.11G015800; Glyma.11G095600; Glyma.12G021700
ko04310	Wnt signaling pathway	18	1007	0.0564315	0.242399	1.39412	Glyma.16G107300; Glyma.13G117000; Glyma.16G075800; Glyma.02G206100; Glyma.01G151600; Glyma.09G016000; Glyma.12G032700; Glyma.05G067100; Glyma.19G224500; Glyma.05G066800; Glyma.04G082900; Glyma.09G216800; Glyma.07G084200; Glyma.08G023700; Glyma.03G227600; Glyma.20G090500; Glyma.10G139200; Glyma.17G042900
ko00073	Cutin, suberine and wax biosynthesis	8	1007	0.0625619	0.255909	1.58107	Glyma.03G101800; Glyma.06G167600; Glyma.08G193100; Glyma.12G087400; Glyma.15G024200; Glyma.02G069100; Glyma.11G185000; Glyma.20G002700
ko00909	Sesquiterpenoid and triterpenoid biosynthesis	5	1007	0.062932	0.255909	1.73678	Glyma.20G192700; Glyma.13G321100; Glyma.14G090400; Glyma.08G225800; Glyma.U038300
ko00401	Novobiocin biosynthesis	1	1007	0.0636387	0.255909	2.29255	Glyma.06G235900
ko00051	Fructose and mannose metabolism	18	1007	0.073717	0.290261	1.34856	Glyma.10G176900; Glyma.14G215900; Glyma.15G029800; Glyma.08G199800; Glyma.11G015800; Glyma.05G224900; Glyma.16G200600; Glyma.07G269500; Glyma.08G365900; Glyma.14G195800; Glyma.11G095600; Glyma.10G225400; Glyma.12G021700; Glyma.12G051800; Glyma.10G240800; Glyma.01G167500; Glyma.09G224500; Glyma.11G075700
ko04370	VEGF signaling pathway	7	1007	0.0796634	0.307273	1.54306	Glyma.02G206100; Glyma.09G016000; Glyma.12G032700; Glyma.08G058400; Glyma.05G066800; Glyma.07G084200; Glyma.08G023700
ko00362	Benzoate degradation	1	1007	0.0900449	0.336687	1.91046	Glyma.06G238900
ko04130	SNARE interactions in vesicular transport	11	1007	0.0908521	0.336687	1.401	Glyma.16G154200; Glyma.19G200500; Glyma.02G069700; Glyma.10G236500; Glyma.10G082400; Glyma.13G160500; Glyma.03G202800; Glyma.16G151200; Glyma.02G195300; Glyma.02G195400; Glyma.19G180200
ko00942	Anthocyanin biosynthesis	2	1007	0.0978975	0.35582	1.7635	Glyma.06G235000; Glyma.12G212600
ko00650	Butanoate metabolism	6	1007	0.101959	0.36359	1.49514	Glyma.14G211100; Glyma.05G136100; Glyma.01G215500; Glyma.06G238900; Glyma.02G241400; Glyma.09G168900
ko00603	Glycosphingolipid biosynthesis - globo and isoglobo series	3	1007	0.104702	0.366456	1.63754	Glyma.09G160400; Glyma.03G002000; Glyma.13G241600
ko00330	Arginine and proline metabolism	16	1007	0.106951	0.367524	1.30074	Glyma.19G043000; Glyma.19G010800; Glyma.13G049700; Glyma.10G090700; Glyma.04G181100; Glyma.02G018800; Glyma.19G042900; Glyma.13G340000; Glyma.03G028000; Glyma.18G116300; Glyma.09G227500; Glyma.04G020800; Glyma.01G131100; Glyma.12G057400; Glyma.17G092400; Glyma.14G209400
ko00100	Steroid biosynthesis	8	1007	0.118341	0.387685	1.38943	Glyma.09G186800; Glyma.15G095000; Glyma.09G186700; Glyma.15G223600; Glyma.02G267100; Glyma.14G090400; Glyma.14G050400; Glyma.U038300
ko00405	Phenazine biosynthesis	1	1007	0.118972	0.387685	1.63754	Glyma.18G028900
ko02025	Biofilm formation - Pseudomonas aeruginosa	1	1007	0.118972	0.387685	1.63754	Glyma.18G028900
ko04217	Necroptosis	18	1007	0.123289	0.394944	1.25811	Glyma.19G111000; Glyma.15G040400; Glyma.10G031200; Glyma.19G151400; Glyma.20G026700; Glyma.03G050100; Glyma.02G072200; Glyma.01G193700; Glyma.13G210800; Glyma.19G234100; Glyma.15G040300; Glyma.12G088300; Glyma.02G143200; Glyma.19G162800; Glyma.05G029700; Glyma.16G178800; Glyma.15G173500; Glyma.11G048200
ko00930	Caprolactam degradation	1	1007	0.14978	0.471807	1.43285	Glyma.07G137200
ko04110	Cell cycle	25	1007	0.161041	0.498962	1.1793	Glyma.14G118200; Glyma.17G243200; Glyma.06G116100; Glyma.01G054100; Glyma.13G031500; Glyma.03G211900; Glyma.01G229600; Glyma.08G349400; Glyma.18G037800; Glyma.08G184200; Glyma.03G219200; Glyma.17G035000; Glyma.08G333800; Glyma.04G252700; Glyma.04G246600; Glyma.05G129700; Glyma.13G156400; Glyma.11G219600; Glyma.13G270600; Glyma.17G237200; Glyma.14G154200; Glyma.20G006600; Glyma.04G071600; Glyma.09…
ko00600	Sphingolipid metabolism	7	1007	0.169883	0.51787	1.29418	Glyma.13G240700; Glyma.19G204500; Glyma.09G160400; Glyma.15G072800; Glyma.08G058400; Glyma.03G002000; Glyma.07G273300
ko04010	MAPK signaling pathway	17	1007	0.177671	0.533013	1.1955	Glyma.02G206100; Glyma.09G016000; Glyma.12G032700; Glyma.06G153200; Glyma.18G025100; Glyma.02G175500; Glyma.14G080100; Glyma.18G287800; Glyma.05G066800; Glyma.10G252700; Glyma.01G211900; Glyma.07G084200; Glyma.02G093200; Glyma.08G023700; Glyma.02G059700; Glyma.18G287900; Glyma.18G216200
ko04015	Rap1 signaling pathway	6	1007	0.200574	0.59232	1.25048	Glyma.12G032700; Glyma.05G079700; Glyma.07G084200; Glyma.07G238700; Glyma.17G034900; Glyma.19G160100
ko04022	cGMP - PKG signaling pathway	11	1007	0.212353	0.617458	1.18953	Glyma.02G206100; Glyma.09G016000; Glyma.05G066800; Glyma.05G079700; Glyma.01G193700; Glyma.08G023700; Glyma.05G029700; Glyma.11G048200; Glyma.07G238700; Glyma.17G034900; Glyma.19G160100
ko00521	Streptomycin biosynthesis	3	1007	0.224407	0.623718	1.22815	Glyma.11G015800; Glyma.11G095600; Glyma.12G021700
ko00626	Naphthalene degradation	3	1007	0.224407	0.623718	1.22815	Glyma.12G015100; Glyma.02G274100; Glyma.01G116700
ko00300	Lysine biosynthesis	3	1007	0.224407	0.623718	1.22815	Glyma.10G053600; Glyma.16G147300; Glyma.08G180600
ko02026	Biofilm formation - Escherichia coli	3	1007	0.24379	0.655324	1.1858	Glyma.20G026700; Glyma.11G116600; Glyma.03G226100
ko00440	Phosphonate and phosphinate metabolism	1	1007	0.248411	0.655324	1.04207	Glyma.15G157500
ko00740	Riboflavin metabolism	4	1007	0.250692	0.655324	1.17567	Glyma.05G138300; Glyma.08G177300; Glyma.05G175500; Glyma.15G055700
ko00261	Monobactam biosynthesis	2	1007	0.251177	0.655324	1.14628	Glyma.16G147300; Glyma.20G151500
ko00730	Thiamine metabolism	5	1007	0.253115	0.655324	1.16967	Glyma.07G240700; Glyma.17G066500; Glyma.06G171800; Glyma.15G099300; Glyma.03G213500
ko00565	Ether lipid metabolism	7	1007	0.264468	0.663476	1.14628	Glyma.01G002400; Glyma.07G080400; Glyma.08G028800; Glyma.07G129900; Glyma.01G215100; Glyma.19G034800; Glyma.15G023500
ko00830	Retinol metabolism	5	1007	0.268283	0.663476	1.14628	Glyma.04G030200; Glyma.12G015100; Glyma.02G274100; Glyma.01G116700; Glyma.08G026200
ko00400	Phenylalanine, tyrosine and tryptophan biosynthesis	9	1007	0.269043	0.663476	1.13368	Glyma.06G235900; Glyma.06G146600; Glyma.12G072500; Glyma.18G028900; Glyma.01G131100; Glyma.17G222700; Glyma.13G049500; Glyma.11G233900; Glyma.11G003500
ko00900	Terpenoid backbone biosynthesis	11	1007	0.270305	0.663476	1.12581	Glyma.09G015600; Glyma.01G215500; Glyma.11G088000; Glyma.20G058000; Glyma.16G089000; Glyma.17G066500; Glyma.03G239000; Glyma.16G113000; Glyma.15G099300; Glyma.06G302200; Glyma.14G023000
ko00360	Phenylalanine metabolism	10	1007	0.275285	0.667037	1.1238	Glyma.01G004200; Glyma.06G235900; Glyma.06G238900; Glyma.20G145200; Glyma.01G062400; Glyma.02G309300; Glyma.01G131100; Glyma.20G145300; Glyma.17G085500; Glyma.20G145100
ko00333	Prodigiosin biosyntheses	1	1007	0.28203	0.674729	0.95523	Glyma.08G102100
ko00280	Valine, leucine and isoleucine degradation	10	1007	0.296856	0.701323	1.10219	Glyma.19G010800; Glyma.04G181100; Glyma.01G215500; Glyma.13G340000; Glyma.16G209300; Glyma.04G049200; Glyma.08G140200; Glyma.18G210500; Glyma.06G050100; Glyma.12G057400
ko00590	Arachidonic acid metabolism	4	1007	0.302528	0.705898	1.09169	Glyma.01G002400; Glyma.10G024600; Glyma.08G028800; Glyma.07G129900
ko00680	Methane metabolism	13	1007	0.317063	0.730792	1.07983	Glyma.08G144400; Glyma.08G199800; Glyma.04G157000; Glyma.14G166700; Glyma.12G015100; Glyma.05G224900; Glyma.07G269500; Glyma.02G274100; Glyma.09G202000; Glyma.13G087800; Glyma.09G153900; Glyma.10G225400; Glyma.13G372200
ko04064	NF-kappa B signaling pathway	7	1007	0.330018	0.748588	1.06986	Glyma.18G025100; Glyma.02G175500; Glyma.05G067100; Glyma.10G252700; Glyma.01G211900; Glyma.02G059700; Glyma.18G216200
ko04024	cAMP signaling pathway	11	1007	0.332706	0.748588	1.06856	Glyma.12G032700; Glyma.11G035200; Glyma.05G079700; Glyma.07G084200; Glyma.07G080400; Glyma.01G215100; Glyma.07G238700; Glyma.17G034900; Glyma.19G034800; Glyma.19G160100; Glyma.15G023500
ko04070	Phosphatidylinositol signaling system	14	1007	0.337936	0.75141	1.06277	Glyma.02G295000; Glyma.07G266200; Glyma.07G107000; Glyma.13G067500; Glyma.02G257000; Glyma.10G218400; Glyma.06G089800; Glyma.05G079700; Glyma.05G138100; Glyma.12G146700; Glyma.07G238700; Glyma.13G093100; Glyma.17G034900; Glyma.19G160100
ko00380	Tryptophan metabolism	8	1007	0.347381	0.76343	1.05405	Glyma.19G010800; Glyma.04G181100; Glyma.13G128800; Glyma.13G340000; Glyma.02G029900; Glyma.04G079700; Glyma.12G057400; Glyma.01G036000
ko00010	Glycolysis / Gluconeogenesis	28	1007	0.360454	0.783055	1.04207	Glyma.19G010800; Glyma.08G144400; Glyma.04G181100; Glyma.08G199800; Glyma.08G176600; Glyma.09G126300; Glyma.04G157000; Glyma.16G173100; Glyma.19G017200; Glyma.13G340000; Glyma.07G153100; Glyma.11G015800; Glyma.12G015100; Glyma.05G224900; Glyma.07G269500; Glyma.19G104100; Glyma.02G274100; Glyma.03G255100; Glyma.13G087800; Glyma.09G153900; Glyma.11G095600; Glyma.10G225400; Glyma.12G021700; Glyma.07…
ko00643	Styrene degradation	1	1007	0.381161	0.815926	0.764184	Glyma.12G158600
ko02010	ABC transporters	7	1007	0.384219	0.815926	1.01569	Glyma.05G145000; Glyma.08G326200; Glyma.17G041400; Glyma.08G326600; Glyma.12G135300; Glyma.08G270300; Glyma.08G000800
ko02024	Quorum sensing	12	1007	0.397092	0.819149	1.01891	Glyma.14G211100; Glyma.05G151200; Glyma.06G116300; Glyma.10G277200; Glyma.05G136100; Glyma.09G006000; Glyma.02G241400; Glyma.18G028900; Glyma.20G112600; Glyma.18G175300; Glyma.09G168900; Glyma.03G221400
ko04216	Ferroptosis	7	1007	0.397867	0.819149	1.00299	Glyma.05G151200; Glyma.08G218200; Glyma.03G050100; Glyma.01G193700; Glyma.05G029700; Glyma.03G221400; Glyma.11G048200
ko04392	Hippo signaling pathway - multiple species	2	1007	0.398739	0.819149	0.881751	Glyma.04G082900; Glyma.09G069000
ko00072	Synthesis and degradation of ketone bodies	1	1007	0.412992	0.837529	0.716423	Glyma.01G215500
ko04113	Meiosis - yeast	13	1007	0.416549	0.837529	1.00686	Glyma.17G243200; Glyma.01G229600; Glyma.08G349400; Glyma.08G184200; Glyma.03G219200; Glyma.17G035000; Glyma.08G333800; Glyma.05G129700; Glyma.13G156400; Glyma.20G006600; Glyma.10G001700; Glyma.09G047300; Glyma.07G159700
ko00196	Photosynthesis - antenna proteins	3	1007	0.446238	0.878428	0.881751	Glyma.18G028400; Glyma.16G165800; Glyma.16G165200
ko04152	AMPK signaling pathway	18	1007	0.452013	0.878428	0.99197	Glyma.08G199800; Glyma.06G116100; Glyma.13G031500; Glyma.11G088000; Glyma.20G058000; Glyma.05G224900; Glyma.08G218400; Glyma.07G269500; Glyma.03G260200; Glyma.14G195800; Glyma.04G246600; Glyma.10G225400; Glyma.16G113000; Glyma.06G223600; Glyma.17G006000; Glyma.17G237200; Glyma.14G154200; Glyma.04G071600
ko03410	Base excision repair	7	1007	0.452351	0.878428	0.95523	Glyma.08G162500; Glyma.15G217300; Glyma.16G128400; Glyma.08G232900; Glyma.09G169100; Glyma.12G088300; Glyma.19G162800
ko00071	Fatty acid degradation	10	1007	0.455481	0.878428	0.97142	Glyma.19G010800; Glyma.04G181100; Glyma.05G151200; Glyma.13G340000; Glyma.12G015100; Glyma.11G035200; Glyma.02G274100; Glyma.12G057400; Glyma.01G116700; Glyma.03G221400
ko04122	Sulfur relay system	1	1007	0.474042	0.896737	0.63682	Glyma.03G018600
ko00945	Stilbenoid, diarylheptanoid and gingerol biosynthesis	5	1007	0.474464	0.896737	0.909743	Glyma.01G004200; Glyma.08G312000; Glyma.20G045800; Glyma.16G039600; Glyma.13G072000
ko00250	Alanine, aspartate and glutamate metabolism	10	1007	0.489599	0.908058	0.947336	Glyma.14G211100; Glyma.19G111000; Glyma.05G136100; Glyma.02G241400; Glyma.08G140200; Glyma.18G210500; Glyma.01G131100; Glyma.02G072200; Glyma.13G210800; Glyma.09G168900
ko00904	Diterpenoid biosynthesis	5	1007	0.490063	0.908058	0.895528	Glyma.03G221600; Glyma.10G010700; Glyma.03G085000; Glyma.08G208300; Glyma.15G093900
ko00982	Drug metabolism - cytochrome P450	11	1007	0.495903	0.909958	0.948048	Glyma.06G099000; Glyma.08G174700; Glyma.12G015100; Glyma.02G274100; Glyma.10G047700; Glyma.04G107500; Glyma.18G190600; Glyma.11G212900; Glyma.15G251800; Glyma.01G116700; Glyma.15G252500
ko00220	Arginine biosynthesis	6	1007	0.512796	0.931908	0.893202	Glyma.19G111000; Glyma.13G131900; Glyma.03G028000; Glyma.01G131100; Glyma.02G072200; Glyma.13G210800
ko00983	Drug metabolism - other enzymes	14	1007	0.521443	0.938598	0.943992	Glyma.05G222300; Glyma.06G099000; Glyma.08G029000; Glyma.08G174700; Glyma.05G186900; Glyma.06G148500; Glyma.10G047700; Glyma.04G107500; Glyma.18G190600; Glyma.15G055500; Glyma.16G056300; Glyma.11G212900; Glyma.15G251800; Glyma.15G252500
ko00980	Metabolism of xenobiotics by cytochrome P450	11	1007	0.527963	0.941368	0.927135	Glyma.06G099000; Glyma.08G174700; Glyma.12G015100; Glyma.02G274100; Glyma.10G047700; Glyma.04G107500; Glyma.18G190600; Glyma.11G212900; Glyma.15G251800; Glyma.01G116700; Glyma.15G252500
ko00340	Histidine metabolism	4	1007	0.546811	0.960906	0.818769	Glyma.19G010800; Glyma.04G181100; Glyma.13G340000; Glyma.12G057400
ko04072	Phospholipase D signaling pathway	9	1007	0.552661	0.960906	0.897086	Glyma.15G034100; Glyma.17G151800; Glyma.08G058400; Glyma.07G080400; Glyma.01G215100; Glyma.12G146700; Glyma.13G093100; Glyma.19G034800; Glyma.15G023500
ko00140	Steroid hormone biosynthesis	2	1007	0.558778	0.960906	0.694713	Glyma.20G006700; Glyma.20G007000
ko00480	Glutathione metabolism	17	1007	0.559257	0.960906	0.932378	Glyma.17G073800; Glyma.06G099000; Glyma.08G174700; Glyma.05G186900; Glyma.11G023600; Glyma.06G148500; Glyma.06G078400; Glyma.10G047700; Glyma.04G107500; Glyma.18G190600; Glyma.10G024600; Glyma.16G056300; Glyma.11G212900; Glyma.15G251800; Glyma.17G092400; Glyma.15G252500; Glyma.04G077300
ko00941	Flavonoid biosynthesis	9	1007	0.575202	0.979397	0.881751	Glyma.01G004200; Glyma.08G109400; Glyma.08G109500; Glyma.01G091400; Glyma.08G312000; Glyma.20G045800; Glyma.16G039600; Glyma.13G072000; Glyma.10G204800
ko00770	Pantothenate and CoA biosynthesis	5	1007	0.594009	0.996635	0.807237	Glyma.15G117500; Glyma.20G212400; Glyma.04G049200; Glyma.06G050100; Glyma.15G055500
ko00908	Zeatin biosynthesis	3	1007	0.595872	0.996635	0.731666	Glyma.19G135100; Glyma.19G136700; Glyma.08G365000
ko04520	Adherens junction	3	1007	0.629336	1	0.701802	Glyma.12G032700; Glyma.05G067100; Glyma.07G084200
ko00290	Valine, leucine and isoleucine biosynthesis	3	1007	0.629336	1	0.701802	Glyma.03G005700; Glyma.04G049200; Glyma.06G050100
ko04214	Apoptosis - fly	3	1007	0.645387	1	0.687766	Glyma.03G213300; Glyma.12G088300; Glyma.19G162800
ko00450	Selenocompound metabolism	2	1007	0.656006	1	0.603303	Glyma.17G184900; Glyma.20G151500
ko00510	N-Glycan biosynthesis	6	1007	0.656587	1	0.781552	Glyma.19G003100; Glyma.13G158900; Glyma.08G132300; Glyma.18G014100; Glyma.13G323400; Glyma.11G243000
ko00750	Vitamin B6 metabolism	1	1007	0.675621	1	0.440875	Glyma.08G195100
ko04371	Apelin signaling pathway	8	1007	0.682394	1	0.797409	Glyma.08G218400; Glyma.03G260200; Glyma.08G058400; Glyma.05G079700; Glyma.17G006000; Glyma.07G238700; Glyma.17G034900; Glyma.19G160100
ko04144	Endocytosis	32	1007	0.688049	1	0.9057	Glyma.12G238800; Glyma.18G291000; Glyma.12G058900; Glyma.13G335800; Glyma.17G151800; Glyma.18G015700; Glyma.12G203000; Glyma.08G133800; Glyma.07G005900; Glyma.19G258000; Glyma.08G260500; Glyma.01G004100; Glyma.18G287800; Glyma.01G083000; Glyma.01G179300; Glyma.11G099100; Glyma.13G298700; Glyma.09G008800; Glyma.15G113200; Glyma.02G093200; Glyma.08G364700; Glyma.11G241300; Glyma.19G202100; Glyma.07…
ko04210	Apoptosis	5	1007	0.697515	1	0.725491	Glyma.05G157300; Glyma.09G197000; Glyma.10G207100; Glyma.12G088300; Glyma.19G162800
ko00061	Fatty acid biosynthesis	6	1007	0.702022	1	0.747571	Glyma.13G038600; Glyma.05G151200; Glyma.15G003100; Glyma.04G197500; Glyma.08G102100; Glyma.03G221400
ko04112	Cell cycle - Caulobacter	2	1007	0.706462	1	0.559159	Glyma.10G176800; Glyma.19G217100
ko00310	Lysine degradation	5	1007	0.709121	1	0.716423	Glyma.19G010800; Glyma.04G181100; Glyma.13G340000; Glyma.12G057400; Glyma.06G223300
ko03030	DNA replication	13	1007	0.742942	1	0.809869	Glyma.04G114600; Glyma.13G074000; Glyma.03G219200; Glyma.17G035000; Glyma.05G129700; Glyma.13G156400; Glyma.06G265100; Glyma.12G191900; Glyma.09G169100; Glyma.17G078700; Glyma.05G020600; Glyma.17G062700; Glyma.09G047300
ko04071	Sphingolipid signaling pathway	10	1007	0.746065	1	0.77978	Glyma.13G240700; Glyma.19G204500; Glyma.12G032700; Glyma.15G072800; Glyma.08G058400; Glyma.07G084200; Glyma.07G080400; Glyma.01G215100; Glyma.19G034800; Glyma.15G023500
ko03440	Homologous recombination	13	1007	0.75007	1	0.805491	Glyma.04G114600; Glyma.13G074000; Glyma.08G083400; Glyma.13G010700; Glyma.15G092000; Glyma.11G104200; Glyma.06G265100; Glyma.10G014100; Glyma.13G220400; Glyma.19G166900; Glyma.17G078700; Glyma.05G020600; Glyma.17G062700
ko00790	Folate biosynthesis	3	1007	0.756804	1	0.592901	Glyma.08G177300; Glyma.05G175500; Glyma.15G055700
ko00563	Glycosylphosphatidylinositol(GPI)-anchor biosynthesis	2	1007	0.764644	1	0.509456	Glyma.20G052400; Glyma.20G020000
ko04142	Lysosome	13	1007	0.770661	1	0.792638	Glyma.05G138300; Glyma.14G148200; Glyma.17G230700; Glyma.08G218200; Glyma.02G274700; Glyma.01G179300; Glyma.17G137800; Glyma.06G027600; Glyma.02G267100; Glyma.14G050400; Glyma.14G092800; Glyma.10G207100; Glyma.06G047700
ko00670	One carbon pool by folate	2	1007	0.777632	1	0.498381	Glyma.14G166700; Glyma.09G202000
ko00780	Biotin metabolism	1	1007	0.796129	1	0.347356	Glyma.08G102100
ko04066	HIF-1 signaling pathway	7	1007	0.796321	1	0.697733	Glyma.04G157000; Glyma.11G015800; Glyma.14G195800; Glyma.09G153900; Glyma.11G095600; Glyma.12G021700; Glyma.13G222400
ko04540	Gap junction	3	1007	0.801366	1	0.55465	Glyma.05G157300; Glyma.08G014200; Glyma.04G023900
ko00514	Other types of O-glycan biosynthesis	1	1007	0.809668	1	0.33714	Glyma.05G072300
ko00562	Inositol phosphate metabolism	9	1007	0.810469	1	0.721432	Glyma.07G126600; Glyma.07G266200; Glyma.07G107000; Glyma.13G067500; Glyma.02G257000; Glyma.10G218400; Glyma.06G089800; Glyma.05G138100; Glyma.05G224500
ko00860	Porphyrin and chlorophyll metabolism	6	1007	0.820978	1	0.655015	Glyma.04G243800; Glyma.07G096900; Glyma.07G097000; Glyma.08G064700; Glyma.10G003200; Glyma.17G132800
ko04340	Hedgehog signaling pathway	3	1007	0.821039	1	0.537317	Glyma.04G247400; Glyma.04G082900; Glyma.18G072800
ko00030	Pentose phosphate pathway	8	1007	0.837213	1	0.684344	Glyma.18G134600; Glyma.08G199800; Glyma.10G265400; Glyma.19G017200; Glyma.05G224900; Glyma.07G269500; Glyma.10G225400; Glyma.20G125200
ko04341	Hedgehog signaling pathway - fly	4	1007	0.838379	1	0.573138	Glyma.04G247400; Glyma.04G082900; Glyma.18G072800; Glyma.10G118100
ko00531	Glycosaminoglycan degradation	1	1007	0.845589	1	0.309804	Glyma.13G163000
ko00760	Nicotinate and nicotinamide metabolism	2	1007	0.852809	1	0.432557	Glyma.05G008300; Glyma.19G193700
ko04510	Focal adhesion	2	1007	0.852809	1	0.432557	Glyma.12G032700; Glyma.07G084200
ko04114	Oocyte meiosis	13	1007	0.855975	1	0.734068	Glyma.02G206100; Glyma.01G229600; Glyma.09G016000; Glyma.08G184200; Glyma.05G066800; Glyma.13G270600; Glyma.05G079700; Glyma.08G023700; Glyma.20G006600; Glyma.07G238700; Glyma.07G159700; Glyma.17G034900; Glyma.19G160100
ko02020	Two-component system	1	1007	0.865994	1	0.293917	Glyma.13G210800
ko04146	Peroxisome	11	1007	0.866325	1	0.704415	Glyma.08G097100; Glyma.05G151200; Glyma.11G125400; Glyma.05G008300; Glyma.11G035200; Glyma.12G087400; Glyma.03G239000; Glyma.12G178800; Glyma.19G123700; Glyma.11G185000; Glyma.03G221400
ko04115	p53 signaling pathway	2	1007	0.869756	1	0.416828	Glyma.14G130700; Glyma.16G056300
ko04141	Protein processing in endoplasmic reticulum	33	1007	0.872593	1	0.820545	Glyma.13G239500; Glyma.04G208000; Glyma.12G192600; Glyma.08G284700; Glyma.08G068700; Glyma.01G106800; Glyma.08G068800; Glyma.07G200700; Glyma.13G071400; Glyma.08G069000; Glyma.11G137900; Glyma.06G054700; Glyma.07G142100; Glyma.09G197000; Glyma.17G032800; Glyma.13G176500; Glyma.07G200200; Glyma.02G244300; Glyma.18G287800; Glyma.06G293400; Glyma.09G248600; Glyma.13G007000; Glyma.07G200500; Glyma.02…
ko00720	Carbon fixation pathways in prokaryotes	3	1007	0.877587	1	0.484342	Glyma.15G267000; Glyma.17G033600; Glyma.08G159900
ko03430	Mismatch repair	9	1007	0.878956	1	0.66558	Glyma.04G114600; Glyma.13G074000; Glyma.09G189100; Glyma.06G265100; Glyma.12G191900; Glyma.07G087700; Glyma.17G078700; Glyma.05G020600; Glyma.17G062700
ko00620	Pyruvate metabolism	13	1007	0.901163	1	0.696336	Glyma.19G010800; Glyma.04G181100; Glyma.09G126300; Glyma.16G173100; Glyma.13G340000; Glyma.03G005700; Glyma.01G146300; Glyma.04G086300; Glyma.07G261400; Glyma.06G084500; Glyma.06G140800; Glyma.12G057400; Glyma.17G140600
ko04391	Hippo signaling pathway -fly	3	1007	0.907847	1	0.452477	Glyma.04G082900; Glyma.09G069000; Glyma.13G270600
ko04390	Hippo signaling pathway	3	1007	0.917962	1	0.440875	Glyma.04G082900; Glyma.09G069000; Glyma.13G270600
ko00195	Photosynthesis	7	1007	0.926462	1	0.577261	Glyma.12G092000; Glyma.12G169500; Glyma.11G181100; Glyma.11G162200; Glyma.02G184000; Glyma.07G112000; Glyma.12G215100
ko03460	Fanconi anemia pathway	9	1007	0.928928	1	0.614076	Glyma.04G114600; Glyma.13G074000; Glyma.08G083400; Glyma.13G010700; Glyma.06G265100; Glyma.17G078700; Glyma.05G020600; Glyma.06G164400; Glyma.17G062700
ko03020	RNA polymerase	4	1007	0.929833	1	0.477615	Glyma.15G142700; Glyma.12G110500; Glyma.09G278900; Glyma.19G131700
ko00640	Propanoate metabolism	2	1007	0.935461	1	0.347356	Glyma.16G209300; Glyma.17G140600
ko00630	Glyoxylate and dicarboxylate metabolism	8	1007	0.943407	1	0.576743	Glyma.08G097100; Glyma.11G198300; Glyma.06G303200; Glyma.14G166700; Glyma.09G202000; Glyma.13G210800; Glyma.11G042200; Glyma.08G205000
ko04530	Tight junction	7	1007	0.947142	1	0.549584	Glyma.05G157300; Glyma.08G218400; Glyma.12G032700; Glyma.03G260200; Glyma.01G238600; Glyma.07G084200; Glyma.17G006000
ko03018	RNA degradation	14	1007	0.948178	1	0.655015	Glyma.12G187400; Glyma.08G199800; Glyma.04G157000; Glyma.18G222600; Glyma.03G149700; Glyma.11G180000; Glyma.19G210400; Glyma.05G224900; Glyma.07G269500; Glyma.13G314100; Glyma.09G153900; Glyma.19G188700; Glyma.12G093100; Glyma.11G180500
ko00943	Isoflavonoid biosynthesis	1	1007	0.948535	1	0.220438	Glyma.08G248000
ko00230	Purine metabolism	23	1007	0.950087	1	0.718375	Glyma.06G176400; Glyma.15G156900; Glyma.15G142700; Glyma.09G126300; Glyma.16G173100; Glyma.18G222600; Glyma.12G110500; Glyma.19G141200; Glyma.05G186900; Glyma.03G138200; Glyma.06G148500; Glyma.09G278900; Glyma.06G171800; Glyma.15G073000; Glyma.02G155800; Glyma.16G056300; Glyma.09G169100; Glyma.16G043500; Glyma.05G042300; Glyma.20G151500; Glyma.11G047900; Glyma.19G131700; Glyma.13G240500
ko00240	Pyrimidine metabolism	16	1007	0.959635	1	0.657363	Glyma.05G222300; Glyma.15G142700; Glyma.18G222600; Glyma.08G029000; Glyma.12G110500; Glyma.05G186900; Glyma.06G148500; Glyma.19G193700; Glyma.09G278900; Glyma.05G095600; Glyma.15G055500; Glyma.16G056300; Glyma.09G169100; Glyma.03G089400; Glyma.16G043500; Glyma.19G131700
ko04068	FoxO signaling pathway	5	1007	0.965107	1	0.462208	Glyma.14G118200; Glyma.08G218400; Glyma.03G260200; Glyma.04G082900; Glyma.17G006000
ko03420	Nucleotide excision repair	11	1007	0.971056	1	0.581062	Glyma.04G114600; Glyma.13G074000; Glyma.12G217500; Glyma.13G283600; Glyma.12G142900; Glyma.06G265100; Glyma.12G191900; Glyma.09G169100; Glyma.17G078700; Glyma.05G020600; Glyma.17G062700
ko00130	Ubiquinone and other terpenoid-quinone biosynthesis	4	1007	0.973643	1	0.405761	Glyma.06G235900; Glyma.03G070600; Glyma.13G249700; Glyma.11G120200
ko00020	Citrate cycle (TCA cycle)	4	1007	0.973643	1	0.405761	Glyma.15G267000; Glyma.02G057400; Glyma.17G033600; Glyma.08G159900
ko04013	MAPK signaling pathway - fly	4	1007	0.973643	1	0.405761	Glyma.12G032700; Glyma.13G007000; Glyma.07G084200; Glyma.14G124300
ko04145	Phagosome	9	1007	0.975024	1	0.54013	Glyma.05G157300; Glyma.10G236500; Glyma.12G032700; Glyma.10G218400; Glyma.09G248600; Glyma.06G027600; Glyma.08G014200; Glyma.07G084200; Glyma.04G023900
ko04137	Mitophagy - animal	1	1007	0.981117	1	0.17635	Glyma.05G067100
ko04150	mTOR signaling pathway	4	1007	0.985703	1	0.372773	Glyma.14G118200; Glyma.08G218400; Glyma.03G260200; Glyma.13G222400
ko03022	Basal transcription factors	3	1007	0.986762	1	0.321386	Glyma.14G103600; Glyma.17G202800; Glyma.08G012100
ko00710	Carbon fixation in photosynthetic organisms	5	1007	0.994729	1	0.367396	Glyma.10G265400; Glyma.04G086300; Glyma.01G131100; Glyma.10G225400; Glyma.20G125200
ko03060	Protein export	2	1007	0.996221	1	0.216279	Glyma.06G116300; Glyma.08G284800
ko04151	PI3K-Akt signaling pathway	7	1007	0.996807	1	0.405249	Glyma.08G218400; Glyma.12G032700; Glyma.03G260200; Glyma.13G270600; Glyma.13G222400; Glyma.07G084200; Glyma.16G178800
ko00970	Aminoacyl-tRNA biosynthesis	2	1007	0.997406	1	0.206536	Glyma.10G113400; Glyma.18G070000
ko04120	Ubiquitin mediated proteolysis	11	1007	0.997754	1	0.468737	Glyma.14G118200; Glyma.12G021800; Glyma.01G229600; Glyma.18G037800; Glyma.17G032800; Glyma.14G130700; Glyma.11G219600; Glyma.01G043600; Glyma.13G007000; Glyma.11G095700; Glyma.14G124300
ko04810	Regulation of actin cytoskeleton	3	1007	0.998097	1	0.254728	Glyma.12G032700; Glyma.10G218400; Glyma.07G084200
ko04011	MAPK signaling pathway - yeast	1	1007	0.998178	1	0.121944	Glyma.13G270600
ko04139	Mitophagy - yeast	1	1007	0.998455	1	0.119404	Glyma.05G067100
ko04140	Autophagy - animal	3	1007	0.998932	1	0.240477	Glyma.08G218400; Glyma.09G197000; Glyma.03G260200
ko04138	Autophagy - yeast	2	1007	0.999815	1	0.158107	Glyma.16G122700; Glyma.10G001700
ko03008	Ribosome biogenesis in eukaryotes	3	1007	0.999976	1	0.178178	Glyma.11G180000; Glyma.05G067100; Glyma.19G076900
ko03040	Spliceosome	11	1007	0.999993	1	0.344509	Glyma.15G025000; Glyma.19G210400; Glyma.02G057600; Glyma.03G140400; Glyma.18G287800; Glyma.18G288400; Glyma.02G093200; Glyma.18G004000; Glyma.18G287900; Glyma.17G210100; Glyma.09G104200
ko03015	mRNA surveillance pathway	5	1007	0.999994	1	0.225645	Glyma.19G188700; Glyma.18G288400; Glyma.20G142400; Glyma.17G210100; Glyma.09G066700
ko00190	Oxidative phosphorylation	6	1007	0.999998	1	0.234732	Glyma.13G132400; Glyma.11G040300; Glyma.02G184000; Glyma.02G057400; Glyma.06G027600; Glyma.13G065400
ko03013	RNA transport	6	1007	1	1	0.207158	Glyma.06G269500; Glyma.19G188700; Glyma.02G147200; Glyma.18G288400; Glyma.13G222400; Glyma.17G210100
ko03010	Ribosome	5	1007	1	1	0.0873686	Glyma.03G197500; Glyma.04G130200; Glyma.07G235700; Glyma.19G178100; Glyma.01G238100
