# Supplementary material for: Key Soybean Seedlings Drought-Responsive Genes and Pathways Revealed by Comparative Transcriptome Analyses of Two Cultivars
Source: Int J Mol Sci. 2022 Mar 7;23(5):2893. doi: 10.3390/ijms23052893 (PMC8911164; doi:10.3390/ijms23052893)
Supplement: Supplementary file 1 [file ijms-23-02893-s001.zip › Supplemental Materials 20220211/Supplemental data/Data S7 d-N1 vs ck-N1 TOP KEGG.xls]

notes:
id	The login number of KEGG Ontology
term	The description of the entry
pval	Enrichment significant pvalue value, P �� 0.05 indicates significant enrichment
Enrichment_score	The score enriched to the KEGG pathway
Gene	Differential genes belonging to the KEGG pathway
d_N1 vs ck_N1
id	term	pval	Enrichment_score	Gene
ko00940	Phenylpropanoid biosynthesis	9.99E-35	3.723090864	Glyma.08G179700; Glyma.12G195500; Glyma.03G038700; Glyma.14G053600; Glyma.15G031400; Glyma.09G023000; Glyma.09G022500; Glyma.15G163500; Glyma.15G028200; Glyma.12G053800; Glyma.02G233900; Glyma.06G221700; Glyma.09G022300; Glyma.17G061400; Glyma.08G080900; Glyma.20G001400; Glyma.11G054500; Glyma.13G346100; Glyma.20G241800; Glyma.12G101200; Glyma.20G045800; Glyma.06G302700; Glyma.20G026300; Glyma.12…
ko04110	Cell cycle	4.35E-23	3.888707487	Glyma.14G118200; Glyma.18G067800; Glyma.18G167000; Glyma.11G109200; Glyma.07G238400; Glyma.07G226000; Glyma.07G034100; Glyma.06G116100; Glyma.04G043400; Glyma.20G123000; Glyma.01G054100; Glyma.13G031500; Glyma.10G258300; Glyma.04G024800; Glyma.11G113300; Glyma.03G211900; Glyma.06G072900; Glyma.11G012400; Glyma.01G229600; Glyma.08G349400; Glyma.03G109300; Glyma.18G037800; Glyma.08G184200; Glyma.09…
ko04111	Cell cycle - yeast	3.05E-19	4.029494305	Glyma.18G167000; Glyma.11G109200; Glyma.07G238400; Glyma.20G123000; Glyma.01G054100; Glyma.02G157700; Glyma.12G236600; Glyma.12G096700; Glyma.10G258300; Glyma.13G062800; Glyma.11G113300; Glyma.11G012400; Glyma.01G229600; Glyma.08G349400; Glyma.03G109300; Glyma.18G037800; Glyma.08G184200; Glyma.09G258700; Glyma.08G084400; Glyma.03G219200; Glyma.17G035000; Glyma.08G333800; Glyma.12G014600; Glyma.17…
ko04113	Meiosis - yeast	1.20E-13	3.73267411	Glyma.18G167000; Glyma.11G109200; Glyma.07G238400; Glyma.20G123000; Glyma.11G113300; Glyma.11G012400; Glyma.01G229600; Glyma.08G349400; Glyma.03G109300; Glyma.08G184200; Glyma.09G258700; Glyma.08G084400; Glyma.03G219200; Glyma.17G035000; Glyma.08G333800; Glyma.12G014600; Glyma.17G104000; Glyma.05G129700; Glyma.13G156400; Glyma.12G116400; Glyma.14G082100; Glyma.06G290500; Glyma.19G216100; Glyma.18…
ko00500	Starch and sucrose metabolism	2.09E-06	2.030674503	Glyma.15G031400; Glyma.11G216000; Glyma.14G215900; Glyma.15G029800; Glyma.12G053800; Glyma.08G120800; Glyma.05G236400; Glyma.06G126300; Glyma.20G026300; Glyma.06G323100; Glyma.17G202900; Glyma.13G114000; Glyma.19G028400; Glyma.01G007300; Glyma.04G017700; Glyma.08G192000; Glyma.08G150100; Glyma.06G075100; Glyma.14G214300; Glyma.11G239300; Glyma.16G151900; Glyma.02G244700; Glyma.12G130200; Glyma.11…
ko00950	Isoquinoline alkaloid biosynthesis	9.16E-06	3.392149454	Glyma.06G235900; Glyma.17G019300; Glyma.10G248700; Glyma.20G145200; Glyma.01G062400; Glyma.13G183500; Glyma.11G238200; Glyma.20G145300; Glyma.15G071200; Glyma.20G145400; Glyma.13G183000; Glyma.20G145100; Glyma.13G295000; Glyma.15G071000
ko00040	Pentose and glucuronate interconversions	1.03E-05	2.112327499	Glyma.19G006200; Glyma.10G277200; Glyma.16G014100; Glyma.18G187900; Glyma.03G029400; Glyma.14G014400; Glyma.08G044000; Glyma.06G319100; Glyma.05G226000; Glyma.19G053800; Glyma.10G017100; Glyma.04G191100; Glyma.06G174700; Glyma.15G223500; Glyma.04G119100; Glyma.18G012200; Glyma.13G145900; Glyma.12G004400; Glyma.20G112600; Glyma.13G186000; Glyma.07G046000; Glyma.07G137200; Glyma.02G016500; Glyma.03…
ko00960	Tropane, piperidine and pyridine alkaloid biosynthesis	2.79E-05	3.258468688	Glyma.06G235900; Glyma.17G019300; Glyma.11G222300; Glyma.10G248700; Glyma.07G136100; Glyma.20G145200; Glyma.01G062400; Glyma.11G238200; Glyma.20G145300; Glyma.20G145400; Glyma.12G059200; Glyma.20G145100; Glyma.13G295000
ko00073	Cutin, suberine and wax biosynthesis	2.79E-05	3.258468688	Glyma.02G169100; Glyma.11G100100; Glyma.11G185100; Glyma.16G053300; Glyma.03G160300; Glyma.14G192500; Glyma.12G087400; Glyma.15G024200; Glyma.03G160200; Glyma.11G175900; Glyma.11G185000; Glyma.20G002700; Glyma.13G350300
ko00052	Galactose metabolism	3.44E-05	2.404746122	Glyma.03G229800; Glyma.01G225800; Glyma.11G017100; Glyma.13G064200; Glyma.07G269500; Glyma.01G007300; Glyma.03G222000; Glyma.05G003900; Glyma.08G192000; Glyma.19G140700; Glyma.16G123400; Glyma.19G227800; Glyma.05G040300; Glyma.11G095600; Glyma.05G056300; Glyma.09G231500; Glyma.19G219100; Glyma.13G160100; Glyma.03G137900; Glyma.07G008800; Glyma.06G179200; Glyma.10G145300
ko00350	Tyrosine metabolism	8.92E-05	2.422963896	Glyma.14G042200; Glyma.06G235900; Glyma.17G019300; Glyma.10G248700; Glyma.04G213900; Glyma.20G145200; Glyma.01G062400; Glyma.13G183500; Glyma.14G156400; Glyma.01G116300; Glyma.11G238200; Glyma.20G145300; Glyma.15G071200; Glyma.20G145400; Glyma.13G183000; Glyma.20G145100; Glyma.13G295000; Glyma.12G015300; Glyma.15G071000
ko00983	Drug metabolism - other enzymes	9.55E-05	2.13790932	Glyma.07G139800; Glyma.05G222300; Glyma.15G252000; Glyma.03G176300; Glyma.08G177500; Glyma.08G029000; Glyma.14G036000; Glyma.20G059200; Glyma.18G043700; Glyma.13G025800; Glyma.02G024600; Glyma.08G175100; Glyma.05G186900; Glyma.18G048400; Glyma.07G140700; Glyma.06G148500; Glyma.05G161400; Glyma.07G139600; Glyma.16G056300; Glyma.11G212900; Glyma.14G031000; Glyma.11G198500; Glyma.10G019900; Glyma.06…
ko00910	Nitrogen metabolism	0.000148961	2.713719563	Glyma.19G111000; Glyma.13G323800; Glyma.16G153400; Glyma.06G127400; Glyma.13G084000; Glyma.11G195200; Glyma.11G196600; Glyma.06G182700; Glyma.07G212800; Glyma.12G176900; Glyma.03G185500; Glyma.02G244000; Glyma.12G078900; Glyma.18G141900
ko00410	beta-Alanine metabolism	0.000266935	2.353736356	Glyma.17G019300; Glyma.10G248700; Glyma.08G177500; Glyma.14G036000; Glyma.18G116300; Glyma.20G145200; Glyma.01G062400; Glyma.09G227500; Glyma.13G170600; Glyma.15G276500; Glyma.05G036300; Glyma.20G145300; Glyma.20G145400; Glyma.08G091500; Glyma.13G104100; Glyma.20G145100; Glyma.09G168900
ko00982	Drug metabolism - cytochrome P450	0.000737482	2.076826196	Glyma.14G042200; Glyma.07G139800; Glyma.15G252000; Glyma.03G176300; Glyma.18G043700; Glyma.02G024600; Glyma.08G175100; Glyma.09G093800; Glyma.07G140700; Glyma.01G116300; Glyma.05G161400; Glyma.07G139600; Glyma.11G212900; Glyma.14G031000; Glyma.11G198500; Glyma.15G200600; Glyma.10G019900; Glyma.06G193500; Glyma.12G015300
ko03030	DNA replication	0.00081259	1.896232614	Glyma.13G074000; Glyma.18G067800; Glyma.11G070700; Glyma.07G238400; Glyma.01G187400; Glyma.02G286600; Glyma.08G105600; Glyma.20G111700; Glyma.11G113300; Glyma.10G278800; Glyma.08G084400; Glyma.03G219200; Glyma.17G035000; Glyma.17G104000; Glyma.05G129700; Glyma.13G156400; Glyma.19G216100; Glyma.08G334900; Glyma.17G078700; Glyma.05G020600; Glyma.15G154900; Glyma.12G039200; Glyma.14G028200; Glyma.09…
ko00980	Metabolism of xenobiotics by cytochrome P450	0.0009818	2.031013854	Glyma.14G042200; Glyma.07G139800; Glyma.15G252000; Glyma.03G176300; Glyma.18G043700; Glyma.02G024600; Glyma.08G175100; Glyma.07G206900; Glyma.07G140700; Glyma.01G116300; Glyma.05G161400; Glyma.07G139600; Glyma.02G138300; Glyma.11G212900; Glyma.14G031000; Glyma.11G198500; Glyma.10G019900; Glyma.06G193500; Glyma.12G015300
ko02010	ABC transporters	0.002678389	2.208270892	Glyma.01G008200; Glyma.18G154200; Glyma.08G326200; Glyma.13G118900; Glyma.16G011000; Glyma.19G016600; Glyma.08G326600; Glyma.13G118800; Glyma.19G016700; Glyma.10G227400; Glyma.17G041300; Glyma.08G000800
ko00906	Carotenoid biosynthesis	0.004865179	2.132208228	Glyma.U016700; Glyma.06G085800; Glyma.01G186200; Glyma.16G179100; Glyma.16G109300; Glyma.17G242200; Glyma.09G218600; Glyma.15G250100; Glyma.08G176300; Glyma.01G073200; Glyma.11G055700
ko00591	Linoleic acid metabolism	0.005018293	2.202694451	Glyma.07G006700; Glyma.20G144600; Glyma.07G196800; Glyma.01G002400; Glyma.02G298800; Glyma.15G026300; Glyma.07G006800; Glyma.08G028800; Glyma.07G129900; Glyma.08G189500
