# Supplementary material for: Key Soybean Seedlings Drought-Responsive Genes and Pathways Revealed by Comparative Transcriptome Analyses of Two Cultivars
Source: Int J Mol Sci. 2022 Mar 7;23(5):2893. doi: 10.3390/ijms23052893 (PMC8911164; doi:10.3390/ijms23052893)
Supplement: Supplementary file 1 [file ijms-23-02893-s001.zip › Supplemental Materials 20220211/Supplemental data/Data S8 d-JD vs ck-JD TOP KEGG.xls]

notes:
id	The login number of KEGG Ontology
term	The description of the entry
pval	Enrichment significant pvalue value, P �� 0.05 indicates significant enrichment
Enrichment_score	The score enriched to the KEGG pathway
Gene	Differential genes belonging to the KEGG pathway
d_JD vs ck_JD
id	term	pval	Enrichment_score	Gene
ko04075	Plant hormone signal transduction	2.86E-16	1.996076123	Glyma.13G224300; Glyma.08G100900; Glyma.13G361100; Glyma.17G065000; Glyma.05G033000; Glyma.03G256200; Glyma.04G013800; Glyma.11G155100; Glyma.19G254000; Glyma.17G112300; Glyma.13G095100; Glyma.10G036700; Glyma.09G204500; Glyma.11G038600; Glyma.04G004800; Glyma.12G034100; Glyma.16G010000; Glyma.15G062300; Glyma.15G012800; Glyma.02G125600; Glyma.11G222600; Glyma.13G112000; Glyma.13G143000; Glyma.20…
ko04016	MAPK signaling pathway - plant	5.27E-10	2.183382986	Glyma.10G036700; Glyma.09G255000; Glyma.09G204500; Glyma.18G238200; Glyma.08G018000; Glyma.15G062300; Glyma.11G222600; Glyma.12G097200; Glyma.04G050900; Glyma.01G128100; Glyma.19G069200; Glyma.18G206000; Glyma.06G056400; Glyma.08G137800; Glyma.18G035000; Glyma.01G018400; Glyma.01G096600; Glyma.10G242300; Glyma.12G073000; Glyma.05G126400; Glyma.15G172500; Glyma.03G236300; Glyma.15G258600; Glyma.14…
ko00520	Amino sugar and nucleotide sugar metabolism	4.40E-08	2.098268056	Glyma.10G176900; Glyma.09G126200; Glyma.15G122600; Glyma.14G215900; Glyma.19G244600; Glyma.15G029800; Glyma.11G254900; Glyma.19G214100; Glyma.12G162600; Glyma.19G017200; Glyma.20G133900; Glyma.17G069600; Glyma.11G015800; Glyma.18G265100; Glyma.11G190200; Glyma.18G272200; Glyma.09G017000; Glyma.20G164600; Glyma.16G200600; Glyma.08G365900; Glyma.18G224200; Glyma.19G244700; Glyma.05G075000; Glyma.07…
ko00500	Starch and sucrose metabolism	4.20E-07	1.965044687	Glyma.10G176900; Glyma.15G031400; Glyma.13G343000; Glyma.11G216000; Glyma.14G215900; Glyma.15G029800; Glyma.14G171700; Glyma.09G231400; Glyma.08G043100; Glyma.06G126300; Glyma.19G017200; Glyma.06G275600; Glyma.11G015800; Glyma.17G202900; Glyma.13G114000; Glyma.13G088300; Glyma.07G100500; Glyma.16G200600; Glyma.12G129800; Glyma.06G075100; Glyma.20G026700; Glyma.14G214300; Glyma.05G156000; Glyma.11…
ko00940	Phenylpropanoid biosynthesis	6.53E-07	1.817266936	Glyma.15G155700; Glyma.08G179700; Glyma.01G004200; Glyma.13G069400; Glyma.18G211000; Glyma.14G221200; Glyma.15G031400; Glyma.13G343000; Glyma.09G023000; Glyma.05G124900; Glyma.17G061400; Glyma.20G001400; Glyma.20G241800; Glyma.08G312000; Glyma.02G234200; Glyma.20G045800; Glyma.11G049600; Glyma.14G053700; Glyma.16G207500; Glyma.10G050800; Glyma.02G233800; Glyma.05G103600; Glyma.07G100500; Glyma.09…
ko00910	Nitrogen metabolism	1.61E-05	2.751062562	Glyma.19G111000; Glyma.14G181400; Glyma.13G323800; Glyma.02G213700; Glyma.13G084000; Glyma.08G284000; Glyma.11G195200; Glyma.07G212800; Glyma.06G109200; Glyma.12G176900; Glyma.02G072200; Glyma.13G146100; Glyma.13G210800; Glyma.12G078900; Glyma.18G141900; Glyma.13G324400; Glyma.19G185900; Glyma.10G059200
ko00950	Isoquinoline alkaloid biosynthesis	3.77E-05	2.865690169	Glyma.13G183200; Glyma.06G235900; Glyma.13G242300; Glyma.18G225100; Glyma.20G145200; Glyma.01G062400; Glyma.13G183500; Glyma.01G131100; Glyma.07G193500; Glyma.13G183100; Glyma.20G145300; Glyma.07G193600; Glyma.13G183000; Glyma.17G085500; Glyma.20G145100
ko00966	Glucosinolate biosynthesis	4.04E-05	5.290504927	Glyma.11G197400; Glyma.02G029900; Glyma.20G065100; Glyma.11G197300; Glyma.13G051600; Glyma.01G036000
ko00410	beta-Alanine metabolism	8.56E-05	2.292552135	Glyma.14G211100; Glyma.19G010800; Glyma.10G090700; Glyma.04G181100; Glyma.02G018800; Glyma.05G136100; Glyma.13G340000; Glyma.16G209300; Glyma.18G116300; Glyma.02G241400; Glyma.20G145200; Glyma.01G062400; Glyma.09G227500; Glyma.15G055500; Glyma.12G057400; Glyma.20G145300; Glyma.17G085500; Glyma.17G092400; Glyma.20G145100; Glyma.09G168900; Glyma.14G209400
ko00511	Other glycan degradation	0.000132463	3.075374815	Glyma.14G148200; Glyma.02G046800; Glyma.06G164500; Glyma.04G200900; Glyma.20G130400; Glyma.10G260900; Glyma.16G126400; Glyma.01G165000; Glyma.14G056600; Glyma.07G273300; Glyma.14G056500
ko05111	Biofilm formation - Vibrio cholerae	0.000253222	4.776150281	Glyma.16G118800; Glyma.08G327400; Glyma.02G042000; Glyma.14G014700; Glyma.07G058800
ko00920	Sulfur metabolism	0.000530691	2.395203723	Glyma.16G118800; Glyma.10G159700; Glyma.07G191500; Glyma.08G327400; Glyma.02G042000; Glyma.14G014700; Glyma.20G151500; Glyma.13G247100; Glyma.07G058800; Glyma.11G047900; Glyma.09G258000; Glyma.13G185200; Glyma.15G108700; Glyma.20G148100
ko00592	alpha-Linolenic acid metabolism	0.000748293	2.054645781	Glyma.19G011800; Glyma.06G016900; Glyma.17G049900; Glyma.14G072300; Glyma.14G078600; Glyma.19G044900; Glyma.11G035200; Glyma.07G196800; Glyma.16G008700; Glyma.17G246500; Glyma.07G039900; Glyma.01G002400; Glyma.08G256600; Glyma.13G239000; Glyma.08G028800; Glyma.07G129900; Glyma.13G109800; Glyma.19G011700; Glyma.13G047300
ko00460	Cyanoamino acid metabolism	0.000846599	2.035443484	Glyma.15G031400; Glyma.13G343000; Glyma.11G197400; Glyma.14G166700; Glyma.07G100500; Glyma.09G202000; Glyma.20G065100; Glyma.11G197300; Glyma.12G053900; Glyma.13G051600; Glyma.12G240000; Glyma.14G045000; Glyma.10G106600; Glyma.12G054000; Glyma.11G129200; Glyma.12G054100; Glyma.07G258700; Glyma.07G151800; Glyma.09G258000
ko04020	Calcium signaling pathway	0.00132987	2.003200895	Glyma.14G207400; Glyma.02G206100; Glyma.09G016000; Glyma.02G238500; Glyma.08G058400; Glyma.02G257000; Glyma.05G066800; Glyma.14G077100; Glyma.05G079700; Glyma.01G193700; Glyma.16G142100; Glyma.17G248600; Glyma.08G023700; Glyma.05G029700; Glyma.11G048200; Glyma.07G238700; Glyma.17G034900; Glyma.19G160100
ko00591	Linoleic acid metabolism	0.001411175	2.257816497	Glyma.08G189800; Glyma.08G189300; Glyma.13G347800; Glyma.07G006900; Glyma.07G196800; Glyma.16G008700; Glyma.15G026400; Glyma.07G039900; Glyma.01G002400; Glyma.15G026300; Glyma.13G239000; Glyma.08G028800; Glyma.07G129900
ko00350	Tyrosine metabolism	0.001898672	1.910460113	Glyma.13G183200; Glyma.06G235900; Glyma.13G242300; Glyma.12G015100; Glyma.18G225100; Glyma.02G274100; Glyma.20G145200; Glyma.01G062400; Glyma.13G183500; Glyma.01G131100; Glyma.07G193500; Glyma.12G158600; Glyma.13G183100; Glyma.20G145300; Glyma.07G193600; Glyma.13G183000; Glyma.17G085500; Glyma.01G116700; Glyma.20G145100
ko00270	Cysteine and methionine metabolism	0.002616572	1.5960806	Glyma.06G235900; Glyma.16G103400; Glyma.11G083600; Glyma.09G255000; Glyma.08G018000; Glyma.17G184900; Glyma.16G147300; Glyma.11G023600; Glyma.07G264200; Glyma.16G118800; Glyma.04G049200; Glyma.10G159700; Glyma.08G140200; Glyma.04G187600; Glyma.18G210500; Glyma.14G049200; Glyma.01G131100; Glyma.14G049000; Glyma.06G050100; Glyma.08G030100; Glyma.20G148900; Glyma.08G327400; Glyma.02G042000; Glyma.01…
ko00960	Tropane, piperidine and pyridine alkaloid biosynthesis	0.003759737	2.173971852	Glyma.06G235900; Glyma.11G222300; Glyma.07G136100; Glyma.20G145200; Glyma.01G062400; Glyma.01G131100; Glyma.20G145300; Glyma.17G085500; Glyma.07G136200; Glyma.20G145100; Glyma.18G186800
ko00062	Fatty acid elongation	0.005021065	2.101506124	Glyma.17G251000; Glyma.06G012500; Glyma.U033000; Glyma.15G042500; Glyma.07G071300; Glyma.10G291700; Glyma.03G009800; Glyma.06G214800; Glyma.12G075100; Glyma.04G149300; Glyma.13G331600
