# Supplementary material for: Key Soybean Seedlings Drought-Responsive Genes and Pathways Revealed by Comparative Transcriptome Analyses of Two Cultivars
Source: Int J Mol Sci. 2022 Mar 7;23(5):2893. doi: 10.3390/ijms23052893 (PMC8911164; doi:10.3390/ijms23052893)
Supplement: Supplementary file 1 [file ijms-23-02893-s001.zip › Supplemental Materials 20220211/Supplemental data/Data S9 d-JD vs ck-JD TF.xlsx]

## Sheet: Sheet1
gene_id	foldChange	log2FoldChange	pval	up_down	TF Family
Glyma.01G003000	0.427389	-1.22638	5.47952e-06	Down	MYB_related
Glyma.01G005000	5.90895	2.5629	1.13815e-06	Up	C3H
Glyma.01G011700	0.18482	-2.43581	1.96304e-06	Down	bHLH
Glyma.01G014600	0.3314	-1.59335	0.0133451	Down	HD-ZIP
Glyma.01G014700	0.220555	-2.18079	5.61278e-12	Down	C2H2
Glyma.01G018400	0.477884	-1.06527	9.95041e-06	Down	bHLH
Glyma.01G023800	2.0771	1.05457	0.00721458	Up	bHLH
Glyma.01G024300	0.108451	-3.20488	2.83812e-18	Down	WRKY
Glyma.01G024500	0.0750391	-3.73621	7.44694e-15	Down	WRKY
Glyma.01G025000	0.235777	-2.0845	0.00899208	Down	ZF-HD
Glyma.01G036800	0.220721	-2.17971	8.06533e-13	Down	C3H
Glyma.01G040600	0.248735	-2.00732	1.21226e-08	Down	MYB
Glyma.01G051300	3.15153	1.65605	0.00166235	Up	NAC
Glyma.01G056900	2.23939	1.1631	0.00215369	Up	C2H2
Glyma.01G076900	0.494528	-1.01588	0.00146043	Down	bHLH
Glyma.01G086700	0.334288	-1.58084	1.10779e-07	Down	G2-like
Glyma.01G087500	0.227596	-2.13545	1.32272e-06	Down	RAV
Glyma.01G088200	0.438914	-1.18799	0.00169083	Down	NAC
Glyma.01G094900	0.374763	-1.41595	4.91862e-07	Down	LSD
Glyma.01G095500	0.261578	-1.93469	0.0118656	Down	bHLH
Glyma.01G096600	0.466349	-1.10052	2.22244e-05	Down	bHLH
Glyma.01G112300	0.177655	-2.49285	8.61517e-16	Down	WRKY
Glyma.01G125400	2.83739	1.50456	0.000249787	Up	WRKY
Glyma.01G128100	0.280061	-1.83619	2.68117e-08	Down	WRKY
Glyma.01G129700	0.0714451	-3.80702	1.69524e-09	Down	bHLH
Glyma.01G133500	2.27823	1.18791	0.00278782	Up	bHLH
Glyma.01G144900	0.47604	-1.07085	0.00388429	Down	GRF
Glyma.01G147600	0.192322	-2.37841	3.75948e-15	Down	ERF
Glyma.01G151800	4.48023	2.16357	0.00748391	Up	BES1
Glyma.01G157000	0.270813	-1.88463	1.31274e-13	Down	WRKY
Glyma.01G164800	2.79385	1.48225	2.51218e-05	Up	ARR-B
Glyma.01G169000	0.36532	-1.45277	3.90816e-09	Down	C3H
Glyma.01G174200	0.380145	-1.39538	0.0189413	Down	ZF-HD
Glyma.01G183700	0.408898	-1.29019	0.00932652	Down	G2-like
Glyma.01G190100	0.447196	-1.16102	1.87149e-06	Down	MYB
Glyma.01G196200	3.25373	1.70209	0.00233712	Up	MYB
Glyma.01G197600	0.418643	-1.25621	3.09556e-06	Down	WRKY
Glyma.01G197900	0.366605	-1.4477	0.025762	Down	bHLH
Glyma.01G198000	0.265974	-1.91064	0.043141	Down	bHLH
Glyma.01G206600	0.174544	-2.51833	1.57148e-12	Down	ERF
Glyma.01G209100	0.401549	-1.31635	0.000158548	Down	C2H2
Glyma.01G211500	2.58242	1.36873	7.98705e-07	Up	MYB
Glyma.01G212800	0.300522	-1.73446	8.0171e-12	Down	bHLH
Glyma.01G216000	0.00834862	-6.90425	8.62759e-11	Down	ERF
Glyma.01G224100	0.390295	-1.35736	0.0416113	Down	ERF
Glyma.01G224800	0.434844	-1.20143	0.0455848	Down	WRKY
Glyma.01G230600	0.477212	-1.0673	0.0189369	Down	bHLH
Glyma.01G231000	0.153231	-2.70622	1.11065e-06	Down	ERF
Glyma.01G232000	0	#NAME?	5.63536e-08	Down	ERF
Glyma.02G000500	0.261329	-1.93606	1.23083e-13	Down	ARF
Glyma.02G000800	0.0594658	-4.0718	2.1018e-10	Down	bHLH
Glyma.02G005600	0.44413	-1.17095	0.0120029	Down	MYB
Glyma.02G009800	0.497606	-1.00692	0.0136378	Down	MYB
Glyma.02G012700	0.490531	-1.02758	1.68764e-05	Down	bZIP
Glyma.02G016100	0.0958244	-3.38346	4.01157e-35	Down	ERF
Glyma.02G023800	0.345562	-1.53298	0.000773073	Down	WRKY
Glyma.02G023900	0.487698	-1.03594	0.00770151	Down	WRKY
Glyma.02G024000	0.0573405	-4.1243	7.65035e-07	Down	WRKY
Glyma.02G025400	0.403303	-1.31006	6.9874e-06	Down	bHLH
Glyma.02G026300	2.53655	1.34287	5.81742e-08	Up	MYB_related
Glyma.02G029200	0.188435	-2.40786	8.96312e-09	Down	C3H
Glyma.02G040800	0.0522098	-4.25954	8.56175e-12	Down	WRKY
Glyma.02G055800	0.0772156	-3.69496	0.0131337	Down	MYB_related
Glyma.02G055900	0.316184	-1.66117	0.000459418	Down	MYB_related
Glyma.02G056100	0.375724	-1.41226	0.000222396	Down	ZF-HD
Glyma.02G058900	6.36012	2.66905	0.0306445	Up	HD-ZIP
Glyma.02G070000	7.13454	2.83482	0.00236972	Up	NAC
Glyma.02G070900	2.09579	1.06749	0.00151013	Up	G2-like
Glyma.02G073900	0.470193	-1.08868	2.13551e-05	Down	GATA
Glyma.02G097400	0.255523	-1.96848	1.6062e-05	Down	WRKY
Glyma.02G099500	0.376241	-1.41027	1.35293e-05	Down	RAV
Glyma.02G109800	3.86801	1.95159	5.11408e-08	Up	NAC
Glyma.02G110000	0.284142	-1.81531	0.0278571	Down	MYB
Glyma.02G131700	2.01995	1.01432	0.00150924	Up	bZIP
Glyma.02G132500	0.0472952	-4.40216	8.43463e-08	Down	ERF
Glyma.02G136600	2.9846	1.57754	0.0250361	Up	bHLH
Glyma.02G137400	0.435652	-1.19875	0.000631697	Down	bHLH
Glyma.02G151200	2.45065	1.29317	5.48656e-05	Up	CAMTA
Glyma.02G154000	4.02544	2.00915	0.000467539	Up	NF-YB
Glyma.02G160400	2.13014	1.09095	0.0226212	Up	bHLH
Glyma.02G177800	13.4591	3.75051	0.0084668	Up	G2-like
Glyma.02G178100	2.14247	1.09927	0.00746029	Up	G2-like
Glyma.02G184300	0.11923	-3.06818	0.000375487	Down	WRKY
Glyma.02G184400	2.77494	1.47246	0.0131899	Up	FAR1
Glyma.02G196500	2.40685	1.26715	0.000142401	Up	TALE
Glyma.02G202600	7.5947	2.92499	8.94976e-05	Up	bHLH
Glyma.02G210500	0.232291	-2.106	1.18967e-12	Down	bHLH
Glyma.02G232600	0.497434	-1.00742	0.00356609	Down	WRKY
Glyma.02G233300	0.0244486	-5.3541	7.60037e-24	Down	bHLH
Glyma.02G237500	0.367633	-1.44366	0.00019283	Down	B3
Glyma.02G241000	2.36283	1.24052	0.0401539	Up	MYB_related
Glyma.02G250200	2.05354	1.03811	0.000334898	Up	ERF
Glyma.02G278400	0.228311	-2.13093	0.00432338	Down	HSF
Glyma.02G284200	0.318049	-1.65268	0.00540049	Down	WRKY
Glyma.02G296600	0.246419	-2.02081	0.0118681	Down	C3H
Glyma.02G297700	0.245931	-2.02368	0.00124129	Down	GRAS
Glyma.02G303800	2.25767	1.17484	0.000241551	Up	NF-YA
Glyma.03G001300	2.04334	1.03093	0.0335948	Up	bHLH
Glyma.03G003400	2.17248	1.11934	0.000674157	Up	bZIP
Glyma.03G034000	2.32344	1.21626	1.76944e-06	Up	bHLH
Glyma.03G039300	0.451126	-1.1484	0.000254915	Down	WRKY
Glyma.03G039500	0.483738	-1.0477	0.0123935	Down	WRKY
Glyma.03G040500	0.26706	-1.90477	1.45895e-06	Down	bHLH
Glyma.03G042700	0.296218	-1.75527	0.00135349	Down	WRKY
Glyma.03G067700	0.270435	-1.88665	0.0271204	Down	C2H2
Glyma.03G075300	0.237284	-2.07532	7.00535e-15	Down	WRKY
Glyma.03G081700	2.05536	1.03939	0.0260203	Up	bZIP
Glyma.03G086800	0.416281	-1.26437	1.1503e-05	Down	bHLH
Glyma.03G087500	0.474242	-1.0763	0.00151449	Down	WRKY
Glyma.03G087600	0.4774	-1.06673	0.000390646	Down	WRKY
Glyma.03G105000	0.497372	-1.0076	0.0357644	Down	bHLH
Glyma.03G111700	0.0716017	-3.80386	0.00893814	Down	ERF
Glyma.03G112100	0.0792139	-3.6581	0.00190511	Down	ERF
Glyma.03G112700	0.347937	-1.5231	0.0126594	Down	ERF
Glyma.03G112800	0.123352	-3.01914	0.00124621	Down	ERF
Glyma.03G117500	0.390102	-1.35808	0.00579325	Down	SBP
Glyma.03G125000	0.282908	-1.82159	0.00502562	Down	MYB_related
Glyma.03G130400	9.6768	3.27453	0.00246265	Up	bHLH
Glyma.03G143500	4.61191	2.20536	0.0428037	Up	G2-like
Glyma.03G145800	2.04433	1.03163	0.0251003	Up	HD-ZIP
Glyma.03G162700	0.280407	-1.8344	0.0421036	Down	ERF
Glyma.03G163100	0.0788379	-3.66497	0.00361599	Down	MYB
Glyma.03G173300	0.226315	-2.14359	5.06409e-05	Down	C2H2
Glyma.03G191700	0.27934	-1.8399	1.86995e-09	Down	Trihelix
Glyma.03G191800	0.174282	-2.5205	0.020133	Down	ERF
Glyma.03G194900	4.29436	2.10244	0.00544597	Up	bZIP
Glyma.03G197900	0.273296	-1.87147	0.0113854	Down	NAC
Glyma.03G199000	3.11054	1.63717	0.000254738	Up	B3
Glyma.03G202300	2.61458	1.38658	2.00905e-08	Up	TALE
Glyma.03G203000	4.80987	2.266	4.30739e-19	Up	NF-YA
Glyma.03G209800	2.29048	1.19565	6.54327e-06	Up	DBB
Glyma.03G220100	2.25331	1.17204	4.53105e-05	Up	WRKY
Glyma.03G232900	4.36517	2.12604	3.73996e-06	Up	GATA
Glyma.03G236600	0.494648	-1.01552	8.34824e-05	Down	C2H2
Glyma.03G240000	0.45514	-1.13562	0.0411206	Down	bHLH
Glyma.03G246400	22.1349	4.46825	0.0106664	Up	B3
Glyma.03G255000	2.23416	1.15973	0.0340232	Up	bZIP
Glyma.03G256700	0.264899	-1.91649	2.02707e-05	Down	WRKY
Glyma.03G258100	0.364497	-1.45602	6.31849e-06	Down	bHLH
Glyma.03G258700	3.74983	1.90682	0.0464691	Up	MYB
Glyma.03G261200	2.35655	1.23668	2.41102e-05	Up	bHLH
Glyma.03G261300	4.52965	2.1794	0.00171394	Up	ARR-B
Glyma.04G013800	0.37366	-1.4202	6.14591e-05	Down	GATA
Glyma.04G022100	0.372002	-1.42662	0.000179481	Down	bZIP
Glyma.04G031700	0.0462043	-4.43583	6.19422e-06	Down	MYB_related
Glyma.04G036700	0.059358	-4.07441	1.11019e-09	Down	MYB
Glyma.04G037800	0.336739	-1.5703	0.00124467	Down	B3
Glyma.04G039300	3.60567	1.85027	0.00122054	Up	bZIP
Glyma.04G040900	0.383258	-1.38361	1.05468e-07	Down	WOX
Glyma.04G044900	0.287566	-1.79803	0.0143468	Down	C2H2
Glyma.04G047900	0.244232	-2.03367	2.85345e-05	Down	AP2
Glyma.04G048900	3.10796	1.63597	0.0442	Up	MYB
Glyma.04G050300	3.1259	1.64427	4.22734e-08	Up	C3H
Glyma.04G057700	0	#NAME?	5.40813e-05	Down	ERF
Glyma.04G061400	0.283761	-1.81725	0.00303714	Down	WRKY
Glyma.04G062600	4.73991	2.24486	0.000369324	Up	C2H2
Glyma.04G062900	0.305719	-1.70972	0.000949728	Down	ERF
Glyma.04G078600	2.54616	1.34832	0.00164567	Up	NAC
Glyma.04G080600	0.459275	-1.12257	0.000146934	Down	MYB
Glyma.04G084000	0.408791	-1.29057	8.67844e-05	Down	ERF
Glyma.04G098400	0.239429	-2.06233	2.34087e-07	Down	bHLH
Glyma.04G101900	2.37821	1.24988	0.0192846	Up	MYB
Glyma.04G125700	2.33551	1.22374	0.0253421	Up	MYB
Glyma.04G158800	2.65758	1.41011	2.27568e-08	Up	Dof
Glyma.04G166900	2.08053	1.05695	0.000297995	Up	MYB
Glyma.04G168300	3.8792	1.95576	6.09321e-14	Up	Dof
Glyma.04G170100	4.08362	2.02985	8.61403e-05	Up	MYB
Glyma.04G173000	2.43186	1.28206	0.000660683	Up	GRAS
Glyma.04G173500	0.100041	-3.32134	0.00295275	Down	WRKY
Glyma.04G182600	0.269442	-1.89195	0.00129108	Down	bHLH
Glyma.04G199900	0.379094	-1.39937	0.0102686	Down	bHLH
Glyma.04G208300	0.4922	-1.02268	0.00602423	Down	NAC
Glyma.04G214600	0.392485	-1.34929	0.000269286	Down	HB-PHD
Glyma.04G218400	2.52451	1.336	2.99403e-05	Up	WRKY
Glyma.04G223300	0.112499	-3.15201	1.2904e-31	Down	WRKY
Glyma.04G226700	0.238524	-2.06779	1.21985e-16	Down	NAC
Glyma.04G228300	2.0362	1.02588	0.00011638	Up	ARR-B
Glyma.04G231400	3.69938	1.88728	1.66885e-10	Up	HD-ZIP
Glyma.04G234600	0.0464183	-4.42916	0.0151669	Down	Nin-like
Glyma.04G238300	0.108988	-3.19776	3.7988e-11	Down	WRKY
Glyma.04G242100	2.04794	1.03418	0.000106753	Up	GRAS
Glyma.04G242200	2.02249	1.01613	0.000461174	Up	MYB
Glyma.04G245500	9.08004	3.1827	0.000122563	Up	MIKC
Glyma.04G251400	0.0151059	-6.04875	5.73935e-10	Down	ERF
Glyma.04G251900	0.167392	-2.57869	0.00973945	Down	GRAS
Glyma.04G254800	2.16783	1.11625	0.000418209	Up	bZIP
Glyma.05G002700	0.19106	-2.3879	0.000379416	Down	NAC
Glyma.05G008400	0.341696	-1.54921	0.00014113	Down	C3H
Glyma.05G008800	2.14509	1.10104	0.00362091	Up	bHLH
Glyma.05G011300	0.4695	-1.0908	0.0321024	Down	BES1
Glyma.05G013000	2.04047	1.0289	0.0033495	Up	MYB
Glyma.05G019900	0.462189	-1.11345	0.000463915	Down	TCP
Glyma.05G033000	2.14232	1.09917	0.00029547	Up	ARR-B
Glyma.05G049300	0.382799	-1.38534	0.000628811	Down	GRAS
Glyma.05G049800	0.0319911	-4.96618	0.0015895	Down	ERF
Glyma.05G049900	0.0542008	-4.20554	3.17465e-19	Down	ERF
Glyma.05G056600	0.342906	-1.54411	3.05941e-05	Down	C2H2
Glyma.05G062700	4.69852	2.23221	4.73717e-14	Up	HD-ZIP
Glyma.05G063600	0.171359	-2.5449	3.04358e-21	Down	ERF
Glyma.05G095600	Inf	Inf	0.0014643	Up	Trihelix
Glyma.05G098200	0.344327	-1.53815	1.09438e-07	Down	MYB
Glyma.05G103300	0.342547	-1.54563	2.50437e-08	Down	LBD
Glyma.05G108200	10.8347	3.43759	0.00162184	Up	bZIP
Glyma.05G109200	4.20815	2.07319	0.0044862	Up	MYB
Glyma.05G109500	2.22942	1.15667	2.48352e-06	Up	HD-ZIP
Glyma.05G110900	0.422747	-1.24213	0.00319442	Down	bHLH
Glyma.05G113000	3.35027	1.74428	6.93427e-05	Up	NAC
Glyma.05G120500	2.85993	1.51598	0.000206241	Up	NAC
Glyma.05G157000	0.353879	-1.49867	0.000249585	Down	bZIP
Glyma.05G178200	0.088382	-3.5001	1.15065e-21	Down	CAMTA
Glyma.05G179900	0.488444	-1.03373	0.000906533	Down	ERF
Glyma.05G182500	2.34836	1.23165	8.80716e-06	Up	bZIP
Glyma.05G184500	0.303027	-1.72248	0.000579819	Down	WRKY
Glyma.05G187300	0.271186	-1.88265	2.23018e-09	Down	bZIP
Glyma.05G195000	0.472669	-1.0811	4.10401e-05	Down	NAC
Glyma.05G195200	0	#NAME?	3.20869e-05	Down	bZIP
Glyma.05G202300	4.35938	2.12412	6.33174e-05	Up	NAC
Glyma.05G208300	3.73948	1.90284	0.00841215	Up	bHLH
Glyma.05G209800	2.68671	1.42584	0.0147581	Up	CO-like
Glyma.05G211900	0.0906417	-3.46368	1.98559e-13	Down	WRKY
Glyma.05G215900	0.23809	-2.07042	3.81676e-05	Down	WRKY
Glyma.05G224400	3.30347	1.72398	3.95507e-11	Up	C3H
Glyma.05G228100	0.396737	-1.33375	0.0277573	Down	ERF
Glyma.05G248200	0.400602	-1.31976	0.0456467	Down	ZF-HD
Glyma.06G009100	0.354908	-1.49448	0.0434236	Down	DBB
Glyma.06G010200	2.61011	1.38411	5.06703e-07	Up	bZIP
Glyma.06G012200	2.73634	1.45225	3.76081e-06	Up	bHLH
Glyma.06G036800	0.0453062	-4.46415	2.39471e-06	Down	MYB
Glyma.06G038900	0.261891	-1.93296	0.000353535	Down	B3
Glyma.06G040400	3.32909	1.73513	0.00101463	Up	bZIP
Glyma.06G042700	0.30514	-1.71246	0.0181144	Down	bHLH
Glyma.06G045400	0.237436	-2.07439	5.57399e-07	Down	C2H2
Glyma.06G048500	10.6062	3.40684	0.000642411	Up	bZIP
Glyma.06G049200	0.274516	-1.86504	6.53229e-12	Down	AP2
Glyma.06G056400	0.475263	-1.0732	0.00028981	Down	WRKY
Glyma.06G058400	0.100523	-3.3144	0.00311841	Down	ERF
Glyma.06G069600	0.359124	-1.47745	3.37852e-09	Down	bZIP
Glyma.06G080200	3.63369	1.86143	4.12973e-07	Up	NAC
Glyma.06G086400	0.475248	-1.07325	0.00204175	Down	GATA
Glyma.06G090900	0.229417	-2.12396	5.58588e-06	Down	bZIP
Glyma.06G096500	0.480663	-1.0569	0.048505	Down	YABBY
Glyma.06G110000	0.392627	-1.34877	0.0324102	Down	bHLH
Glyma.06G111300	0.0207714	-5.58926	9.59243e-11	Down	ERF
Glyma.06G121200	2.29396	1.19784	0.000159747	Up	MYB
Glyma.06G124300	0.286605	-1.80286	0.000510798	Down	Dof
Glyma.06G125600	0.108745	-3.20098	3.41211e-15	Down	WRKY
Glyma.06G131500	0.462173	-1.1135	4.13431e-05	Down	Dof
Glyma.06G133800	3.14244	1.65189	0.00632125	Up	HD-ZIP
Glyma.06G136600	2.751	1.45996	7.18304e-05	Up	ARR-B
Glyma.06G138100	0.196758	-2.3455	4.68932e-12	Down	NAC
Glyma.06G142000	0.144888	-2.78699	9.69677e-21	Down	WRKY
Glyma.06G151500	0.496737	-1.00945	0.00751227	Down	HB-PHD
Glyma.06G154400	14.082	3.81578	0.0101897	Up	NAC
Glyma.06G157400	0.325218	-1.62052	1.08296e-08	Down	NAC
Glyma.06G165700	0.286444	-1.80367	3.35862e-07	Down	bHLH
Glyma.06G168400	0.317804	-1.65379	0.0231107	Down	WRKY
Glyma.06G178600	0.283401	-1.81909	1.01629e-10	Down	MYB
Glyma.06G190800	0.104749	-3.25499	3.31928e-10	Down	WRKY
Glyma.06G191800	5.84631	2.54753	0.00854504	Up	bHLH
Glyma.06G193600	4.94726	2.30663	5.423e-08	Up	MYB
Glyma.06G194800	2.06785	1.04813	6.32593e-05	Up	Dof
Glyma.06G195500	2.06962	1.04937	0.000837302	Up	NAC
Glyma.06G206400	2.69541	1.4305	2.303e-07	Up	Dof
Glyma.06G214300	Inf	Inf	2.9789e-06	Up	WOX
Glyma.06G226500	0.164968	-2.59974	0.0494098	Down	MYB
Glyma.06G234700	0.348647	-1.52016	0.00297951	Down	HD-ZIP
Glyma.06G248900	6.29852	2.65501	0.0141369	Up	NAC
Glyma.06G249100	2.45574	1.29616	0.000272443	Up	NAC
Glyma.06G255300	2.90343	1.53776	0.00553624	Up	DBB
Glyma.06G256000	0.162091	-2.62513	1.25066e-22	Down	WRKY
Glyma.06G256100	0	#NAME?	2.39692e-05	Down	WRKY
Glyma.06G259100	0.356549	-1.48783	5.4522e-09	Down	WRKY
Glyma.06G259400	0.298614	-1.74365	2.59677e-09	Down	WRKY
Glyma.06G259800	0.429223	-1.2202	0.0066652	Down	WRKY
Glyma.06G260100	0.431131	-1.2138	0.000188284	Down	WRKY
Glyma.06G261400	0.347399	-1.52533	1.0659e-08	Down	WRKY
Glyma.06G261500	0.249956	-2.00025	2.95612e-14	Down	WRKY
Glyma.06G263700	0.319251	-1.64724	0.000824726	Down	WRKY
Glyma.06G265000	12.574	3.65237	0.0249428	Up	WRKY
Glyma.06G265400	0.475411	-1.07275	0.0369938	Down	WRKY
Glyma.06G265500	0.179138	-2.48085	5.84154e-20	Down	GRAS
Glyma.06G267300	Inf	Inf	0.000292595	Up	WRKY
Glyma.06G267400	0.483884	-1.04727	0.000134246	Down	WRKY
Glyma.06G268500	0.173566	-2.52644	0.000185352	Down	WRKY
Glyma.06G268600	0.143117	-2.80474	5.64477e-06	Down	WRKY
Glyma.06G284900	0.155326	-2.68663	0.000129554	Down	bZIP
Glyma.06G290100	5.13517	2.36041	0.00236596	Up	C3H
Glyma.06G291900	0.0759866	-3.71811	0.000832317	Down	bHLH
Glyma.06G299900	0.363716	-1.45911	0.026377	Down	MYB
Glyma.06G300100	0.0610074	-4.03487	1.76223e-08	Down	MYB
Glyma.06G300200	0.101399	-3.30188	2.46666e-12	Down	MYB
Glyma.06G300900	2.44444	1.2895	1.55642e-05	Up	CO-like
Glyma.06G303700	0.475894	-1.07129	0.0131648	Down	HD-ZIP
Glyma.06G307700	0.327381	-1.61096	1.58523e-08	Down	WRKY
Glyma.06G310000	0.394091	-1.3434	0.00150178	Down	WRKY
Glyma.06G314500	2.52434	1.33591	0.000520114	Up	BES1
Glyma.07G008500	0.202797	-2.30189	0.0158346	Down	MYB
Glyma.07G015200	2.10168	1.07154	0.0008102	Up	ARF
Glyma.07G017300	3.31784	1.73025	0.00308783	Up	ERF
Glyma.07G018100	2.03878	1.02771	0.0362028	Up	ARF
Glyma.07G020400	2.78539	1.47788	1.00873e-07	Up	CO-like
Glyma.07G023300	0.118863	-3.07263	2.91546e-06	Down	WRKY
Glyma.07G025800	0.294559	-1.76337	0.000140935	Down	ERF
Glyma.07G034200	0.400721	-1.31933	0.000213819	Down	ARF
Glyma.07G039400	0.178175	-2.48863	6.07384e-07	Down	GRAS
Glyma.07G041400	0.152591	-2.71225	3.59608e-05	Down	GATA
Glyma.07G043100	0.149887	-2.73805	0.000642339	Down	MYB
Glyma.07G047900	0.383553	-1.3825	0.000138929	Down	NAC
Glyma.07G052100	9.4048	3.2334	0.00385877	Up	HD-ZIP
Glyma.07G053900	2.37682	1.24903	0.000693809	Up	Dof
Glyma.07G054000	2.38561	1.25436	4.30674e-06	Up	MYB
Glyma.07G055000	0.232953	-2.10189	8.62456e-13	Down	ERF
Glyma.07G055200	0.428519	-1.22257	7.73578e-07	Down	bHLH
Glyma.07G057400	0.124893	-3.00123	5.94167e-06	Down	WRKY
Glyma.07G060400	3.41474	1.77177	0.00663343	Up	bZIP
Glyma.07G068800	0.465248	-1.10393	5.48202e-05	Down	bHLH
Glyma.07G071000	0.329424	-1.60198	0.00930797	Down	bHLH
Glyma.07G080300	2.68572	1.42531	9.19533e-08	Up	TCP
Glyma.07G086300	2.20607	1.14148	0.00255199	Up	HSF
Glyma.07G086400	3.05416	1.61078	8.39827e-08	Up	HSF
Glyma.07G091600	0.0936081	-3.41722	3.83878e-33	Down	LBD
Glyma.07G108900	0.324278	-1.6247	4.75571e-05	Down	GATA
Glyma.07G109600	0.346481	-1.52915	0.000327848	Down	SBP
Glyma.07G112400	2.11406	1.08001	0.00485038	Up	HD-ZIP
Glyma.07G113800	0.0486103	-4.36259	0.000516681	Down	ERF
Glyma.07G126800	6.33683	2.66376	6.58732e-22	Up	C3H
Glyma.07G146300	2.42708	1.27922	2.68719e-06	Up	MYB
Glyma.07G154300	12.2568	3.61551	0.0187726	Up	GRAS
Glyma.07G158200	0.325051	-1.62126	6.32249e-05	Down	C2H2
Glyma.07G174100	0.49919	-1.00234	0.00013971	Down	ERF
Glyma.07G185600	2.05879	1.04179	0.000128631	Up	FAR1
Glyma.07G199700	0	#NAME?	0.0335598	Down	AP2
Glyma.07G212400	0.0189962	-5.71815	6.1683e-44	Down	ERF
Glyma.07G218000	2.05479	1.03899	0.00243554	Up	HD-ZIP
Glyma.07G223600	5.41715	2.43753	0.00200775	Up	LBD
Glyma.07G229100	7.41734	2.8909	0.0189416	Up	NAC
Glyma.07G235600	6.79544	2.76457	0.0428224	Up	HSF
Glyma.07G238000	0.292304	-1.77446	2.17524e-06	Down	WRKY
Glyma.07G266500	0.223038	-2.16464	1.49275e-05	Down	GRAS
Glyma.08G011300	0.298863	-1.74244	0.020942	Down	WRKY
Glyma.08G011500	0.413071	-1.27554	0.0195751	Down	SBP
Glyma.08G018300	0.211	-2.24469	7.78634e-06	Down	WRKY
Glyma.08G021900	0.204465	-2.29007	1.45432e-07	Down	WRKY
Glyma.08G027800	0.349652	-1.51601	1.47776e-08	Down	ARF
Glyma.08G031400	4.98407	2.31732	2.05893e-18	Up	C3H
Glyma.08G035000	0.216275	-2.20906	2.82902e-05	Down	ERF
Glyma.08G059900	3.12552	1.6441	0.000153411	Up	MYB
Glyma.08G068200	0.183286	-2.44783	0.0057629	Down	MIKC
Glyma.08G092300	0.460836	-1.11767	1.34026e-05	Down	C2H2
Glyma.08G100900	2.62393	1.39173	2.45354e-07	Up	ARR-B
Glyma.08G118100	0.446725	-1.16254	0.0153383	Down	bHLH
Glyma.08G124200	2.49537	1.31926	0.0180485	Up	NF-YA
Glyma.08G135200	0.0961224	-3.37898	9.13928e-14	Down	CAMTA
Glyma.08G137800	4.10986	2.03909	0.0316471	Up	EIL
Glyma.08G144600	0.196124	-2.35017	0.00192924	Down	MYB_related
Glyma.08G145600	0.243632	-2.03723	1.29713e-14	Down	bZIP
Glyma.08G148800	2.245	1.16672	1.19359e-05	Up	HD-ZIP
Glyma.08G154500	0.416965	-1.262	0.000991805	Down	C2H2
Glyma.08G195300	2.12654	1.08851	4.00041e-05	Up	Dof
Glyma.08G197600	0.412566	-1.2773	0.0157164	Down	bHLH
Glyma.08G200700	2.21724	1.14876	0.00825296	Up	ARF
Glyma.08G207900	0.351413	-1.50876	2.9723e-05	Down	ARF
Glyma.08G218600	0.251312	-1.99245	3.20932e-05	Down	WRKY
Glyma.08G221600	3.08868	1.62699	6.30952e-06	Up	CO-like
Glyma.08G227700	0.467917	-1.09568	0.0339924	Down	AP2
Glyma.08G250600	28.2137	4.81832	4.7494e-13	Up	MYB_related
Glyma.08G256400	0.405867	-1.30092	0.00439255	Down	TCP
Glyma.08G269800	2.431	1.28155	0.0170623	Up	MIKC
Glyma.08G271000	0.36463	-1.45549	0.00184631	Down	bHLH
Glyma.08G271900	0.292774	-1.77214	1.0686e-12	Down	bHLH
Glyma.08G279000	0.194654	-2.36101	0.00141748	Down	AP2
Glyma.08G292400	0.494901	-1.01479	0.000454506	Down	ARR-B
Glyma.08G294000	0.209344	-2.25605	7.4994e-09	Down	bHLH
Glyma.08G303600	0.104887	-3.25309	0.00310069	Down	WRKY
Glyma.08G303700	0.195992	-2.35113	5.59557e-17	Down	WRKY
Glyma.08G325900	0.290496	-1.78341	3.53521e-12	Down	GRAS
Glyma.08G329300	2.10906	1.0766	0.000135202	Up	NF-YB
Glyma.08G340900	0.361421	-1.46825	1.14073e-07	Down	LSD
Glyma.08G346300	0.414785	-1.26956	0.000358833	Down	bHLH
Glyma.09G001300	2.12135	1.08499	0.0195002	Up	FAR1
Glyma.09G011800	0.381144	-1.39159	7.71213e-08	Down	GRAS
Glyma.09G014100	2.28405	1.19159	2.0969e-06	Up	NF-YB
Glyma.09G021600	3.49243	1.80423	0.0046247	Up	LBD
Glyma.09G034300	0.477181	-1.06739	0.000613643	Down	WRKY
Glyma.09G056400	0.345257	-1.53426	1.93454e-05	Down	WRKY
Glyma.09G060200	0.225915	-2.14615	0.00161018	Down	bHLH
Glyma.09G068400	2.42032	1.2752	8.67677e-07	Up	NF-YA
Glyma.09G103000	0.327286	-1.61138	8.796e-10	Down	bZIP
Glyma.09G113100	47.7775	5.57826	2.38846e-05	Up	G2-like
Glyma.09G133600	0.334203	-1.5812	2.44877e-10	Down	GRAS
Glyma.09G139000	2.92031	1.54612	0.00115363	Up	MYB
Glyma.09G147200	0.194191	-2.36445	0.00101844	Down	ERF
Glyma.09G161400	0.340496	-1.55429	0.00206638	Down	WRKY
Glyma.09G167900	3.13786	1.64978	1.94432e-11	Up	MYB_related
Glyma.09G168300	5.71663	2.51516	0.0421407	Up	BES1
Glyma.09G168800	2.07509	1.05317	0.0112012	Up	bHLH
Glyma.09G183500	0.287928	-1.79622	0.0222102	Down	bHLH
Glyma.09G190600	3.26217	1.70583	8.98817e-06	Up	HSF
Glyma.09G194800	0.222646	-2.16718	2.06062e-08	Down	ERF
Glyma.09G196300	0.475436	-1.07268	0.000120887	Down	WRKY
Glyma.09G201000	2.33122	1.22108	4.95968e-05	Up	Dof
Glyma.09G202000	0.14448	-2.79105	0.00566953	Down	bZIP
Glyma.09G204500	0.377895	-1.40394	1.14595e-08	Down	bHLH
Glyma.09G206200	3.03872	1.60346	0.00621924	Up	MYB
Glyma.09G207400	0.250197	-1.99886	8.49289e-15	Down	C2H2
Glyma.09G233800	0.0627061	-3.99525	8.18256e-09	Down	ERF
Glyma.09G235300	5.56163	2.47551	0.000426505	Up	MYB
Glyma.09G236700	3.10251	1.63343	0.0116727	Up	bHLH
Glyma.09G238800	0.423887	-1.23825	0.00145361	Down	MYB
Glyma.09G239100	0.380611	-1.39361	0.0330941	Down	bHLH
Glyma.09G240000	0.0106547	-6.55236	2.25211e-10	Down	WRKY
Glyma.09G254800	0.470465	-1.08784	0.00016649	Down	WRKY
Glyma.09G274000	0.164821	-2.60103	3.22975e-12	Down	WRKY
Glyma.10G010300	3.6662	1.87429	2.12207e-09	Up	MYB
Glyma.10G013300	0.405014	-1.30396	6.48105e-08	Down	bZIP
Glyma.10G014600	0.269959	-1.88919	6.14503e-07	Down	MYB
Glyma.10G016500	0.178218	-2.48828	1.03753e-13	Down	ERF
Glyma.10G020100	11.6452	3.54166	4.51733e-09	Up	NF-YB
Glyma.10G036600	0.428439	-1.22284	0.0135483	Down	ERF
Glyma.10G036700	0.225797	-2.1469	3.88649e-10	Down	ERF
Glyma.10G045300	0.0699817	-3.83688	0.0126117	Down	C2H2
Glyma.10G054700	0.304591	-1.71506	5.07316e-08	Down	MYB
Glyma.10G059700	0.293523	-1.76845	0.00111767	Down	C2H2
Glyma.10G066100	0.117932	-3.08398	1.2812e-05	Down	HSF
Glyma.10G066900	0.288579	-1.79296	0.0408992	Down	ERF
Glyma.10G067000	0.236962	-2.07727	0.0472417	Down	ERF
Glyma.10G071700	4.48794	2.16605	0.0408514	Up	bZIP
Glyma.10G081700	2.63246	1.39641	6.56696e-07	Up	TALE
Glyma.10G082800	2.54758	1.34912	8.17687e-06	Up	NF-YA
Glyma.10G113400	2.01491	1.01072	0.00482002	Up	MIKC
Glyma.10G132200	7.42786	2.89295	1.8173e-09	Up	MYB
Glyma.10G138500	3.62387	1.85753	0.0377605	Up	ARF
Glyma.10G142200	2.7221	1.44472	0.00016999	Up	MYB
Glyma.10G165800	0.103833	-3.26766	2.32039e-05	Down	MYB
Glyma.10G180800	0.365516	-1.45199	0.00211146	Down	MYB
Glyma.10G184400	2.10046	1.07071	0.00263824	Up	WRKY
Glyma.10G191000	5.62318	2.49139	4.14117e-13	Up	MYB
Glyma.10G194200	0.189354	-2.40084	2.23794e-12	Down	ERF
Glyma.10G204400	0.110403	-3.17914	7.78156e-26	Down	RAV
Glyma.10G206300	2.62032	1.38974	0.0127625	Up	bHLH
Glyma.10G210400	0.42936	-1.21974	0.0128925	Down	HD-ZIP
Glyma.10G210500	0.315769	-1.66306	5.35883e-07	Down	GATA
Glyma.10G210600	0.332407	-1.58898	2.6554e-09	Down	ARF
Glyma.10G213500	0.113372	-3.14087	5.90583e-23	Down	LBD
Glyma.10G223200	7.32568	2.87296	0.00543589	Up	ERF
Glyma.10G240200	3.42496	1.77609	0.0014067	Up	TCP
Glyma.10G240900	2.25775	1.17488	0.00055427	Up	MIKC
Glyma.10G241300	2.51761	1.33205	0.0343156	Up	bHLH
Glyma.10G244000	2.92995	1.55088	1.40806e-08	Up	HSF
Glyma.10G245000	0.478681	-1.06286	0.00695349	Down	CAMTA
Glyma.10G245500	0.482344	-1.05186	0.0161879	Down	CPP
Glyma.10G274300	0.0706395	-3.82338	2.11682e-10	Down	CO-like
Glyma.10G274600	0.389124	-1.3617	6.74921e-07	Down	ERF
Glyma.10G274700	0.393444	-1.34577	2.68432e-05	Down	FAR1
Glyma.10G281000	2.2706	1.18308	0.0292331	Up	G2-like
Glyma.10G295200	0.258368	-1.9525	9.62505e-05	Down	C2H2
Glyma.11G006900	0.285331	-1.80929	1.87017e-06	Down	CPP
Glyma.11G009400	2.00051	1.00037	0.00362846	Up	MYB
Glyma.11G030200	2.50128	1.32267	2.88452e-06	Up	MYB
Glyma.11G033100	0.283217	-1.82002	0.000349836	Down	C2H2
Glyma.11G036500	0.155922	-2.6811	1.0103e-08	Down	ERF
Glyma.11G039400	0.1334	-2.90617	0.00489523	Down	BES1
Glyma.11G043700	0.150719	-2.73007	0.00845932	Down	bHLH
Glyma.11G052100	0.431987	-1.21094	6.8572e-07	Down	MYB
Glyma.11G064800	2.77907	1.4746	0.000754016	Up	HD-ZIP
Glyma.11G068800	0.437291	-1.19333	4.01141e-05	Down	ZF-HD
Glyma.11G075500	2.42916	1.28046	4.00938e-07	Up	MYB_related
Glyma.11G083900	0.0920903	-3.44081	0.0258964	Down	SBP
Glyma.11G087900	0.209617	-2.25417	2.79449e-18	Down	WRKY
Glyma.11G088000	0.463869	-1.10821	0.00249822	Down	bZIP
Glyma.11G096600	0.314216	-1.67017	0.000196858	Down	NAC
Glyma.11G108400	9.43732	3.23838	0.000875541	Up	MYB
Glyma.11G117100	0.113227	-3.14271	6.11879e-11	Down	bHLH
Glyma.11G123000	5.98915	2.58235	0.00648812	Up	C3H
Glyma.11G124100	3.76271	1.91177	0.00531853	Up	B3
Glyma.11G127100	2.79004	1.48029	2.96129e-05	Up	DBB
Glyma.11G131200	2.7727	1.47129	5.47505e-07	Up	bHLH
Glyma.11G131900	3.64161	1.86458	0.0181003	Up	AP2
Glyma.11G142900	3.3938	1.7629	5.44713e-08	Up	MYB
Glyma.11G150200	0.132355	-2.91752	0.00354206	Down	GRAS
Glyma.11G155100	0.465547	-1.103	0.0062241	Down	ARR-B
Glyma.11G162500	0.276783	-1.85317	0.00985826	Down	bHLH
Glyma.11G164800	0.0932066	-3.42342	0.0326885	Down	LBD
Glyma.11G176500	0.463849	-1.10827	9.23431e-06	Down	MYB
Glyma.11G183400	2.08354	1.05904	8.09604e-05	Up	G2-like
Glyma.11G184000	2.34389	1.22891	0.00170722	Up	C2H2
Glyma.11G186700	0.380885	-1.39257	1.92239e-05	Down	bZIP
Glyma.11G190300	0.367839	-1.44285	0.00329543	Down	bHLH
Glyma.11G199300	0.263561	-1.92379	2.03845e-12	Down	ERF
Glyma.11G219600	0.411929	-1.27953	1.07279e-05	Down	C3H
Glyma.11G222600	4.70251	2.23343	8.8296e-06	Up	ERF
Glyma.12G005600	0.327028	-1.61251	0.0124487	Down	bHLH
Glyma.12G017000	2.20506	1.14082	0.00277191	Up	MYB
Glyma.12G022600	0.426173	-1.23049	0.0318979	Down	GRAS
Glyma.12G022700	0.251206	-1.99306	1.35117e-13	Down	NAC
Glyma.12G037700	0.381551	-1.39005	1.72894e-07	Down	GATA
Glyma.12G055400	2.21653	1.1483	0.00826613	Up	bHLH
Glyma.12G063900	0.233707	-2.09723	0.0168812	Down	WOX
Glyma.12G073300	2.05295	1.0377	2.70254e-05	Up	AP2
Glyma.12G083500	0.464893	-1.10503	0.0465849	Down	BES1
Glyma.12G086200	0.142865	-2.80727	0.0432064	Down	ERF
Glyma.12G088400	2.2218	1.15173	5.38036e-05	Up	C2H2
Glyma.12G097100	0.390805	-1.35548	1.12996e-06	Down	WRKY
Glyma.12G102900	6.11981	2.61349	0.000575936	Up	BES1
Glyma.12G103100	2.43181	1.28203	0.00076062	Up	ERF
Glyma.12G104500	0.120308	-3.05519	4.552e-06	Down	MYB
Glyma.12G104600	0.0332216	-4.91173	2.35273e-23	Down	MYB
Glyma.12G104800	0.0465728	-4.42437	7.39569e-29	Down	MYB
Glyma.12G105300	0.467233	-1.09779	0.0263143	Down	MYB
Glyma.12G110400	0.326861	-1.61325	0.0186093	Down	ERF
Glyma.12G114300	0.116711	-3.09899	0.00311269	Down	bHLH
Glyma.12G116900	45.5277	5.50867	0.0333154	Up	C3H
Glyma.12G117700	3.13648	1.64915	0.0142271	Up	G2-like
Glyma.12G118800	2.50317	1.32376	0.0158074	Up	C2H2
Glyma.12G121000	0.154958	-2.69005	0.000538978	Down	bZIP
Glyma.12G132000	0.266687	-1.90678	2.01612e-05	Down	WRKY
Glyma.12G132200	0.138294	-2.85419	0.00519881	Down	WRKY
Glyma.12G135600	0.382516	-1.38641	0.00202809	Down	WRKY
Glyma.12G137700	0.0673437	-3.89231	1.25813e-16	Down	GRAS
Glyma.12G141700	2.07953	1.05626	0.00247731	Up	bHLH
Glyma.12G148900	2.24127	1.16432	0.0108445	Up	NAC
Glyma.12G149100	5.02563	2.3293	0.0473569	Up	NAC
Glyma.12G158400	0	#NAME?	0.000879806	Down	HD-ZIP
Glyma.12G164800	0.422638	-1.24251	0.0151869	Down	LBD
Glyma.12G168300	0.410556	-1.28435	1.06413e-05	Down	TCP
Glyma.12G171700	0.492575	-1.02159	0.000457301	Down	C2H2
Glyma.12G186200	0.0228863	-5.44937	2.52719e-37	Down	NAC
Glyma.12G196200	2.46042	1.2989	0.00327301	Up	CO-like
Glyma.12G197100	0.393879	-1.34417	3.09418e-06	Down	BES1
Glyma.12G199200	0.202511	-2.30393	0.00153328	Down	MYB
Glyma.12G201200	2.74781	1.45828	0.0101221	Up	bHLH
Glyma.12G208400	0.170485	-2.55228	0.000634969	Down	bZIP
Glyma.12G216100	0.381751	-1.3893	0.0012365	Down	GRAS
Glyma.12G218500	0.463134	-1.1105	0.0218925	Down	WRKY
Glyma.12G227700	0.276628	-1.85398	0.00120075	Down	bZIP
Glyma.12G229000	0.172066	-2.53897	2.7643e-20	Down	C2H2
Glyma.12G236500	0.25188	-1.98919	1.31835e-05	Down	WRKY
Glyma.12G239300	2.34262	1.22812	0.00764033	Up	bHLH
Glyma.12G240100	0.383896	-1.38121	0.00583465	Down	WRKY
Glyma.13G030900	3.16041	1.66011	0.0245847	Up	NAC
Glyma.13G046300	0.478698	-1.06281	0.000380161	Down	LBD
Glyma.13G047400	0.196484	-2.34751	0.0142432	Down	TCP
Glyma.13G056600	2.24847	1.16894	0.0379144	Up	bHLH
Glyma.13G063100	3.5806	1.8402	1.3795e-11	Up	ZF-HD
Glyma.13G071900	0.324168	-1.62519	7.28212e-07	Down	WRKY
Glyma.13G075000	2.04185	1.02988	0.00240416	Up	bZIP
Glyma.13G081600	0.110421	-3.17891	1.51468e-12	Down	ERF
Glyma.13G094400	4.27244	2.09506	0.00895658	Up	MYB
Glyma.13G101100	0.146096	-2.77501	2.43836e-25	Down	bHLH
Glyma.13G102000	0.379128	-1.39924	3.05441e-05	Down	WRKY
Glyma.13G105700	11.3346	3.50266	0.00131816	Up	HSF
Glyma.13G112400	0.241265	-2.05131	0.000971235	Down	ERF
Glyma.13G117600	0.364142	-1.45743	0.000199558	Down	WRKY
Glyma.13G133100	0.450473	-1.15049	0.0408746	Down	C2H2
Glyma.13G149700	0.281643	-1.82806	0.00949454	Down	Trihelix
Glyma.13G151200	0.35516	-1.49346	0.00132056	Down	HSF
Glyma.13G151900	0.219324	-2.18886	0.04452	Down	ERF
Glyma.13G152300	2.48469	1.31307	1.16593e-05	Up	MYB_related
Glyma.13G153200	2.41185	1.27014	0.0491055	Up	bZIP
Glyma.13G177400	0.0955227	-3.38801	1.57948e-17	Down	SBP
Glyma.13G184300	0.293666	-1.76775	0.00203234	Down	C3H
Glyma.13G184900	0.448163	-1.1579	0.00026548	Down	WRKY
Glyma.13G190000	0.25674	-1.96162	3.89045e-06	Down	WRKY
Glyma.13G190400	0.405968	-1.30056	0.000832597	Down	WRKY
Glyma.13G195800	0.495768	-1.01226	0.00185787	Down	Trihelix
Glyma.13G220400	0.425889	-1.23145	0.00172191	Down	bHLH
Glyma.13G233900	0.335235	-1.57675	0.00321295	Down	ERF
Glyma.13G237400	0.28121	-1.83028	1.22517e-06	Down	SBP
Glyma.13G238300	0.391098	-1.3544	0.00051584	Down	bHLH
Glyma.13G238400	2.40312	1.26491	5.30804e-07	Up	FAR1
Glyma.13G243200	8.78123	3.13442	0.0168158	Up	NAC
Glyma.13G247200	3.40586	1.76802	0.0135555	Up	MYB
Glyma.13G250100	0.348518	-1.52069	0.000110442	Down	bHLH
Glyma.13G250300	0.170479	-2.55233	0.049192	Down	bHLH
Glyma.13G255100	2.03817	1.02728	0.00481541	Up	MIKC
Glyma.13G260600	2.01645	1.01182	0.000712253	Up	WRKY
Glyma.13G266600	0.366532	-1.44799	9.75618e-09	Down	BES1
Glyma.13G267700	9.33589	3.22279	0.00699742	Up	WRKY
Glyma.13G272500	0.219275	-2.18919	0.000128168	Down	bZIP
Glyma.13G285400	0.238746	-2.06645	4.7004e-05	Down	GRAS
Glyma.13G285800	0.183485	-2.44626	1.01531e-13	Down	C2H2
Glyma.13G286700	0.489698	-1.03004	3.0625e-05	Down	bHLH
Glyma.13G287700	0.107124	-3.22265	0.0192687	Down	MYB
Glyma.13G289400	0.412168	-1.2787	5.56786e-06	Down	WRKY
Glyma.13G291400	2.43957	1.28663	0.000536528	Up	bHLH
Glyma.13G292800	0.275607	-1.85931	0.000722444	Down	bZIP
Glyma.13G304900	0.244315	-2.03319	0.0206129	Down	GRAS
Glyma.13G305200	0.330364	-1.59787	0.0462502	Down	BES1
Glyma.13G305300	0.0281439	-5.15103	0.000591258	Down	BES1
Glyma.13G306300	3.97353	1.99042	0.013166	Up	CO-like
Glyma.13G315300	0.18326	-2.44804	2.63424e-05	Down	NAC
Glyma.13G317200	2.41376	1.27128	0.00431356	Up	C2H2
Glyma.13G317400	10.1028	3.33669	0.0348819	Up	bHLH
Glyma.13G321900	2.96597	1.5685	0.000798215	Up	C2H2
Glyma.13G328000	2.05211	1.03711	0.0131509	Up	ARF
Glyma.13G329000	0.325385	-1.61978	0.000998106	Down	Dof
Glyma.13G331000	5.10991	2.3533	2.8633e-06	Up	CO-like
Glyma.13G333400	0.20929	-2.25643	0.0261039	Down	C2H2
Glyma.13G337500	5.92311	2.56636	0.00841225	Up	GRAS
Glyma.13G345700	2.35496	1.2357	0.017871	Up	GRAS
Glyma.13G352600	0.0997362	-3.32574	0.00025085	Down	bHLH
Glyma.13G361100	0.485027	-1.04386	0.00102076	Down	ARF
Glyma.13G361200	4.16792	2.05933	0.000704225	Up	ARF
Glyma.13G368600	0.149693	-2.73992	0.00402425	Down	bHLH
Glyma.13G368700	0.144551	-2.79035	3.254e-08	Down	bHLH
Glyma.13G370100	0.172339	-2.53668	1.82746e-10	Down	WRKY
Glyma.14G010000	2.3485	1.23174	0.0377239	Up	NF-YA
Glyma.14G016300	0.207179	-2.27105	0.00304771	Down	C3H
Glyma.14G024400	0.347715	-1.52402	1.00423e-07	Down	WRKY
Glyma.14G024500	0.186386	-2.42363	1.05321e-05	Down	WRKY
Glyma.14G053900	0.175194	-2.51298	0.0359171	Down	bHLH
Glyma.14G057600	3.22421	1.68895	3.46144e-05	Up	LBD
Glyma.14G062200	2.16828	1.11655	2.42265e-05	Up	MYB
Glyma.14G063400	0.381052	-1.39194	0.000491992	Down	MYB
Glyma.14G066400	2.98885	1.57959	8.84329e-09	Up	ERF
Glyma.14G071400	4.21836	2.07668	1.53959e-08	Up	bZIP
Glyma.14G074500	0.0846377	-3.56256	8.5896e-06	Down	MYB_related
Glyma.14G084700	3.70885	1.89097	0.000146174	Up	ERF
Glyma.14G085500	0.289618	-1.78778	1.94539e-05	Down	WRKY
Glyma.14G086500	0.264688	-1.91764	5.50459e-08	Down	MYB
Glyma.14G088300	0.0984877	-3.34391	8.77915e-06	Down	C2H2
Glyma.14G091500	0.492269	-1.02248	0.0363891	Down	MYB
Glyma.14G093800	2.55199	1.35162	0.00204673	Up	MYB_related
Glyma.14G106200	0.202833	-2.30163	0.0319837	Down	ERF
Glyma.14G110900	3.0775	1.62176	3.88675e-06	Up	C2H2
Glyma.14G111600	0.0753058	-3.73109	0.000561528	Down	ERF
Glyma.14G140100	2.21029	1.14424	0.0381048	Up	NAC
Glyma.14G145700	0.075604	-3.72539	1.01579e-24	Down	GATA
Glyma.14G147500	0.0550824	-4.18227	5.95336e-07	Down	ERF
Glyma.14G167000	2.17249	1.11935	3.67729e-05	Up	bZIP
Glyma.14G178000	0.253839	-1.97801	2.70958e-06	Down	bHLH
Glyma.14G185100	0.203152	-2.29937	6.38828e-06	Down	bHLH
Glyma.14G191700	0.405344	-1.30278	4.66385e-06	Down	MYB
Glyma.14G199600	0.222885	-2.16563	1.81406e-08	Down	WRKY
Glyma.14G200200	0.498252	-1.00505	0.0243929	Down	WRKY
Glyma.14G210600	5.66638	2.50243	0.0277703	Up	MYB_related
Glyma.14G212000	2.21207	1.1454	5.29556e-05	Up	C2H2
Glyma.14G212500	2.11997	1.08404	0.0176073	Up	CAMTA
Glyma.14G216400	0.200754	-2.3165	1.68399e-10	Down	SRS
Glyma.14G217200	0.324807	-1.62235	6.75143e-11	Down	bZIP
Glyma.15G003300	0.204978	-2.28646	3.01086e-18	Down	WRKY
Glyma.15G004100	2.09257	1.06527	0.0109237	Up	C2H2
Glyma.15G005000	0.162947	-2.61752	3.88457e-08	Down	bHLH
Glyma.15G012800	0.353767	-1.49913	0.00329267	Down	ARF
Glyma.15G019400	0.454068	-1.13902	3.33813e-05	Down	MYB_related
Glyma.15G025500	0.33956	-1.55826	0.00841531	Down	MYB
Glyma.15G033600	0.47716	-1.06746	0.0221641	Down	C2H2
Glyma.15G037000	4.84774	2.27731	0.00469264	Up	GRAS
Glyma.15G040700	0.153406	-2.70458	0.00804203	Down	C2H2
Glyma.15G041100	5.72597	2.51752	1.81257e-22	Up	MYB
Glyma.15G045200	0.0473743	-4.39975	1.81341e-05	Down	LBD
Glyma.15G051200	2.00009	1.00006	0.0098402	Up	NAC
Glyma.15G065900	2.01194	1.00859	0.0382224	Up	CO-like
Glyma.15G066800	5.10677	2.35241	2.24065e-10	Up	MYB
Glyma.15G070300	2.29719	1.19987	0.0398312	Up	NAC
Glyma.15G076200	0.396769	-1.33363	0.00421632	Down	SBP
Glyma.15G077100	0.491794	-1.02387	0.00254534	Down	ERF
Glyma.15G077700	5.6876	2.50782	0.00450154	Up	MYB
Glyma.15G079100	0.472456	-1.08175	0.000311768	Down	ERF
Glyma.15G079200	0.238966	-2.06512	0.0075093	Down	ERF
Glyma.15G092000	0.386741	-1.37056	0.00172325	Down	bHLH
Glyma.15G096500	0.463668	-1.10883	0.0226273	Down	FAR1
Glyma.15G118800	2.34796	1.23141	7.14077e-07	Up	NF-YB
Glyma.15G139000	0.418298	-1.2574	0.00475556	Down	WRKY
Glyma.15G149200	0.35392	-1.49851	8.34048e-08	Down	C3H
Glyma.15G160900	0.214259	-2.22257	3.89032e-12	Down	WRKY
Glyma.15G166500	2.61234	1.38535	0.0366956	Up	CO-like
Glyma.15G166800	0.251214	-1.99301	1.96463e-05	Down	bHLH
Glyma.15G173300	2.87362	1.52287	5.35232e-09	Up	NF-YA
Glyma.15G192000	0.269893	-1.88954	1.06701e-09	Down	LSD
Glyma.15G219800	2.809	1.49006	0.00419269	Up	CO-like
Glyma.15G230900	0.315408	-1.66471	0.00116072	Down	WRKY
Glyma.15G232400	0.112578	-3.151	0.00295122	Down	WRKY
Glyma.15G232800	0.308025	-1.69888	1.62387e-06	Down	WRKY
Glyma.15G233100	0.229957	-2.12056	1.88808e-06	Down	WRKY
Glyma.15G233400	0.326359	-1.61547	0.000989913	Down	WRKY
Glyma.15G254000	2.92552	1.54869	0.00717172	Up	NAC
Glyma.15G258100	0.205896	-2.28002	5.31866e-10	Down	LBD
Glyma.15G269100	2.29434	1.19808	1.49902e-05	Up	HD-ZIP
Glyma.15G270100	3.03568	1.60202	9.13639e-05	Up	B3
Glyma.15G271900	0.160612	-2.63835	0.0234415	Down	bHLH
Glyma.16G010000	0.123867	-3.01314	5.56113e-09	Down	GATA
Glyma.16G011500	0.33001	-1.59942	3.55009e-07	Down	MYB
Glyma.16G016400	0.206329	-2.27698	7.15349e-11	Down	NAC
Glyma.16G016700	0.360783	-1.4708	9.18122e-08	Down	NAC
Glyma.16G020500	0.138243	-2.85472	0.00116187	Down	bHLH
Glyma.16G021000	4.51226	2.17385	0.000884706	Up	HD-ZIP
Glyma.16G023800	0.471261	-1.0854	5.23343e-05	Down	ERF
Glyma.16G023900	0.139526	-2.8414	1.38983e-21	Down	bHLH
Glyma.16G026400	0.144446	-2.7914	0.000240949	Down	WRKY
Glyma.16G032600	2.95438	1.56285	4.74254e-08	Up	MYB_related
Glyma.16G033900	0.27838	-1.84487	0.00391481	Down	WRKY
Glyma.16G043200	3.61949	1.85579	0.0155712	Up	NAC
Glyma.16G054500	0.454057	-1.13906	3.36213e-05	Down	SBP
Glyma.16G068900	0.110984	-3.17158	1.12914e-12	Down	bHLH
Glyma.16G069300	0.245524	-2.02607	8.85264e-06	Down	NAC
Glyma.16G087100	0.304537	-1.71531	8.81041e-12	Down	WRKY
Glyma.16G087300	0.29931	-1.74029	8.27401e-12	Down	bHLH
Glyma.16G113000	0.350301	-1.51333	1.05095e-09	Down	bZIP
Glyma.16G127900	0.353421	-1.50054	1.17724e-05	Down	WRKY
Glyma.16G135200	0.208665	-2.26074	6.47593e-17	Down	WRKY
Glyma.16G135500	0.26461	-1.91806	0.00304897	Down	WRKY
Glyma.16G136200	0.214294	-2.22234	0.00168758	Down	WRKY
Glyma.16G136600	0.22695	-2.13955	1.86538e-09	Down	WRKY
Glyma.16G136900	0.301362	-1.73043	0.00168198	Down	WRKY
Glyma.16G137000	0.126812	-2.97923	6.13495e-31	Down	WRKY
Glyma.16G137200	0.105257	-3.24801	1.48523e-32	Down	WRKY
Glyma.16G137600	0.0945604	-3.40262	3.95526e-13	Down	WRKY
Glyma.16G138700	0.339167	-1.55993	1.78795e-05	Down	ZF-HD
Glyma.16G151500	3.41929	1.77369	0.0225756	Up	NAC
Glyma.16G152700	0.38095	-1.39233	9.89335e-07	Down	GATA
Glyma.16G159200	0.228656	-2.12875	8.33603e-06	Down	WRKY
Glyma.16G159600	0.422131	-1.24424	0.00330396	Down	WRKY
Glyma.16G159700	0.202304	-2.3054	1.54508e-05	Down	WRKY
Glyma.16G189400	3.03655	1.60243	0.00166483	Up	MYB
Glyma.16G199000	0.0285349	-5.13113	1.25552e-11	Down	ERF
Glyma.16G200700	2.36829	1.24385	0.00304809	Up	MIKC
Glyma.16G210600	0.202541	-2.30371	0.000427774	Down	WRKY
Glyma.16G210800	0.303384	-1.72078	8.22441e-07	Down	WRKY
Glyma.16G213700	0.377336	-1.40608	8.10284e-08	Down	WRKY
Glyma.16G213800	2.96545	1.56825	0.0171706	Up	WRKY
Glyma.16G214800	0.421733	-1.2456	0.0104025	Down	WRKY
Glyma.16G217700	2.12657	1.08853	0.000636382	Up	MYB_related
Glyma.17G002800	0.34493	-1.53562	0.00551812	Down	NAC
Glyma.17G007600	0.170522	-2.55197	2.96259e-21	Down	GRAS
Glyma.17G037500	2.10051	1.07074	0.00163769	Up	MYB
Glyma.17G042300	0.234166	-2.0944	4.44631e-05	Down	WRKY
Glyma.17G047300	0.120523	-3.05262	0.00205306	Down	ERF
Glyma.17G053700	15.4232	3.94703	0.00176191	Up	HSF
Glyma.17G057100	0.434112	-1.20386	3.01024e-06	Down	WRKY
Glyma.17G058600	0.0718507	-3.79885	1.48059e-07	Down	bHLH
Glyma.17G059100	2.8274	1.49947	0.00151247	Up	CO-like
Glyma.17G065800	2.44121	1.28759	0.021818	Up	MYB
Glyma.17G066600	0.405632	-1.30176	9.56942e-08	Down	CO-like
Glyma.17G081200	4.40192	2.13813	0.00188034	Up	MIKC
Glyma.17G090500	0.325519	-1.61919	0.0197787	Down	bHLH
Glyma.17G094400	2.2669	1.18072	1.17759e-06	Up	MYB_related
Glyma.17G095000	2.36349	1.24092	0.0236408	Up	bHLH
Glyma.17G095100	14.2029	3.82811	0.034829	Up	GRAS
Glyma.17G096700	2.29914	1.2011	2.28241e-06	Up	HD-ZIP
Glyma.17G097900	0.187169	-2.41758	3.07705e-08	Down	WRKY
Glyma.17G101000	3.05698	1.61211	2.05561e-09	Up	Dof
Glyma.17G112300	0.165356	-2.59635	2.77671e-06	Down	ARF
Glyma.17G114500	0.262391	-1.93021	0.00586892	Down	ERF
Glyma.17G116700	0.427076	-1.22744	0.0263256	Down	C3H
Glyma.17G121000	3.02965	1.59915	3.67534e-09	Up	MYB
Glyma.17G121500	0.28771	-1.79731	0.0017193	Down	TCP
Glyma.17G131200	0.422941	-1.24147	0.00474072	Down	GRAS
Glyma.17G131800	0	#NAME?	0.000277344	Down	ERF
Glyma.17G131900	0.163727	-2.61063	0.000636155	Down	ERF
Glyma.17G132600	2.08681	1.0613	0.000104019	Up	TALE
Glyma.17G133800	2.39712	1.2613	1.11699e-05	Up	MYB
Glyma.17G144700	3.76439	1.91241	5.39335e-14	Up	HD-ZIP
Glyma.17G145400	0.125491	-2.99435	5.71939e-27	Down	ERF
Glyma.17G158900	6.11662	2.61274	2.24902e-15	Up	bZIP
Glyma.17G162100	10.6146	3.40798	5.19875e-07	Up	MYB
Glyma.17G166100	0.277128	-1.85137	0.000551196	Down	bHLH
Glyma.17G167100	0.217353	-2.20189	4.76574e-18	Down	MYB_related
Glyma.17G169800	0.357828	-1.48266	0.000211449	Down	ERF
Glyma.17G185000	0.181938	-2.45848	0.000924983	Down	NAC
Glyma.17G210500	0.0843734	-3.56707	7.00005e-06	Down	ERF
Glyma.17G222300	0.187256	-2.41692	0.0456974	Down	WRKY
Glyma.17G224800	0.412764	-1.27661	0.0256987	Down	WRKY
Glyma.17G230000	0.441422	-1.17977	0.0348098	Down	TALE
Glyma.17G236200	0.231131	-2.11322	0.00452941	Down	C2H2
Glyma.17G237900	0.21531	-2.21551	7.42458e-19	Down	MYB
Glyma.17G238900	0.441798	-1.17854	0.0147008	Down	bHLH
Glyma.17G240100	2.64537	1.40347	0.0280078	Up	ERF
Glyma.17G255000	0.402299	-1.31366	0.00715022	Down	SRS
Glyma.18G004700	5.32901	2.41387	0.011443	Up	MIKC
Glyma.18G010700	3.38493	1.75913	0.00326631	Up	ARR-B
Glyma.18G010800	2.60631	1.38201	3.274e-05	Up	ARR-B
Glyma.18G024400	0.0663109	-3.91461	0.000409995	Down	LBD
Glyma.18G035000	2.60883	1.3834	0.00400913	Up	ERF
Glyma.18G037800	0.370947	-1.43071	0.000107869	Down	C3H
Glyma.18G052500	0.431713	-1.21185	0.000148188	Down	bZIP
Glyma.18G055800	0.358801	-1.47874	0.000402861	Down	bHLH
Glyma.18G058000	0.134002	-2.89967	0.0465176	Down	LBD
Glyma.18G150800	3.4055	1.76787	0.000162516	Up	Dof
Glyma.18G197500	2.02634	1.01887	7.38585e-05	Up	MYB
Glyma.18G206600	8.44402	3.07793	0.00750533	Up	ERF
Glyma.18G213200	0.386398	-1.37184	0.00342231	Down	WRKY
Glyma.18G228500	2.52987	1.33906	1.26838e-05	Up	bHLH
Glyma.18G230600	0.117909	-3.08426	0.0202285	Down	MYB
Glyma.18G238200	0.303823	-1.7187	1.48412e-09	Down	WRKY
Glyma.18G246100	6.04927	2.59676	0.000680884	Up	bHLH
Glyma.18G252300	0.315388	-1.6648	0.000114989	Down	ERF
Glyma.18G256500	0.0665633	-3.90913	7.46425e-22	Down	WRKY
Glyma.18G273300	45.1538	5.49678	1.57234e-05	Up	MYB
Glyma.18G273400	24.9045	4.63833	6.23546e-12	Up	MYB
Glyma.18G280700	0.280499	-1.83393	0.000191654	Down	TCP
Glyma.18G281500	0.151239	-2.7251	5.33179e-13	Down	WRKY
Glyma.18G281600	0.076534	-3.70776	2.52626e-32	Down	WRKY
Glyma.19G002900	0.264413	-1.91914	0.042305	Down	NAC
Glyma.19G022200	2.03309	1.02368	0.00633867	Up	ZF-HD
Glyma.19G055800	8.17557	3.03132	0.0129983	Up	MYB
Glyma.19G056400	0.168571	-2.56857	1.16846e-08	Down	NAC
Glyma.19G108800	2.2271	1.15517	0.000566887	Up	NAC
Glyma.19G109100	0.475378	-1.07285	0.000147791	Down	NAC
Glyma.19G120000	0.370924	-1.4308	8.54343e-07	Down	bHLH
Glyma.19G127900	0.292276	-1.77459	0.012367	Down	MYB_related
Glyma.19G134200	0.262776	-1.92809	1.96343e-05	Down	WRKY
Glyma.19G135800	0.372485	-1.42475	0.000203917	Down	WRKY
Glyma.19G164600	0.100176	-3.31938	0.0424271	Down	MYB
Glyma.19G174200	0.0687031	-3.86348	0.000186894	Down	C2H2
Glyma.19G192300	0.358831	-1.47862	2.55494e-06	Down	Trihelix
Glyma.19G192400	0.356941	-1.48624	0.00440194	Down	ERF
Glyma.19G193400	2.17255	1.11939	0.0440186	Up	bZIP
Glyma.19G194400	5.54888	2.4722	0.00452984	Up	bZIP
Glyma.19G195800	0.0878568	-3.5087	1.01261e-14	Down	NAC
Glyma.19G200800	3.22896	1.69107	0.000116259	Up	NF-YA
Glyma.19G207100	2.55185	1.35154	0.00686101	Up	CO-like
Glyma.19G214600	0.158744	-2.65522	0.00885314	Down	C2H2
Glyma.19G222000	3.66776	1.8749	0.00402064	Up	bHLH
Glyma.19G224700	0.474999	-1.074	0.000205337	Down	bHLH
Glyma.19G229900	3.48197	1.79991	0.0028586	Up	GATA
Glyma.19G243500	0.290129	-1.78523	0.00746236	Down	Trihelix
Glyma.19G254800	0.268593	-1.8965	3.30913e-05	Down	WRKY
Glyma.19G257400	5.80897	2.53828	1.16456e-08	Up	MYB
Glyma.19G259500	0.355987	-1.4901	0.00168366	Down	NAC
Glyma.20G005900	0.356299	-1.48884	0.000589185	Down	C2H2
Glyma.20G012600	0.330967	-1.59524	1.84683e-10	Down	ERF
Glyma.20G014400	3.64376	1.86543	0.00812858	Up	HD-ZIP
Glyma.20G017600	0.0584794	-4.09593	0.0414747	Down	WOX
Glyma.20G020200	0.358607	-1.47952	1.70507e-05	Down	WRKY
Glyma.20G023400	13.809	3.78754	2.37509e-10	Up	LBD
Glyma.20G033300	5.70765	2.5129	0.0381536	Up	NAC
Glyma.20G042000	3.61123	1.85249	0.00024166	Up	HSF
Glyma.20G058000	0.420259	-1.25065	0.00286267	Down	bZIP
Glyma.20G061300	0.361186	-1.46919	5.44816e-07	Down	WRKY
Glyma.20G074000	2.94135	1.55648	0.00153088	Up	Trihelix
Glyma.20G082300	22.9816	4.52241	0.00011571	Up	MYB
Glyma.20G113600	2.30453	1.20447	0.0205469	Up	bZIP
Glyma.20G115600	0.35821	-1.48112	0.00105905	Down	CO-like
Glyma.20G121700	0.458436	-1.12521	0.00377211	Down	CO-like
Glyma.20G130600	2.41515	1.27212	5.4745e-05	Up	C2H2
Glyma.20G132900	2.16954	1.11739	0.00338004	Up	bHLH
Glyma.20G153700	4.07358	2.0263	1.49799e-06	Up	MIKC
Glyma.20G155100	0.403256	-1.31023	0.0058288	Down	ERF
Glyma.20G155200	0.24076	-2.05433	5.66187e-05	Down	ERF
Glyma.20G162800	3.39548	1.76362	9.48829e-10	Up	MYB_related
Glyma.20G168500	2.49288	1.31781	0.00843683	Up	ERF
Glyma.20G177600	0.224795	-2.15332	7.43479e-15	Down	LBD
Glyma.20G180000	0.328866	-1.60443	2.65067e-05	Down	ARF
Glyma.20G180100	0.23866	-2.06697	1.46164e-16	Down	GATA
Glyma.20G184200	0.0767285	-3.70409	0.0217382	Down	MYB
Glyma.20G184300	2.6543	1.40833	0.0239111	Up	bHLH
Glyma.20G185200	0.333223	-1.58544	0.00133274	Down	MYB_related
Glyma.20G186200	0.340935	-1.55243	4.70336e-05	Down	RAV
Glyma.20G188100	0.437366	-1.19309	0.000989143	Down	Trihelix
Glyma.20G195900	0.248628	-2.00794	9.19494e-05	Down	ERF
Glyma.20G199300	16.3386	4.03022	1.89761e-18	Up	MYB
Glyma.20G210500	2.81428	1.49276	6.90755e-08	Up	ARF
Glyma.20G214300	4.83273	2.27284	0.000799035	Up	ZF-HD
Glyma.20G234900	5.05059	2.33645	0.00574208	Up	NF-YB
Glyma.20G248100	0.263248	-1.9255	0.00441059	Down	bHLH
Glyma.U008300	0.4558	-1.13353	0.0158233	Down	WRKY
Glyma.U029500	9.32969	3.22183	0.000938577	Up	bZIP
Glyma.U035800	0.0264676	-5.23963	7.67047e-05	Down	bHLH
Glyma.U037700	0.490724	-1.02702	0.0029094	Down	AP2
Glyma.U037800	0.385257	-1.37611	1.83211e-06	Down	bHLH
